# Supplementary material for: Proteolytic Potential of the MSC Exosome Proteome: Implications for an Exosome-Mediated Delivery of Therapeutic Proteasome
Source: Int J Proteomics. 2012 Jul 18;2012:971907. doi: 10.1155/2012/971907 (PMC3407643; doi:10.1155/2012/971907)
Supplement: Supplementary file 1 — Supplementary material provides the raw data of the detected 20S proteasome in 3 independent batches of exosomes. Supplementary data 1 provides a summary of number of detected peptides in 3 independent batches of exosomes; Supplementary data 2–4 provide the raw data of detected 20S proteasome peptides in 3 independent batches of exosomes respectively; Supplementary data 5–7 provide the Mascot peptide view of unique 20S proteasome peptides in 3 independent batches of exosomes respectively. [file 971907.f1.zip]

Archive with 7 entries (7 files):
- SupplementaryData1_Proteasome Proteins - No of Detected Peptides.xlsx
- SupplementaryData2_Exosome1_Detected_ProteosomePeptides.xlsx
- SupplementaryData3_Exosome2_Detected_ProteosomePeptides.xlsx
- SupplementaryData4_Exosome3_Detected_ProteosomePeptides.xlsx
- SupplementaryData5_Exosome1_MascotPeptideView_UniqueProteasomePeptides.pdf
- SupplementaryData6_Exosome2_MascotPeptideView_UniqueProteasomePeptides.pdf
- SupplementaryData7_Exosome3_MascotPeptideView_UniqueProteasomePeptides.pdf
