# Supplementary material for: Proteolytic Potential of the MSC Exosome Proteome: Implications for an Exosome-Mediated Delivery of Therapeutic Proteasome
Source: Int J Proteomics. 2012 Jul 18;2012:971907. doi: 10.1155/2012/971907 (PMC3407643; doi:10.1155/2012/971907)
Supplement: Supplementary file 1 — Supplementary material provides the raw data of the detected 20S proteasome in 3 independent batches of exosomes. Supplementary data 1 provides a summary of number of detected peptides in 3 independent batches of exosomes; Supplementary data 2–4 provide the raw data of detected 20S proteasome peptides in 3 independent batches of exosomes respectively; Supplementary data 5–7 provide the Mascot peptide view of unique 20S proteasome peptides in 3 independent batches of exosomes respectively. [file 971907.f1.zip › SupplementaryData1_Proteasome Proteins - No of Detected Peptides.xlsx]

## Sheet: MascotQuan
			No of Detected Peptides (> homology or Identity Scores)
Accession	GS	Name	Expt 1	Expt 2	Expt 3
IPI00016832	PSMA1	Tax_Id=9606 Gene_Symbol=PSMA1 Isoform Short of Proteasome subunit alpha type-1	29	255	119
IPI00219622	PSMA2	Tax_Id=9606 Gene_Symbol=PSMA2 Proteasome subunit alpha type-2	43	113	114
IPI00171199	PSMA3	Tax_Id=9606 Gene_Symbol=PSMA3 Isoform 2 of Proteasome subunit alpha type-3	28	188	65
IPI00299155	PSMA4	Tax_Id=9606 Gene_Symbol=PSMA4 Proteasome subunit alpha type-4	9	151	87
IPI00291922	PSMA5	Tax_Id=9606 Gene_Symbol=PSMA5 Proteasome subunit alpha type-5	13	103	81
IPI00029623	PSMA6	Tax_Id=9606 Gene_Symbol=PSMA6 Proteasome subunit alpha type-6	24	247	166
IPI00024175	PSMA7	Tax_Id=9606 Gene_Symbol=PSMA7 Isoform 1 of Proteasome subunit alpha type-7	17	219	140
IPI00025019	PSMB1	Tax_Id=9606 Gene_Symbol=PSMB1 Proteasome subunit beta type-1	13	110	80
IPI00028006	PSMB2	Tax_Id=9606 Gene_Symbol=PSMB2 Proteasome subunit beta type-2	29	95	56
IPI00028004	PSMB3	Tax_Id=9606 Gene_Symbol=PSMB3 Proteasome subunit beta type-3	18	76	68
IPI00555956	PSMB4	Tax_Id=9606 Gene_Symbol=PSMB4 Proteasome subunit beta type-4	6	61	78
IPI00479306	PSMB5	Tax_Id=9606 Gene_Symbol=PSMB5 Proteasome subunit beta type-5	-	222	94
IPI00000811	PSMB6	Tax_Id=9606 Gene_Symbol=PSMB6 Proteasome subunit beta type-6	11	110	22
IPI00003217	PSMB7	Tax_Id=9606 Gene_Symbol=PSMB7 Proteasome subunit beta type-7	6	53	31
IPI00000783	PSMB8	Tax_Id=9606 Gene_Symbol=PSMB8 Isoform 1 of Proteasome subunit beta type-8	-	17	17
IPI00000787	PSMB9	Tax_Id=9606 Gene_Symbol=PSMB9 Isoform LMP2.L of Proteasome subunit beta type-9	-	6	-
IPI00027933	PSMB10	Tax_Id=9606 Gene_Symbol=PSMB10 Proteasome subunit beta type-10	-	-	2
