# Supplementary material for: Proteolytic Potential of the MSC Exosome Proteome: Implications for an Exosome-Mediated Delivery of Therapeutic Proteasome
Source: Int J Proteomics. 2012 Jul 18;2012:971907. doi: 10.1155/2012/971907 (PMC3407643; doi:10.1155/2012/971907)
Supplement: Supplementary file 1 — Supplementary material provides the raw data of the detected 20S proteasome in 3 independent batches of exosomes. Supplementary data 1 provides a summary of number of detected peptides in 3 independent batches of exosomes; Supplementary data 2–4 provide the raw data of detected 20S proteasome peptides in 3 independent batches of exosomes respectively; Supplementary data 5–7 provide the Mascot peptide view of unique 20S proteasome peptides in 3 independent batches of exosomes respectively. [file 971907.f1.zip › SupplementaryData2_Exosome1_Detected_ProteosomePeptides.xlsx]

## Sheet: Mascot_090324LimSK_Exosome1_A_2
prot_hit_num	prot_acc	prot_desc	prot_score	prot_mass	pep_query	pep_rank	pep_isbold	pep_exp_mz	pep_exp_mr	pep_exp_z	pep_calc_mr	pep_delta	pep_start	pep_end	pep_miss	pep_score	pep_homol	pep_ident	pep_expect	pep_res_before	pep_seq	pep_res_after	pep_frame	pep_var_mod	pep_var_mod_pos	pep_num_match	pep_scan_title
45	IPI00219622	Tax_Id=9606 Gene_Symbol=PSMA2 Proteasome subunit alpha type-2	1040	25996	12327	1	1	739.862	1477.71	2	1477.71	0.0009	5	18	0	61.59	27	35	0.00013	R	GYSFSLTTFSPSGK	L				8	090324LimSK_Exosome1_B.11814.11814.2.dta
45					12329	1	1	739.863	1477.71	2	1477.71	0.0028	5	18	0	65.38	28	35	5.4e-05	R	GYSFSLTTFSPSGK	L				17	090324LimSK_Exosome1_B.11912.11912.2.dta
45					12330	1	1	739.863	1477.71	2	1477.71	0.0034	5	18	0	84.66	27	35	6.4e-07	R	GYSFSLTTFSPSGK	L				17	090324LimSK_Exosome1_A.11863.11863.2.dta
45					12331	1	1	739.864	1477.71	2	1477.71	0.0037	5	18	0	68.77	27	35	2.5e-05	R	GYSFSLTTFSPSGK	L				10	090324LimSK_Exosome1_B.11822.11822.2.dta
45					12332	1	1	739.864	1477.71	2	1477.71	0.0037	5	18	0	90	29	35	1.9e-07	R	GYSFSLTTFSPSGK	L				17	090324LimSK_Exosome1_A.11819.11819.2.dta
45					12333	1	1	739.864	1477.71	2	1477.71	0.0039	5	18	0	87.58	32	35	3.5e-07	R	GYSFSLTTFSPSGK	L				17	090324LimSK_Exosome1_B.11866.11866.2.dta
45					12334	1	1	739.864	1477.71	2	1477.71	0.0043	5	18	0	73.07	22	35	9.5e-06	R	GYSFSLTTFSPSGK	L				10	090324LimSK_Exosome1_A.11780.11780.2.dta
45					12335	1	1	739.868	1477.72	2	1477.71	0.0125	5	18	0	86.73	26	35	4e-07	R	GYSFSLTTFSPSGK	L				16	090324LimSK_Exosome1_B.11878.11878.2.dta
45					12585	1	1	752.918	1503.82	2	1503.82	0.002	221	234	1	23.76	17	33	0.48	R	LTPTEVKDYLAAIA	-				8	090324LimSK_Exosome1_A.16323.16323.2.dta
45					12586	1	1	752.918	1503.82	2	1503.82	0.0026	221	234	1	34.19	27	33	0.042	R	LTPTEVKDYLAAIA	-				8	090324LimSK_Exosome1_B.16634.16634.2.dta
45					12587	1	1	752.918	1503.82	2	1503.82	0.0027	221	234	1	24.01	19	33	0.44	R	LTPTEVKDYLAAIA	-				14	090324LimSK_Exosome1_A.16356.16356.2.dta
45					12591	1	1	752.918	1503.82	2	1503.82	0.0032	221	234	1	23.24	20	33	0.51	R	LTPTEVKDYLAAIA	-				13	090324LimSK_Exosome1_B.16677.16677.2.dta
45					12592	1	1	752.918	1503.82	2	1503.82	0.0033	221	234	1	39.68	22	33	0.012	R	LTPTEVKDYLAAIA	-				14	090324LimSK_Exosome1_A.16279.16279.2.dta
45					12593	1	1	752.918	1503.82	2	1503.82	0.0037	221	234	1	26.72	27	33	0.22	R	LTPTEVKDYLAAIA	-				13	090324LimSK_Exosome1_B.16591.16591.2.dta
45					12594	1	1	752.918	1503.82	2	1503.82	0.004	221	234	1	38.13	24	33	0.016	R	LTPTEVKDYLAAIA	-				12	090324LimSK_Exosome1_B.16558.16558.2.dta
45					12598	1	1	752.919	1503.82	2	1503.82	0.0054	221	234	1	22.55	18	32	0.54	R	LTPTEVKDYLAAIA	-				9	090324LimSK_Exosome1_B.16515.16515.2.dta
45					12599	1	1	752.922	1503.83	2	1503.82	0.0106	221	234	1	32.68	17	32	0.051	R	LTPTEVKDYLAAIA	-				13	090324LimSK_Exosome1_B.16602.16602.2.dta
45					12627	1	1	753.419	1504.82	2	1503.82	1.0044	221	234	1	29.21	25	33	0.13	R	LTPTEVKDYLAAIA	-				9	090324LimSK_Exosome1_B.16501.16501.2.dta
45					22429	1	1	676.39	2026.15	3	2026.15	0.002	19	39	0	54.45		28	0.00014	K	LVQIEYALAAVAGGAPSVGIK	A				11	090324LimSK_Exosome1_A.17718.17718.3.dta
45					22437	1	1	676.392	2026.15	3	2026.15	0.0072	19	39	0	37.88	23	28	0.0055	K	LVQIEYALAAVAGGAPSVGIK	A				13	090324LimSK_Exosome1_A.17764.17764.3.dta
45					22476	1	1	676.725	2027.15	3	2026.15	1.0063	19	39	0	25.3	19	27	0.092	K	LVQIEYALAAVAGGAPSVGIK	A				14	090324LimSK_Exosome1_B.17908.17908.3.dta
45					22478	1	1	676.726	2027.16	3	2026.15	1.0111	19	39	0	52.07		27	0.00016	K	LVQIEYALAAVAGGAPSVGIK	A				20	090324LimSK_Exosome1_A.17710.17710.3.dta
45					29463	1	1	841.119	2520.34	3	2520.34	-0.0013	93	113	0	53.34	20	33	0.00048	K	LAQQYYLVYQEPIPTAQLVQR	V				25	090324LimSK_Exosome1_A.13970.13970.3.dta
45					29464	1	1	1261.18	2520.34	2	2520.34	-0.0011	93	113	0	48.08	17	33	0.0016	K	LAQQYYLVYQEPIPTAQLVQR	V				15	090324LimSK_Exosome1_A.14007.14007.2.dta
45					29465	1	1	1261.18	2520.34	2	2520.34	0.0005	93	113	0	35.24	20	33	0.03	K	LAQQYYLVYQEPIPTAQLVQR	V				9	090324LimSK_Exosome1_B.14268.14268.2.dta
45					29467	1	1	841.122	2520.34	3	2520.34	0.006	93	113	0	26.83	18	32	0.2	K	LAQQYYLVYQEPIPTAQLVQR	V				19	090324LimSK_Exosome1_B.14193.14193.3.dta
45					29468	1	1	841.122	2520.34	3	2520.34	0.0064	93	113	0	30.38	16	32	0.087	K	LAQQYYLVYQEPIPTAQLVQR	V				12	090324LimSK_Exosome1_B.14204.14204.3.dta
45					29469	1	1	841.123	2520.35	3	2520.34	0.0082	93	113	0	28.54	23	32	0.13	K	LAQQYYLVYQEPIPTAQLVQR	V				9	090324LimSK_Exosome1_A.13990.13990.3.dta
45					29470	1	1	841.123	2520.35	3	2520.34	0.0087	93	113	0	38.89	18	32	0.012	K	LAQQYYLVYQEPIPTAQLVQR	V				20	090324LimSK_Exosome1_A.14039.14039.3.dta
45					29471	1	1	841.123	2520.35	3	2520.34	0.0093	93	113	0	57.01	28	32	0.00018	K	LAQQYYLVYQEPIPTAQLVQR	V				20	090324LimSK_Exosome1_B.14261.14261.3.dta
45					29472	1	1	841.123	2520.35	3	2520.34	0.0096	93	113	0	54.59	30	32	0.00032	K	LAQQYYLVYQEPIPTAQLVQR	V				18	090324LimSK_Exosome1_B.14241.14241.3.dta
45					29482	1	1	841.453	2521.34	3	2520.34	0.9994	93	113	0	31.38	22	33	0.076	K	LAQQYYLVYQEPIPTAQLVQR	V				16	090324LimSK_Exosome1_A.13960.13960.3.dta
45					29483	1	1	1261.68	2521.34	2	2520.34	1.0009	93	113	0	49.08	17	33	0.0013	K	LAQQYYLVYQEPIPTAQLVQR	V				9	090324LimSK_Exosome1_B.14221.14221.2.dta
45					29484	1	1	1261.68	2521.34	2	2520.34	1.0067	93	113	0	49.05	18	32	0.0012	K	LAQQYYLVYQEPIPTAQLVQR	V				9	090324LimSK_Exosome1_B.14277.14277.2.dta
45					29485	1	1	841.457	2521.35	3	2520.34	1.0113	93	113	0	27.42	22	32	0.16	K	LAQQYYLVYQEPIPTAQLVQR	V				19	090324LimSK_Exosome1_B.14187.14187.3.dta
45					30828	1	1	883.82	2648.44	3	2648.43	0.0049	92	113	1	55.25	24	30	0.00017	R	KLAQQYYLVYQEPIPTAQLVQR	V				23	090324LimSK_Exosome1_B.13274.13274.3.dta
45					30829	1	1	883.82	2648.44	3	2648.43	0.006	92	113	1	53.72	23	30	0.00024	R	KLAQQYYLVYQEPIPTAQLVQR	V				23	090324LimSK_Exosome1_A.13101.13101.3.dta
45					30830	1	1	883.821	2648.44	3	2648.43	0.009	92	113	1	39.34	22	30	0.0061	R	KLAQQYYLVYQEPIPTAQLVQR	V				13	090324LimSK_Exosome1_A.13057.13057.3.dta
45					30831	1	1	883.821	2648.44	3	2648.43	0.0092	92	113	1	33.62	20	30	0.023	R	KLAQQYYLVYQEPIPTAQLVQR	V				17	090324LimSK_Exosome1_A.13156.13156.3.dta
45					30832	1	1	883.821	2648.44	3	2648.43	0.0095	92	113	1	60.1	26	30	5.1e-05	R	KLAQQYYLVYQEPIPTAQLVQR	V				21	090324LimSK_Exosome1_B.13230.13230.3.dta
45					30833	1	1	883.822	2648.44	3	2648.43	0.0104	92	113	1	49.64	23	30	0.00055	R	KLAQQYYLVYQEPIPTAQLVQR	V				13	090324LimSK_Exosome1_B.13333.13333.3.dta
45					30834	1	1	883.823	2648.45	3	2648.43	0.0162	92	113	1	24.74	18	29	0.15	R	KLAQQYYLVYQEPIPTAQLVQR	V				11	090324LimSK_Exosome1_B.13356.13356.3.dta
45					30850	1	1	884.155	2649.44	3	2648.43	1.0111	92	113	1	40.65	23	30	0.0044	R	KLAQQYYLVYQEPIPTAQLVQR	V				14	090324LimSK_Exosome1_B.13373.13373.3.dta
45					30851	1	1	884.156	2649.45	3	2648.43	1.0126	92	113	1	53.16	26	29	0.00023	R	KLAQQYYLVYQEPIPTAQLVQR	V				22	090324LimSK_Exosome1_B.13320.13320.3.dta	emPAI	1.07
47	IPI00028006	Tax_Id=9606 Gene_Symbol=PSMB2 Proteasome subunit beta type-2	908	22993	10306	1	1	653.88	1305.75	2	1305.74	0.0008	171	181	0	37.73	26	30	0.01	R	FILNLPTFSVR	I				6	090324LimSK_Exosome1_B.17145.17145.2.dta
47					10307	1	1	653.88	1305.75	2	1305.74	0.0015	171	181	0	39.45	23	30	0.0069	R	FILNLPTFSVR	I				5	090324LimSK_Exosome1_A.16902.16902.2.dta
47					10308	1	1	653.881	1305.75	2	1305.74	0.0022	171	181	0	52.19	26	30	0.00037	R	FILNLPTFSVR	I				9	090324LimSK_Exosome1_B.17094.17094.2.dta
47					10309	1	1	653.881	1305.75	2	1305.74	0.0025	171	181	0	35		31	0.02	R	FILNLPTFSVR	I				8	090324LimSK_Exosome1_A.16855.16855.2.dta
47					10310	1	1	653.881	1305.75	2	1305.74	0.0027	171	181	0	40.08		30	0.0061	R	FILNLPTFSVR	I				5	090324LimSK_Exosome1_B.17032.17032.2.dta
47					10311	1	1	653.882	1305.75	2	1305.74	0.0052	171	181	0	42.79		30	0.003	R	FILNLPTFSVR	I				9	090324LimSK_Exosome1_B.17063.17063.2.dta
47					10312	1	1	653.883	1305.75	2	1305.74	0.0069	171	181	0	47.37		30	0.001	R	FILNLPTFSVR	I				13	090324LimSK_Exosome1_A.16799.16799.2.dta
47					10314	1	1	654.383	1306.75	2	1305.74	1.0065	171	181	0	45.77		30	0.0014	R	FILNLPTFSVR	I				9	090324LimSK_Exosome1_A.16926.16926.2.dta
47					14361	1	1	806.392	1610.77	2	1610.77	0.0005	71	85	0	86.4	28	36	4.8e-07	R	NGYELSPTAAANFTR	R				11	090324LimSK_Exosome1_A.8115.8115.2.dta
47					14362	1	1	806.393	1610.77	2	1610.77	0.0016	71	85	0	68.39	21	36	3e-05	R	NGYELSPTAAANFTR	R				20	090324LimSK_Exosome1_B.7861.7861.2.dta
47					14363	1	1	806.393	1610.77	2	1610.77	0.0019	71	85	0	70.85	27	36	1.7e-05	R	NGYELSPTAAANFTR	R				9	090324LimSK_Exosome1_B.7958.7958.2.dta
47					14364	1	1	806.393	1610.77	2	1610.77	0.0024	71	85	0	84.09	22	36	8.1e-07	R	NGYELSPTAAANFTR	R				11	090324LimSK_Exosome1_A.8161.8161.2.dta
47					14365	1	1	806.394	1610.77	2	1610.77	0.0043	71	85	0	77.91	20	36	3.3e-06	R	NGYELSPTAAANFTR	R				22	090324LimSK_Exosome1_B.7905.7905.2.dta
47					14366	1	1	806.394	1610.77	2	1610.77	0.0048	71	85	0	78.83	21	36	2.7e-06	R	NGYELSPTAAANFTR	R				11	090324LimSK_Exosome1_A.8061.8061.2.dta
47					14367	1	1	806.396	1610.78	2	1610.77	0.009	71	85	0	91.4	25	36	1.5e-07	R	NGYELSPTAAANFTR	R				11	090324LimSK_Exosome1_A.8075.8075.2.dta
47					14373	1	1	806.886	1611.76	2	1610.77	0.9883	71	85	0	47.35	22	36	0.0039	R	NGYELSPTAAANFTR	R				10	090324LimSK_Exosome1_B.8850.8850.2.dta
47					14375	1	1	806.892	1611.77	2	1610.77	1.0005	71	85	0	62.54		36	0.00011	R	NGYELSPTAAANFTR	R				10	090324LimSK_Exosome1_A.8066.8066.2.dta
47					14379	1	1	806.894	1611.77	2	1610.77	1.0037	71	85	0	71.04	34	36	1.6e-05	R	NGYELSPTAAANFTR	R				11	090324LimSK_Exosome1_B.7852.7852.2.dta
47					17295	1	1	589.966	1766.87	3	1766.87	0.0046	71	86	1	21.57	28	36	1.5	R	NGYELSPTAAANFTRR	N				9	090324LimSK_Exosome1_B.6881.6881.3.dta
47					20552	1	1	647.016	1938.03	3	1938.02	0.0042	182	198	1	40.13	23	33	0.011	R	IIDKNGIHDLDNISFPK	Q				14	090324LimSK_Exosome1_B.9787.9787.3.dta
47					20553	1	1	647.016	1938.03	3	1938.02	0.0043	182	198	1	49.06	22	33	0.0015	R	IIDKNGIHDLDNISFPK	Q				18	090324LimSK_Exosome1_A.9978.9978.3.dta
47					20555	1	1	647.016	1938.03	3	1938.02	0.0049	182	198	1	61.11	23	33	9.1e-05	R	IIDKNGIHDLDNISFPK	Q				12	090324LimSK_Exosome1_B.9879.9879.3.dta
47					20556	1	1	485.514	1938.03	4	1938.02	0.0051	182	198	1	20.14	24	33	1.1	R	IIDKNGIHDLDNISFPK	Q				10	090324LimSK_Exosome1_B.9733.9733.4.dta
47					20557	1	1	647.016	1938.03	3	1938.02	0.0052	182	198	1	36.94	18	33	0.024	R	IIDKNGIHDLDNISFPK	Q				15	090324LimSK_Exosome1_A.9941.9941.3.dta
47					20561	1	1	647.016	1938.03	3	1938.02	0.0057	182	198	1	55.41	23	33	0.00034	R	IIDKNGIHDLDNISFPK	Q				9	090324LimSK_Exosome1_B.9833.9833.3.dta
47					20562	1	1	647.016	1938.03	3	1938.02	0.0058	182	198	1	68.11	26	33	1.8e-05	R	IIDKNGIHDLDNISFPK	Q				9	090324LimSK_Exosome1_A.10059.10059.3.dta
47					20565	1	1	647.017	1938.03	3	1938.02	0.0071	182	198	1	48.69	25	33	0.0015	R	IIDKNGIHDLDNISFPK	Q				14	090324LimSK_Exosome1_B.9746.9746.3.dta
47					20566	1	1	647.017	1938.03	3	1938.02	0.0081	182	198	1	55.64	27	33	0.00031	R	IIDKNGIHDLDNISFPK	Q				9	090324LimSK_Exosome1_A.10013.10013.3.dta
47					20623	1	1	647.343	1939.01	3	1938.02	0.9873	182	198	1	44.93	22	34	0.0049	R	IIDKNGIHDLDNISFPK	Q				16	090324LimSK_Exosome1_A.10569.10569.3.dta
47					20624	1	1	647.343	1939.01	3	1938.02	0.9875	182	198	1	49.94	25	34	0.0015	R	IIDKNGIHDLDNISFPK	Q				14	090324LimSK_Exosome1_A.10562.10562.3.dta
47					20629	1	1	647.345	1939.01	3	1938.02	0.9917	182	198	1	29.49	20	34	0.16	R	IIDKNGIHDLDNISFPK	Q				8	090324LimSK_Exosome1_B.10461.10461.3.dta	emPAI	0.5
56	IPI00016832	Tax_Id=9606 Gene_Symbol=PSMA1 Isoform Short of Proteasome subunit alpha type-1	713	29822	10560	1	1	444.92	1331.74	3	1331.73	0.0026	97	107	0	25.79	27	33	0.29	R	FVFDRPLPVSR	L				9	090324LimSK_Exosome1_B.7651.7651.3.dta
56					10561	1	1	444.92	1331.74	3	1331.73	0.0027	97	107	0	29.04	26	33	0.13	R	FVFDRPLPVSR	L				10	090324LimSK_Exosome1_A.7924.7924.3.dta
56					10562	1	1	444.92	1331.74	3	1331.73	0.0027	97	107	0	20.76	21	33	0.91	R	FVFDRPLPVSR	L				9	090324LimSK_Exosome1_B.7440.7440.3.dta
56					10563	1	1	444.92	1331.74	3	1331.73	0.003	97	107	0	28.54	29	33	0.15	R	FVFDRPLPVSR	L				5	090324LimSK_Exosome1_B.7479.7479.3.dta
56					10565	1	1	444.92	1331.74	3	1331.73	0.0033	97	107	0	29.63	27	33	0.12	R	FVFDRPLPVSR	L				9	090324LimSK_Exosome1_B.7565.7565.3.dta
56					10566	1	1	444.92	1331.74	3	1331.73	0.0033	97	107	0	28.14	32	33	0.16	R	FVFDRPLPVSR	L				6	090324LimSK_Exosome1_B.7522.7522.3.dta
56					10569	1	1	444.92	1331.74	3	1331.73	0.0044	97	107	0	31.99	30	33	0.063	R	FVFDRPLPVSR	L				9	090324LimSK_Exosome1_A.7869.7869.3.dta
56					10572	1	1	444.921	1331.74	3	1331.73	0.0056	97	107	0	31.26	25	32	0.075	R	FVFDRPLPVSR	L				11	090324LimSK_Exosome1_A.7824.7824.3.dta
56					10574	1	1	444.921	1331.74	3	1331.73	0.0062	97	107	0	27.94	28	32	0.15	R	FVFDRPLPVSR	L				10	090324LimSK_Exosome1_B.7607.7607.3.dta
56					10661	1	1	673.849	1345.68	2	1344.68	1.0054	197	208	0	48.53	27	35	0.0024	R	ETLPAEQDLTTK	N				10	090324LimSK_Exosome1_A.3959.3959.2.dta
56					14861	1	1	547.662	1639.96	3	1639.96	0.0017	108	122	1	60.86	21	27	2.1e-05	R	LVSLIGSKTQIPTQR	Y				18	090324LimSK_Exosome1_B.5938.5938.3.dta
56					14862	1	1	547.663	1639.97	3	1639.96	0.006	108	122	1	29.78	17	26	0.024	R	LVSLIGSKTQIPTQR	Y				9	090324LimSK_Exosome1_A.6476.6476.3.dta
56					15779	1	1	562.64	1684.9	3	1684.9	-0.0022	194	208	1	44.58	25	33	0.0043	R	ALRETLPAEQDLTTK	N				9	090324LimSK_Exosome1_A.5209.5209.3.dta
56					15780	1	1	562.641	1684.9	3	1684.9	0.0021	194	208	1	51.47	26	33	0.00081	R	ALRETLPAEQDLTTK	N				8	090324LimSK_Exosome1_A.5306.5306.3.dta
56					15781	1	1	562.641	1684.9	3	1684.9	0.0024	194	208	1	32.82	21	33	0.06	R	ALRETLPAEQDLTTK	N				17	090324LimSK_Exosome1_B.4207.4207.3.dta
56					15782	1	1	562.641	1684.9	3	1684.9	0.0024	194	208	1	35.1	28	33	0.036	R	ALRETLPAEQDLTTK	N				15	090324LimSK_Exosome1_A.5171.5171.3.dta
56					15783	1	1	562.641	1684.9	3	1684.9	0.0028	194	208	1	36.68	26	33	0.025	R	ALRETLPAEQDLTTK	N				7	090324LimSK_Exosome1_A.5252.5252.3.dta
56					15784	1	1	562.642	1684.9	3	1684.9	0.0042	194	208	1	34.6	22	33	0.04	R	ALRETLPAEQDLTTK	N				8	090324LimSK_Exosome1_B.4160.4160.3.dta
56					15785	1	1	562.642	1684.9	3	1684.9	0.0043	194	208	1	32.48	20	33	0.065	R	ALRETLPAEQDLTTK	N				17	090324LimSK_Exosome1_A.5342.5342.3.dta
56					15786	1	1	843.46	1684.9	2	1684.9	0.0052	194	208	1	58	30	33	0.00018	R	ALRETLPAEQDLTTK	N				10	090324LimSK_Exosome1_A.5291.5291.2.dta
56					15787	1	1	843.46	1684.91	2	1684.9	0.0058	194	208	1	47.05	23	33	0.0022	R	ALRETLPAEQDLTTK	N				18	090324LimSK_Exosome1_B.4190.4190.2.dta
56					15788	1	1	562.643	1684.91	3	1684.9	0.0063	194	208	1	23	20	33	0.56	R	ALRETLPAEQDLTTK	N				16	090324LimSK_Exosome1_B.4249.4249.3.dta
56					15789	1	1	562.643	1684.91	3	1684.9	0.0064	194	208	1	31.51	19	33	0.08	R	ALRETLPAEQDLTTK	N				8	090324LimSK_Exosome1_B.4089.4089.3.dta
56					17561	1	1	889.908	1777.8	2	1777.8	-0.0005	4	18	0	65.95	25	36	6.2e-05	R	NQYDNDVTVWSPQGR	I				12	090324LimSK_Exosome1_A.6757.6757.2.dta
56					17562	1	1	889.908	1777.8	2	1777.8	0.0001	4	18	0	73.11	22	36	1.2e-05	R	NQYDNDVTVWSPQGR	I				8	090324LimSK_Exosome1_B.6246.6246.2.dta
56					17563	1	1	889.908	1777.8	2	1777.8	0.0002	4	18	0	52.56	25	36	0.0014	R	NQYDNDVTVWSPQGR	I				15	090324LimSK_Exosome1_B.6359.6359.2.dta
56					17564	1	1	889.909	1777.8	2	1777.8	0.0004	4	18	0	64.07	22	36	9.6e-05	R	NQYDNDVTVWSPQGR	I				11	090324LimSK_Exosome1_A.6828.6828.2.dta
56					17565	1	1	889.909	1777.8	2	1777.8	0.0008	4	18	0	72.03	25	36	1.6e-05	R	NQYDNDVTVWSPQGR	I				10	090324LimSK_Exosome1_B.6199.6199.2.dta
56					17567	1	1	889.909	1777.8	2	1777.8	0.0025	4	18	0	68.32	26	36	3.7e-05	R	NQYDNDVTVWSPQGR	I				8	090324LimSK_Exosome1_A.6703.6703.2.dta
56					17568	1	1	889.91	1777.81	2	1777.8	0.0041	4	18	0	62.84	21	36	0.00013	R	NQYDNDVTVWSPQGR	I				12	090324LimSK_Exosome1_A.6812.6812.2.dta
56					17569	1	1	889.91	1777.81	2	1777.8	0.0043	4	18	0	67.6	23	36	4.2e-05	R	NQYDNDVTVWSPQGR	I				11	090324LimSK_Exosome1_B.6310.6310.2.dta
56					17570	1	1	593.611	1777.81	3	1777.8	0.0084	4	18	0	45.11	23	36	0.0076	R	NQYDNDVTVWSPQGR	I				8	090324LimSK_Exosome1_B.6299.6299.3.dta
56					17571	1	1	889.916	1777.82	2	1777.8	0.0159	4	18	0	64.15	20	37	9.7e-05	R	NQYDNDVTVWSPQGR	I				8	090324LimSK_Exosome1_B.6289.6289.2.dta
56					17593	1	1	890.411	1778.81	2	1777.8	1.005	4	18	0	49.34	19	36	0.0028	R	NQYDNDVTVWSPQGR	I				7	090324LimSK_Exosome1_B.6368.6368.2.dta	emPAI	1.09
71	IPI00024175	Tax_Id=9606 Gene_Symbol=PSMA7 Isoform 1 of Proteasome subunit alpha type-7	564	28041	8377	1	1	550.82	1099.63	2	1099.62	0.0014	194	204	0	43.95	28	32	0.0039	K	ALLEVVQSGGK	N				16	090324LimSK_Exosome1_A.4921.4921.2.dta
71					8378	1	1	550.82	1099.63	2	1099.62	0.0016	194	204	0	74.12		32	3.8e-06	K	ALLEVVQSGGK	N				9	090324LimSK_Exosome1_A.4867.4867.2.dta
71					14713	1	1	817.935	1633.85	2	1633.86	-0.0016	96	109	0	69.11	23	34	1.7e-05	R	LTVEDPVTVEYITR	Y				10	090324LimSK_Exosome1_B.10645.10645.2.dta
71					14714	1	1	817.936	1633.86	2	1633.86	0.0015	96	109	0	86.47	23	34	3.2e-07	R	LTVEDPVTVEYITR	Y				11	090324LimSK_Exosome1_A.10786.10786.2.dta
71					14715	1	1	817.938	1633.86	2	1633.86	0.0043	96	109	0	72.99	26	34	6.5e-06	R	LTVEDPVTVEYITR	Y				12	090324LimSK_Exosome1_A.10743.10743.2.dta
71					14716	1	1	817.938	1633.86	2	1633.86	0.0044	96	109	0	95.04	27	34	4.1e-08	R	LTVEDPVTVEYITR	Y				11	090324LimSK_Exosome1_B.10749.10749.2.dta
71					14717	1	1	817.938	1633.86	2	1633.86	0.0055	96	109	0	88.68	26	34	1.8e-07	R	LTVEDPVTVEYITR	Y				9	090324LimSK_Exosome1_B.10664.10664.2.dta
71					15295	1	1	556.268	1665.78	3	1665.78	0.0027	144	157	0	36.46	26	36	0.052	R	LYQTDPSGTYHAWK	A				10	090324LimSK_Exosome1_A.4458.4458.3.dta
71					15297	1	1	556.268	1665.78	3	1665.78	0.0032	144	157	0	33.25	34	36	0.11	R	LYQTDPSGTYHAWK	A				9	090324LimSK_Exosome1_A.4411.4411.3.dta
71					15299	1	1	833.899	1665.78	2	1665.78	0.0049	144	157	0	59.58	30	36	0.00024	R	LYQTDPSGTYHAWK	A				9	090324LimSK_Exosome1_A.4426.4426.2.dta
71					16765	1	1	870.913	1739.81	2	1739.81	0.0021	175	189	0	70.45	34	36	2e-05	K	NYTDEAIETDDLTIK	L				20	090324LimSK_Exosome1_B.8164.8164.2.dta
71					28457	1	1	817.087	2448.24	3	2448.23	0.0056	6	27	0	52.85	19	36	0.0011	R	AITVFSPDGHLFQVEYAQEAVK	K				15	090324LimSK_Exosome1_B.14855.14855.3.dta
71					28459	1	1	817.087	2448.24	3	2448.23	0.0063	6	27	0	48.88	27	36	0.0026	R	AITVFSPDGHLFQVEYAQEAVK	K				18	090324LimSK_Exosome1_A.14579.14579.3.dta
71					28460	1	1	817.087	2448.24	3	2448.23	0.0067	6	27	0	36.03	26	36	0.05	R	AITVFSPDGHLFQVEYAQEAVK	K				19	090324LimSK_Exosome1_A.14615.14615.3.dta
71					28462	1	1	817.088	2448.24	3	2448.23	0.0095	6	27	0	39.18	18	35	0.023	R	AITVFSPDGHLFQVEYAQEAVK	K				15	090324LimSK_Exosome1_B.14870.14870.3.dta
71					28469	1	1	817.422	2449.24	3	2448.23	1.0114	6	27	0	34.05	26	35	0.073	R	AITVFSPDGHLFQVEYAQEAVK	K				18	090324LimSK_Exosome1_B.14806.14806.3.dta
71					28470	1	1	817.422	2449.24	3	2448.23	1.012	6	27	0	36.21	23	35	0.044	R	AITVFSPDGHLFQVEYAQEAVK	K				15	090324LimSK_Exosome1_A.14632.14632.3.dta
71					28471	1	1	817.423	2449.25	3	2448.23	1.0137	6	27	0	20.24	26	35	1.7	R	AITVFSPDGHLFQVEYAQEAVK	K				18	090324LimSK_Exosome1_A.14547.14547.3.dta
71					30235	1	1	859.785	2576.33	3	2576.33	0.0046	6	28	1	26.7	18	34	0.3	R	AITVFSPDGHLFQVEYAQEAVKK	G				12	090324LimSK_Exosome1_B.13777.13777.3.dta	emPAI	1.19
76	IPI00171199	Tax_Id=9606 Gene_Symbol=PSMA3 Isoform 2 of Proteasome subunit alpha type-3	531	27858	8790	1	1	576.806	1151.6	2	1151.6	0.0006	101	110	0	43.77	27	34	0.0064	R	SNFGYNIPLK	H				7	090324LimSK_Exosome1_A.7793.7793.2.dta
76					8792	1	1	576.807	1151.6	2	1151.6	0.0014	101	110	0	39.19	24	34	0.019	R	SNFGYNIPLK	H				7	090324LimSK_Exosome1_B.7490.7490.2.dta
76					8793	1	1	576.807	1151.6	2	1151.6	0.0016	101	110	0	40.04	27	34	0.015	R	SNFGYNIPLK	H				8	090324LimSK_Exosome1_A.7861.7861.2.dta
76					8795	1	1	576.809	1151.6	2	1151.6	0.0071	101	110	0	38.22	24	34	0.023	R	SNFGYNIPLK	H				7	090324LimSK_Exosome1_A.7840.7840.2.dta
76					8796	1	1	576.811	1151.61	2	1151.6	0.0089	101	110	0	42.12	32	34	0.0092	R	SNFGYNIPLK	H				13	090324LimSK_Exosome1_B.7519.7519.2.dta
76					10715	1	1	451.234	1350.68	3	1350.68	0.0016	224	234	2	29.22	22	35	0.2	K	DIREEAEKYAK	E				6	090324LimSK_Exosome1_B.3246.3246.3.dta
76					10716	1	1	451.234	1350.68	3	1350.68	0.0022	224	234	2	22.23	24	35	0.99	K	DIREEAEKYAK	E				11	090324LimSK_Exosome1_A.4063.4063.3.dta
76					10718	1	1	451.235	1350.68	3	1350.68	0.0039	224	234	2	24.08	27	35	0.64	K	DIREEAEKYAK	E				6	090324LimSK_Exosome1_B.3297.3297.3.dta
76					10723	1	1	451.568	1351.68	3	1350.68	1.0049	224	234	2	27.11	23	35	0.33	K	DIREEAEKYAK	E				14	090324LimSK_Exosome1_B.3240.3240.3.dta
76					13701	1	1	789.898	1577.78	2	1577.78	0.0008	87	100	1	45.49	24	35	0.0054	R	SLADIAREEASNFR	S				9	090324LimSK_Exosome1_B.12176.12176.2.dta
76					13702	1	1	789.898	1577.78	2	1577.78	0.0012	87	100	1	50.46	24	35	0.0017	R	SLADIAREEASNFR	S				10	090324LimSK_Exosome1_B.12163.12163.2.dta
76					13703	1	1	789.898	1577.78	2	1577.78	0.0012	87	100	1	48.07	25	35	0.003	R	SLADIAREEASNFR	S				14	090324LimSK_Exosome1_B.12075.12075.2.dta
76					13705	1	1	526.935	1577.78	3	1577.78	0.0029	87	100	1	61.36	33	35	0.00014	R	SLADIAREEASNFR	S				9	090324LimSK_Exosome1_A.12028.12028.3.dta
76					13706	1	1	789.899	1577.78	2	1577.78	0.0029	87	100	1	48.51	27	35	0.0027	R	SLADIAREEASNFR	S				11	090324LimSK_Exosome1_A.11960.11960.2.dta
76					13707	1	1	789.899	1577.78	2	1577.78	0.003	87	100	1	45.35	29	35	0.0056	R	SLADIAREEASNFR	S				13	090324LimSK_Exosome1_A.12040.12040.2.dta
76					13708	1	1	526.935	1577.78	3	1577.78	0.0032	87	100	1	27.32	22	35	0.35	R	SLADIAREEASNFR	S				12	090324LimSK_Exosome1_B.12018.12018.3.dta
76					13709	1	1	526.935	1577.78	3	1577.78	0.0036	87	100	1	42.67	33	35	0.01	R	SLADIAREEASNFR	S				11	090324LimSK_Exosome1_B.12185.12185.3.dta
76					13710	1	1	526.935	1577.78	3	1577.78	0.0037	87	100	1	51.59	32	35	0.0013	R	SLADIAREEASNFR	S				13	090324LimSK_Exosome1_A.11982.11982.3.dta
76					13711	1	1	526.935	1577.78	3	1577.78	0.0038	87	100	1	57.22	28	35	0.00036	R	SLADIAREEASNFR	S				13	090324LimSK_Exosome1_B.12097.12097.3.dta
76					13712	1	1	526.935	1577.78	3	1577.78	0.0038	87	100	1	55.75	31	35	0.00051	R	SLADIAREEASNFR	S				15	090324LimSK_Exosome1_B.12141.12141.3.dta
76					13713	1	1	526.935	1577.78	3	1577.78	0.0043	87	100	1	46.39	32	35	0.0044	R	SLADIAREEASNFR	S				15	090324LimSK_Exosome1_B.12054.12054.3.dta
76					13714	1	1	789.899	1577.78	2	1577.78	0.0045	87	100	1	41.36	28	35	0.014	R	SLADIAREEASNFR	S				15	090324LimSK_Exosome1_A.12084.12084.2.dta
76					13715	1	1	526.935	1577.78	3	1577.78	0.0047	87	100	1	21.52	26	35	1.3	R	SLADIAREEASNFR	S				11	090324LimSK_Exosome1_A.12114.12114.3.dta
76					13716	1	1	526.936	1577.78	3	1577.78	0.0048	87	100	1	45.43		35	0.0054	R	SLADIAREEASNFR	S				5	090324LimSK_Exosome1_A.11934.11934.3.dta
76					13717	1	1	789.9	1577.79	2	1577.78	0.0057	87	100	1	44.07	25	35	0.0074	R	SLADIAREEASNFR	S				14	090324LimSK_Exosome1_B.12034.12034.2.dta
76					13718	1	1	789.9	1577.79	2	1577.78	0.0064	87	100	1	57.55	23	35	0.00033	R	SLADIAREEASNFR	S				8	090324LimSK_Exosome1_B.12118.12118.2.dta
76					13719	1	1	526.937	1577.79	3	1577.78	0.0102	87	100	1	46.92		35	0.0036	R	SLADIAREEASNFR	S				10	090324LimSK_Exosome1_A.11941.11941.3.dta
76					13720	1	1	789.903	1577.79	2	1577.78	0.012	87	100	1	51.58	22	35	0.0012	R	SLADIAREEASNFR	S				11	090324LimSK_Exosome1_A.11944.11944.2.dta
76					13721	1	1	789.904	1577.79	2	1577.78	0.0133	87	100	1	63.67	30	35	7.6e-05	R	SLADIAREEASNFR	S				8	090324LimSK_Exosome1_A.12008.12008.2.dta
76					13722	1	1	526.938	1577.79	3	1577.78	0.0141	87	100	1	37.04	27	35	0.035	R	SLADIAREEASNFR	S				14	090324LimSK_Exosome1_B.12200.12200.3.dta
76					13739	1	1	527.268	1578.78	3	1577.78	1.0027	87	100	1	52.35	33	35	0.0011	R	SLADIAREEASNFR	S				14	090324LimSK_Exosome1_A.11993.11993.3.dta	emPAI	0.57
82	IPI00029623	Tax_Id=9606 Gene_Symbol=PSMA6 Proteasome subunit alpha type-6	443	27838	8865	1	1	580.804	1159.59	2	1159.59	0.0013	22	30	0	42.39	32	34	0.0086	R	LYQVEYAFK	A				7	090324LimSK_Exosome1_B.7571.7571.2.dta
82					8866	1	1	580.804	1159.59	2	1159.59	0.0014	22	30	0	40.97	33	34	0.012	R	LYQVEYAFK	A				13	090324LimSK_Exosome1_B.7423.7423.2.dta
82					8867	1	1	580.804	1159.59	2	1159.59	0.0015	22	30	0	37.59	31	34	0.026	R	LYQVEYAFK	A				11	090324LimSK_Exosome1_A.7772.7772.2.dta
82					8868	1	1	580.804	1159.59	2	1159.59	0.0018	22	30	0	41.69	28	34	0.01	R	LYQVEYAFK	A				10	090324LimSK_Exosome1_B.7528.7528.2.dta
82					8869	1	1	580.804	1159.59	2	1159.59	0.0019	22	30	0	51.1	31	34	0.0011	R	LYQVEYAFK	A				14	090324LimSK_Exosome1_A.7816.7816.2.dta
82					8870	1	1	580.804	1159.59	2	1159.59	0.0021	22	30	0	43.85		34	0.006	R	LYQVEYAFK	A				13	090324LimSK_Exosome1_A.7862.7862.2.dta
82					8871	1	1	580.805	1159.59	2	1159.59	0.0032	22	30	0	43.13	31	34	0.0072	R	LYQVEYAFK	A				6	090324LimSK_Exosome1_A.7903.7903.2.dta
82					10081	1	1	643.365	1284.72	2	1284.71	0.0011	31	43	0	95.63	27	32	2.4e-08	K	AINQGGLTSVAVR	G				10	090324LimSK_Exosome1_A.4273.4273.2.dta
82					10082	1	1	643.366	1284.72	2	1284.71	0.0018	31	43	0	81.69	25	31	5.4e-07	K	AINQGGLTSVAVR	G				10	090324LimSK_Exosome1_A.4168.4168.2.dta
82					10083	1	1	643.366	1284.72	2	1284.71	0.003	31	43	0	91.68	24	32	5.6e-08	K	AINQGGLTSVAVR	G				10	090324LimSK_Exosome1_A.4225.4225.2.dta
82					10583	1	1	669.271	1336.53	2	1336.52	0.0051	154	164	0	38.04		33	0.017	K	CDPAGYYCGFK	A				8	090324LimSK_Exosome1_A.5110.5110.2.dta
82					14881	1	1	548.603	1642.79	3	1642.78	0.0027	105	117	1	20.49	21	36	1.9	K	YGYEIPVDMLCKR	I				7	090324LimSK_Exosome1_A.11090.11090.3.dta
82					14882	1	1	548.604	1642.79	3	1642.78	0.0051	105	117	1	28.04	25	36	0.32	K	YGYEIPVDMLCKR	I				8	090324LimSK_Exosome1_B.10982.10982.3.dta
82					14884	1	1	548.937	1643.79	3	1642.78	1.0051	105	117	1	26.12	26	36	0.53	K	YGYEIPVDMLCKR	I				6	090324LimSK_Exosome1_A.11079.11079.3.dta
82					14885	1	1	548.937	1643.79	3	1642.78	1.0056	105	117	1	34.84	25	36	0.071	K	YGYEIPVDMLCKR	I				6	090324LimSK_Exosome1_B.10973.10973.3.dta
82					14916	1	1	549.273	1644.8	3	1642.78	2.0117	105	117	1	35.67	28	36	0.055	K	YGYEIPVDMLCKR	I				8	090324LimSK_Exosome1_A.11054.11054.3.dta
82					17305	1	1	589.977	1766.91	3	1766.9	0.0038	165	181	1	23.91	21	35	0.69	K	ATAAGVKQTESTSFLEK	K				18	090324LimSK_Exosome1_A.3546.3546.3.dta
82					17306	1	1	589.977	1766.91	3	1766.9	0.0056	165	181	1	24.41	23	35	0.62	K	ATAAGVKQTESTSFLEK	K				13	090324LimSK_Exosome1_B.2933.2933.3.dta
82					20397	1	1	482.778	1927.08	4	1927.08	0.0046	55	71	2	45.8	27	29	0.0012	K	KVPDKLLDSSTVTHLFK	I				16	090324LimSK_Exosome1_A.10689.10689.4.dta
82					20398	1	1	482.778	1927.08	4	1927.08	0.0056	55	71	2	45.86	26	29	0.0012	K	KVPDKLLDSSTVTHLFK	I				11	090324LimSK_Exosome1_A.10734.10734.4.dta
82					20399	1	1	482.778	1927.08	4	1927.08	0.0059	55	71	2	55.1		29	0.00014	K	KVPDKLLDSSTVTHLFK	I				10	090324LimSK_Exosome1_B.10752.10752.4.dta
82					20400	1	1	482.778	1927.08	4	1927.08	0.006	55	71	2	36.09	22	29	0.011	K	KVPDKLLDSSTVTHLFK	I				19	090324LimSK_Exosome1_B.10810.10810.4.dta
82					20476	1	1	484.244	1932.95	4	1932.94	0.001	4	21	1	20.93	29	36	1.8	R	GSSAGFDRHITIFSPEGR	L				9	090324LimSK_Exosome1_B.7396.7396.4.dta
82					20480	1	1	484.245	1932.95	4	1932.94	0.005	4	21	1	30.63	30	36	0.19	R	GSSAGFDRHITIFSPEGR	L				10	090324LimSK_Exosome1_B.7351.7351.4.dta
82					20522	1	1	645.656	1933.95	3	1932.94	1.0016	4	21	1	43.97	23	36	0.0094	R	GSSAGFDRHITIFSPEGR	L				9	090324LimSK_Exosome1_A.7753.7753.3.dta
82					20523	1	1	645.656	1933.95	3	1932.94	1.0033	4	21	1	20.53	21	36	2.1	R	GSSAGFDRHITIFSPEGR	L				8	090324LimSK_Exosome1_B.7377.7377.3.dta
82					21293	1	1	660.355	1978.04	3	1978.04	0.0059	229	246	1	35.84	24	33	0.031	R	ILTEAEIDAHLVALAERD	-				19	090324LimSK_Exosome1_A.14962.14962.3.dta	emPAI	1.76
84	IPI00028004	Tax_Id=9606 Gene_Symbol=PSMB3 Proteasome subunit beta type-3	427	23219	9564	1	1	412.232	1233.67	3	1233.67	0.0023	71	80	1	20.47	27	33	0.93	R	LNLYELKEGR	Q				5	090324LimSK_Exosome1_A.5688.5688.3.dta
84					17243	1	1	883.955	1765.89	2	1765.89	0.0018	100	115	0	63.1	25	35	9.5e-05	R	FGPYYTEPVIAGLDPK	T				16	090324LimSK_Exosome1_A.12947.12947.2.dta
84					17244	1	1	883.955	1765.9	2	1765.89	0.0026	100	115	0	54.2	25	35	0.00075	R	FGPYYTEPVIAGLDPK	T				10	090324LimSK_Exosome1_B.13076.13076.2.dta
84					17246	1	1	883.955	1765.9	2	1765.89	0.0032	100	115	0	67.47	22	35	3.5e-05	R	FGPYYTEPVIAGLDPK	T				22	090324LimSK_Exosome1_B.12989.12989.2.dta
84					17247	1	1	883.955	1765.9	2	1765.89	0.0035	100	115	0	47.14	27	35	0.0037	R	FGPYYTEPVIAGLDPK	T				21	090324LimSK_Exosome1_B.13135.13135.2.dta
84					17248	1	1	883.956	1765.9	2	1765.89	0.004	100	115	0	60.41		35	0.00017	R	FGPYYTEPVIAGLDPK	T				9	090324LimSK_Exosome1_B.13032.13032.2.dta
84					17249	1	1	589.64	1765.9	3	1765.89	0.0043	100	115	0	27.12	25	35	0.37	R	FGPYYTEPVIAGLDPK	T				8	090324LimSK_Exosome1_B.13071.13071.3.dta
84					17251	1	1	589.64	1765.9	3	1765.89	0.0046	100	115	0	26.02	33	35	0.48	R	FGPYYTEPVIAGLDPK	T				9	090324LimSK_Exosome1_A.12882.12882.3.dta
84					17252	1	1	883.956	1765.9	2	1765.89	0.0048	100	115	0	68.59		35	2.6e-05	R	FGPYYTEPVIAGLDPK	T				11	090324LimSK_Exosome1_A.12880.12880.2.dta
84					17254	1	1	883.956	1765.9	2	1765.89	0.0056	100	115	0	44.39	25	35	0.0067	R	FGPYYTEPVIAGLDPK	T				9	090324LimSK_Exosome1_B.12937.12937.2.dta
84					17255	1	1	883.957	1765.9	2	1765.89	0.0065	100	115	0	64.93		35	6e-05	R	FGPYYTEPVIAGLDPK	T				8	090324LimSK_Exosome1_A.12837.12837.2.dta
84					17256	1	1	883.958	1765.9	2	1765.89	0.0085	100	115	0	35.92	29	35	0.048	R	FGPYYTEPVIAGLDPK	T				13	090324LimSK_Exosome1_B.13123.13123.2.dta
84					17257	1	1	883.958	1765.9	2	1765.89	0.0087	100	115	0	54.07	32	35	0.00073	R	FGPYYTEPVIAGLDPK	T				11	090324LimSK_Exosome1_B.12945.12945.2.dta
84					17258	1	1	883.958	1765.9	2	1765.89	0.0097	100	115	0	77.47	34	35	3.3e-06	R	FGPYYTEPVIAGLDPK	T				21	090324LimSK_Exosome1_A.12970.12970.2.dta
84					17259	1	1	589.642	1765.9	3	1765.89	0.0104	100	115	0	35.57	24	35	0.051	R	FGPYYTEPVIAGLDPK	T				16	090324LimSK_Exosome1_A.12931.12931.3.dta
84					17260	1	1	883.96	1765.91	2	1765.89	0.0133	100	115	0	53.34	34	35	0.00082	R	FGPYYTEPVIAGLDPK	T				10	090324LimSK_Exosome1_A.12924.12924.2.dta
84					17303	1	1	589.973	1766.9	3	1765.89	1.0035	100	115	0	35.71	28	35	0.051	R	FGPYYTEPVIAGLDPK	T				13	090324LimSK_Exosome1_A.12898.12898.3.dta
84					20295	1	1	641.673	1922	3	1921.99	0.0049	99	115	1	45.97	25	34	0.0039	K	RFGPYYTEPVIAGLDPK	T				10	090324LimSK_Exosome1_B.11804.11804.3.dta
84					20296	1	1	641.674	1922	3	1921.99	0.0055	99	115	1	42.53	23	34	0.0087	K	RFGPYYTEPVIAGLDPK	T				11	090324LimSK_Exosome1_A.11778.11778.3.dta
84					20299	1	1	641.675	1922	3	1921.99	0.0091	99	115	1	30.78	27	34	0.12	K	RFGPYYTEPVIAGLDPK	T				10	090324LimSK_Exosome1_A.11813.11813.3.dta	emPAI	0.5
92	IPI00025019	Tax_Id=9606 Gene_Symbol=PSMB1 Proteasome subunit beta type-1	385	26700	13146	1	1	773.371	1544.73	2	1544.73	0.0015	147	160	0	84.01	23	36	8.4e-07	K	GAVYSFDPVGSYQR	D				10	090324LimSK_Exosome1_A.8338.8338.2.dta
92					13147	1	1	773.372	1544.73	2	1544.73	0.0033	147	160	0	54.51	18	36	0.00075	K	GAVYSFDPVGSYQR	D				7	090324LimSK_Exosome1_B.8171.8171.2.dta
92					13148	1	1	773.372	1544.73	2	1544.73	0.0034	147	160	0	89.81	28	36	2.2e-07	K	GAVYSFDPVGSYQR	D				10	090324LimSK_Exosome1_B.8125.8125.2.dta
92					13149	1	1	773.372	1544.73	2	1544.73	0.0035	147	160	0	74.08	24	36	8.2e-06	K	GAVYSFDPVGSYQR	D				17	090324LimSK_Exosome1_A.8359.8359.2.dta
92					13150	1	1	773.373	1544.73	2	1544.73	0.0047	147	160	0	68.67	24	36	2.8e-05	K	GAVYSFDPVGSYQR	D				10	090324LimSK_Exosome1_B.8084.8084.2.dta
92					21789	1	1	668.681	2003.02	3	2003.01	0.0052	165	184	0	39	20	35	0.022	K	AGGSASAMLQPLLDNQVGFK	N				15	090324LimSK_Exosome1_A.14805.14805.3.dta
92					21790	1	1	668.681	2003.02	3	2003.01	0.0069	165	184	0	35.87	21	35	0.045	K	AGGSASAMLQPLLDNQVGFK	N				17	090324LimSK_Exosome1_B.15061.15061.3.dta
92					21791	1	1	1002.52	2003.02	2	2003.01	0.007	165	184	0	20.19	19	35	1.7	K	AGGSASAMLQPLLDNQVGFK	N				14	090324LimSK_Exosome1_A.14848.14848.2.dta
92					21792	1	1	1002.52	2003.02	2	2003.01	0.0071	165	184	0	55.24	20	35	0.00051	K	AGGSASAMLQPLLDNQVGFK	N				14	090324LimSK_Exosome1_A.14810.14810.2.dta
92					21808	1	1	669.348	2005.02	3	2003.01	2.0085	165	184	0	24.91	17	35	0.59	K	AGGSASAMLQPLLDNQVGFK	N				16	090324LimSK_Exosome1_B.15041.15041.3.dta
92					26844	1	1	775.053	2322.14	3	2322.13	0.0027	74	94	1	43.61	21	37	0.011	K	LTDKTVIGCSGFHGDCLTLTK	I				18	090324LimSK_Exosome1_B.8078.8078.3.dta
92					26846	1	1	581.542	2322.14	4	2322.13	0.0029	74	94	1	26.33	25	36	0.58	K	LTDKTVIGCSGFHGDCLTLTK	I				16	090324LimSK_Exosome1_B.8095.8095.4.dta
92					26848	1	1	581.542	2322.14	4	2322.13	0.0048	74	94	1	21.15	24	36	1.9	K	LTDKTVIGCSGFHGDCLTLTK	I				8	090324LimSK_Exosome1_A.8323.8323.4.dta
92					26853	1	1	581.543	2322.14	4	2322.13	0.0072	74	94	1	23.4	25	36	1.1	K	LTDKTVIGCSGFHGDCLTLTK	I				28	090324LimSK_Exosome1_B.8072.8072.4.dta
92					26865	1	1	775.387	2323.14	3	2322.13	1.005	74	94	1	33.24	26	37	0.12	K	LTDKTVIGCSGFHGDCLTLTK	I				24	090324LimSK_Exosome1_B.8089.8089.3.dta
92					26866	1	1	581.793	2323.14	4	2322.13	1.0059	74	94	1	20.37	22	37	2.3	K	LTDKTVIGCSGFHGDCLTLTK	I				14	090324LimSK_Exosome1_A.8316.8316.4.dta	emPAI	0.8
101	IPI00291922	Tax_Id=9606 Gene_Symbol=PSMA5 Proteasome subunit alpha type-5	352	26565	11638	1	1	712.396	1422.78	2	1422.78	0.0023	21	32	0	85.34		32	2.6e-07	R	LFQVEYAIEAIK	L				17	090324LimSK_Exosome1_B.15141.15141.2.dta
101					11639	1	1	712.397	1422.78	2	1422.78	0.0033	21	32	0	37.29	31	32	0.017	R	LFQVEYAIEAIK	L				14	090324LimSK_Exosome1_B.15115.15115.2.dta
101					11640	1	1	712.397	1422.78	2	1422.78	0.0036	21	32	0	81.02		32	7.3e-07	R	LFQVEYAIEAIK	L				17	090324LimSK_Exosome1_A.14814.14814.2.dta
101					11642	1	1	712.397	1422.78	2	1422.78	0.0043	21	32	0	62.86		32	4.7e-05	R	LFQVEYAIEAIK	L				15	090324LimSK_Exosome1_A.14844.14844.2.dta
101					11653	1	1	712.897	1423.78	2	1422.78	1.0032	21	32	0	50.26		32	0.00087	R	LFQVEYAIEAIK	L				14	090324LimSK_Exosome1_B.15187.15187.2.dta
101					16205	1	1	571.933	1712.78	3	1712.78	0.0018	6	20	1	41.39	26	36	0.016	R	SEYDRGVNTFSPEGR	L				13	090324LimSK_Exosome1_B.2891.2891.3.dta
101					16207	1	1	571.934	1712.78	3	1712.78	0.0035	6	20	1	54.21	33	36	0.00084	R	SEYDRGVNTFSPEGR	L				6	090324LimSK_Exosome1_A.3597.3597.3.dta
101					16208	1	1	571.934	1712.78	3	1712.78	0.0047	6	20	1	46.89	26	36	0.0046	R	SEYDRGVNTFSPEGR	L				13	090324LimSK_Exosome1_A.3539.3539.3.dta
101					21039	1	1	981.481	1960.95	2	1960.95	-0.0012	169	187	0	92.31	25	36	1.4e-07	R	AIGSASEGAQSSLQEVYHK	S				12	090324LimSK_Exosome1_B.4113.4113.2.dta
101					21040	1	1	654.657	1960.95	3	1960.95	-0.0006	169	187	0	45.47	25	36	0.0069	R	AIGSASEGAQSSLQEVYHK	S				11	090324LimSK_Exosome1_A.5213.5213.3.dta
101					21041	1	1	654.657	1960.95	3	1960.95	0.0004	169	187	0	42.6	29	36	0.013	R	AIGSASEGAQSSLQEVYHK	S				16	090324LimSK_Exosome1_A.5250.5250.3.dta
101					21043	1	1	654.659	1960.95	3	1960.95	0.0047	169	187	0	32.45	26	36	0.14	R	AIGSASEGAQSSLQEVYHK	S				12	090324LimSK_Exosome1_B.4164.4164.3.dta
101					21044	1	1	654.659	1960.95	3	1960.95	0.0051	169	187	0	20.38	20	36	2.2	R	AIGSASEGAQSSLQEVYHK	S				8	090324LimSK_Exosome1_B.4090.4090.3.dta	emPAI	0.61
120	IPI00000811	Tax_Id=9606 Gene_Symbol=PSMB6 Proteasome subunit beta type-6	251	25570	8449	1	1	555.831	1109.65	2	1109.64	0.0019	221	230	0	41.49		29	0.0031	R	QVLLGDQIPK	F				11	090324LimSK_Exosome1_A.5640.5640.2.dta
120					8450	1	1	555.831	1109.65	2	1109.64	0.0029	221	230	0	36.75	27	29	0.009	R	QVLLGDQIPK	F				9	090324LimSK_Exosome1_A.5729.5729.2.dta
120					22505	1	1	508.515	2030.03	4	2030.02	0.012	64	79	2	28.5	23	35	0.26	R	VTDKLTPIHDRIFCCR	S				9	090324LimSK_Exosome1_B.5409.5409.4.dta
120					25180	1	1	736.418	2206.23	3	2206.23	0.0003	210	230	1	42.94	17	28	0.002	R	LAAIAESGVERQVLLGDQIPK	F				13	090324LimSK_Exosome1_B.11483.11483.3.dta
120					25181	1	1	736.419	2206.23	3	2206.23	0.0022	210	230	1	77.31		28	6.9e-07	R	LAAIAESGVERQVLLGDQIPK	F				23	090324LimSK_Exosome1_B.11440.11440.3.dta
120					25182	1	1	736.42	2206.24	3	2206.23	0.0061	210	230	1	48.44	23	28	0.00049	R	LAAIAESGVERQVLLGDQIPK	F				18	090324LimSK_Exosome1_A.11534.11534.3.dta
120					25183	1	1	736.42	2206.24	3	2206.23	0.0076	210	230	1	22.38	19	28	0.19	R	LAAIAESGVERQVLLGDQIPK	F				22	090324LimSK_Exosome1_B.11402.11402.3.dta
120					25184	1	1	736.421	2206.24	3	2206.23	0.0078	210	230	1	42.56	18	28	0.0018	R	LAAIAESGVERQVLLGDQIPK	F				22	090324LimSK_Exosome1_B.11530.11530.3.dta
120					25185	1	1	736.421	2206.24	3	2206.23	0.0079	210	230	1	67.47	26	28	5.8e-06	R	LAAIAESGVERQVLLGDQIPK	F				30	090324LimSK_Exosome1_A.11485.11485.3.dta
120					25186	1	1	736.425	2206.25	3	2206.23	0.0218	210	230	1	29.47	22	26	0.026	R	LAAIAESGVERQVLLGDQIPK	F				22	090324LimSK_Exosome1_A.11497.11497.3.dta
120					25190	1	1	736.754	2207.24	3	2206.23	1.008	210	230	1	45.6	23	28	0.00091	R	LAAIAESGVERQVLLGDQIPK	F				15	090324LimSK_Exosome1_B.11495.11495.3.dta
120					34427	1	1	1010.12	3027.35	3	3025.35	1.9963	2	29	1	22.97	31	38	1.7	M	AATLLAARGAGPAPAWGPEAFTPDWESR	E		2 Phospho (ST)	0.0020000000000000000002000000.0	6	090324LimSK_Exosome1_B.9839.9839.3.dta	emPAI	0.45
143	IPI00555956	Tax_Id=9606 Gene_Symbol=PSMB4 Proteasome subunit beta type-4	162	29242	16421	1	1	863.97	1725.93	2	1725.93	-0.001	197	211	1	32.03	18	33	0.068	R	EVLEKQPVLSQTEAR	D				11	090324LimSK_Exosome1_A.3193.3193.2.dta
143					16422	1	1	576.317	1725.93	3	1725.93	0.0019	197	211	1	65.14	29	33	3.1e-05	R	EVLEKQPVLSQTEAR	D				13	090324LimSK_Exosome1_A.3190.3190.3.dta
143					16423	1	1	576.317	1725.93	3	1725.93	0.0029	197	211	1	37.44	26	33	0.019	R	EVLEKQPVLSQTEAR	D				18	090324LimSK_Exosome1_B.2629.2629.3.dta
143					16425	1	1	576.317	1725.93	3	1725.93	0.0042	197	211	1	68.4	24	33	1.4e-05	R	EVLEKQPVLSQTEAR	D				15	090324LimSK_Exosome1_A.3144.3144.3.dta
143					16428	1	1	576.319	1725.94	3	1725.93	0.0091	197	211	1	57.45	27	32	0.00017	R	EVLEKQPVLSQTEAR	D				15	090324LimSK_Exosome1_A.3244.3244.3.dta
143					16773	1	1	580.982	1739.93	3	1739.92	0.0088	202	216	1	22.48	21	33	0.68	K	QPVLSQTEARDLVER	C				13	090324LimSK_Exosome1_A.6390.6390.3.dta
143					26990	1	1	585.575	2338.27	4	2338.25	0.0202	197	216	2	21.98	23	31	0.44	R	EVLEKQPVLSQTEARDLVER	C				15	090324LimSK_Exosome1_B.7520.7520.4.dta	emPAI	0.38
154	IPI00299155	Tax_Id=9606 Gene_Symbol=PSMA4 Proteasome subunit alpha type-4	146	29750	9477	1	1	613.82	1225.63	2	1225.62	0.0032	55	64	0	37.87	20	34	0.026	K	LLDEVFFSEK	I				6	090324LimSK_Exosome1_B.11537.11537.2.dta
154					9478	1	1	613.821	1225.63	2	1225.62	0.0035	55	64	0	37.91	20	34	0.025	K	LLDEVFFSEK	I				6	090324LimSK_Exosome1_B.11627.11627.2.dta
154					9479	1	1	613.822	1225.63	2	1225.62	0.006	55	64	0	43.47	19	34	0.0065	K	LLDEVFFSEK	I				7	090324LimSK_Exosome1_B.11581.11581.2.dta
154					11748	1	1	477.613	1429.82	3	1429.81	0.0027	206	218	1	32.19	18	31	0.04	K	LSAEKVEIATLTR	E				13	090324LimSK_Exosome1_A.6143.6143.3.dta
154					11749	1	1	477.613	1429.82	3	1429.81	0.004	206	218	1	33.02	18	31	0.033	K	LSAEKVEIATLTR	E				14	090324LimSK_Exosome1_B.5376.5376.3.dta
154					11750	1	1	477.613	1429.82	3	1429.81	0.0044	206	218	1	21.17	22	31	0.5	K	LSAEKVEIATLTR	E				8	090324LimSK_Exosome1_A.6184.6184.3.dta
154					11751	1	1	477.614	1429.82	3	1429.81	0.0057	206	218	1	25.52	21	30	0.17	K	LSAEKVEIATLTR	E				15	090324LimSK_Exosome1_B.5479.5479.3.dta
154					11752	1	1	477.614	1429.82	3	1429.81	0.0075	206	218	1	34.85	23	30	0.02	K	LSAEKVEIATLTR	E				15	090324LimSK_Exosome1_B.5418.5418.3.dta
154					31107	1	1	898.792	2693.35	3	2693.34	0.0101	97	118	0	47.89	31	35	0.0031	R	YLLQYQEPIPCEQLVTALCDIK	Q				19	090324LimSK_Exosome1_A.18247.18247.3.dta
154					31108	1	1	898.793	2693.36	3	2693.34	0.0123	97	118	0	22.89	23	35	0.98	R	YLLQYQEPIPCEQLVTALCDIK	Q				18	090324LimSK_Exosome1_B.18371.18371.3.dta
154					34245	1	1	1000.5	2998.48	3	2996.46	2.0189	65	91	1	24.03	22	36	0.93	K	IYKLNEDMACSVAGITSDANVLTNELR	L				23	090324LimSK_Exosome1_A.17902.17902.3.dta	emPAI	0.53
204	IPI00003217	Tax_Id=9606 Gene_Symbol=PSMB7 Proteasome subunit beta type-7	60	30288	12114	1	1	488.274	1461.8	3	1461.8	0.0029	226	237	0	26.33	32	33	0.23	K	LDFLRPYTVPNK	K				17	090324LimSK_Exosome1_B.8834.8834.3.dta
204					12115	1	1	488.274	1461.8	3	1461.8	0.0038	226	237	0	36.67		32	0.021	K	LDFLRPYTVPNK	K				8	090324LimSK_Exosome1_A.9103.9103.3.dta
204					12117	1	1	488.275	1461.8	3	1461.8	0.0046	226	237	0	31.66	25	32	0.066	K	LDFLRPYTVPNK	K				5	090324LimSK_Exosome1_B.8791.8791.3.dta
204					12118	1	1	488.275	1461.8	3	1461.8	0.005	226	237	0	27.09	21	32	0.19	K	LDFLRPYTVPNK	K				5	090324LimSK_Exosome1_A.9063.9063.3.dta
204					16022	1	1	568.987	1703.94	3	1703.94	0.0023	224	237	1	25.92	23	32	0.21	K	NKLDFLRPYTVPNK	K				13	090324LimSK_Exosome1_B.7796.7796.3.dta
204					16024	1	1	568.987	1703.94	3	1703.94	0.0036	224	237	1	25.39	19	31	0.22	K	NKLDFLRPYTVPNK	K				7	090324LimSK_Exosome1_A.8217.8217.3.dta
204					16026	1	1	568.987	1703.94	3	1703.94	0.0048	224	237	1	37.17	29	31	0.014	K	NKLDFLRPYTVPNK	K				7	090324LimSK_Exosome1_A.8172.8172.3.dta	emPAI	0.23
