# Supplementary material for: Proteolytic Potential of the MSC Exosome Proteome: Implications for an Exosome-Mediated Delivery of Therapeutic Proteasome
Source: Int J Proteomics. 2012 Jul 18;2012:971907. doi: 10.1155/2012/971907 (PMC3407643; doi:10.1155/2012/971907)
Supplement: Supplementary file 1 — Supplementary material provides the raw data of the detected 20S proteasome in 3 independent batches of exosomes. Supplementary data 1 provides a summary of number of detected peptides in 3 independent batches of exosomes; Supplementary data 2–4 provide the raw data of detected 20S proteasome peptides in 3 independent batches of exosomes respectively; Supplementary data 5–7 provide the Mascot peptide view of unique 20S proteasome peptides in 3 independent batches of exosomes respectively. [file 971907.f1.zip › SupplementaryData3_Exosome2_Detected_ProteosomePeptides.xlsx]

## Sheet: Mascot_090702LimSK_Exosome2_01_
prot_hit_num	prot_acc	prot_desc	prot_score	prot_mass	pep_query	pep_rank	pep_isbold	pep_exp_mz	pep_exp_mr	pep_exp_z	pep_calc_mr	pep_delta	pep_start	pep_end	pep_miss	pep_score	pep_homol	pep_ident	pep_expect	pep_res_before	pep_seq	pep_res_after	pep_frame	pep_var_mod	pep_var_mod_pos	pep_num_match	pep_scan_title
27	IPI00029623	Tax_Id=9606 Gene_Symbol=PSMA6 Proteasome subunit alpha type-6	6123	27838	32383	1	1	398.683	795.352	2	795.351	0.0009	4	11	0	41.89		31	0.0043	R	GSSAGFDR	H				6	090702LimSK_Exosome2_06.724.724.2.dta
27					32386	1	1	398.683	795.352	2	795.351	0.0013	4	11	0	22.73	23	31	0.35	R	GSSAGFDR	H				4	090702LimSK_Exosome2_07.708.708.2.dta
27					44522	1	1	517.272	1032.53	2	1032.53	0.0017	46	54	0	46.51		34	0.0035	K	DCAVIVTQK	K				11	090702LimSK_Exosome2_06.1404.1404.2.dta
27					44523	1	1	517.272	1032.53	2	1032.53	0.0018	46	54	0	34.62	30	34	0.053	K	DCAVIVTQK	K				12	090702LimSK_Exosome2_04.1321.1321.2.dta
27					44524	1	1	517.272	1032.53	2	1032.53	0.0019	46	54	0	48.24		34	0.0023	K	DCAVIVTQK	K				7	090702LimSK_Exosome2_05.1559.1559.2.dta
27					44525	1	1	517.272	1032.53	2	1032.53	0.0027	46	54	0	38.73		34	0.021	K	DCAVIVTQK	K				12	090702LimSK_Exosome2_05.1515.1515.2.dta
27					44526	1	1	517.273	1032.53	2	1032.53	0.003	46	54	0	59.07		34	0.00018	K	DCAVIVTQK	K				12	090702LimSK_Exosome2_06.1366.1366.2.dta
27					52488	1	1	578.809	1155.6	2	1155.6	0	12	21	0	33.14	22	33	0.053	R	HITIFSPEGR	L				7	090702LimSK_Exosome2_06.8454.8454.2.dta
27					52489	1	1	578.809	1155.6	2	1155.6	0.0004	12	21	0	47.49	26	33	0.0018	R	HITIFSPEGR	L				7	090702LimSK_Exosome2_03.8088.8088.2.dta
27					52490	1	1	578.81	1155.6	2	1155.6	0.0011	12	21	0	35.36	21	33	0.031	R	HITIFSPEGR	L				8	090702LimSK_Exosome2_01.2887.2887.2.dta
27					52491	1	1	578.81	1155.6	2	1155.6	0.0011	12	21	0	41.32	27	33	0.0079	R	HITIFSPEGR	L				6	090702LimSK_Exosome2_04.8986.8986.2.dta
27					52492	1	1	578.81	1155.61	2	1155.6	0.0013	12	21	0	51.72	27	33	0.00076	R	HITIFSPEGR	L				7	090702LimSK_Exosome2_05.8448.8448.2.dta
27					52493	1	1	578.81	1155.61	2	1155.6	0.0014	12	21	0	43.73	32	33	0.0048	R	HITIFSPEGR	L				5	090702LimSK_Exosome2_03.8033.8033.2.dta
27					52494	1	1	578.81	1155.61	2	1155.6	0.0017	12	21	0	29.79	23	33	0.12	R	HITIFSPEGR	L				7	090702LimSK_Exosome2_01.2943.2943.2.dta
27					52495	1	1	578.81	1155.61	2	1155.6	0.0018	12	21	0	52.3	28	33	0.00066	R	HITIFSPEGR	L				14	090702LimSK_Exosome2_05.8643.8643.2.dta
27					52496	1	1	578.81	1155.61	2	1155.6	0.0018	12	21	0	51.05	28	33	0.00089	R	HITIFSPEGR	L				7	090702LimSK_Exosome2_06.8500.8500.2.dta
27					52497	1	1	578.81	1155.61	2	1155.6	0.0018	12	21	0	35.77	28	33	0.03	R	HITIFSPEGR	L				14	090702LimSK_Exosome2_07.8104.8104.2.dta
27					52498	1	1	578.81	1155.61	2	1155.6	0.002	12	21	0	49.87	28	33	0.0011	R	HITIFSPEGR	L				8	090702LimSK_Exosome2_05.8491.8491.2.dta
27					52499	1	1	578.81	1155.61	2	1155.6	0.0021	12	21	0	43.51	26	33	0.0049	R	HITIFSPEGR	L				7	090702LimSK_Exosome2_03.7990.7990.2.dta
27					52500	1	1	578.81	1155.61	2	1155.6	0.0021	12	21	0	46.74	27	33	0.0023	R	HITIFSPEGR	L				14	090702LimSK_Exosome2_05.8534.8534.2.dta
27					52501	1	1	578.81	1155.61	2	1155.6	0.0022	12	21	0	37.31	25	33	0.021	R	HITIFSPEGR	L				7	090702LimSK_Exosome2_07.8174.8174.2.dta
27					52502	1	1	578.81	1155.61	2	1155.6	0.0022	12	21	0	47.42	27	33	0.002	R	HITIFSPEGR	L				8	090702LimSK_Exosome2_01.2997.2997.2.dta
27					52503	1	1	578.81	1155.61	2	1155.6	0.0022	12	21	0	53.66	28	33	0.00048	R	HITIFSPEGR	L				14	090702LimSK_Exosome2_06.8636.8636.2.dta
27					52504	1	1	578.81	1155.61	2	1155.6	0.0022	12	21	0	57.49	29	33	0.0002	R	HITIFSPEGR	L				14	090702LimSK_Exosome2_04.8854.8854.2.dta
27					52505	1	1	578.81	1155.61	2	1155.6	0.0022	12	21	0	50.88	28	33	0.0009	R	HITIFSPEGR	L				7	090702LimSK_Exosome2_06.8746.8746.2.dta
27					52506	1	1	578.81	1155.61	2	1155.6	0.0023	12	21	0	28.69	22	33	0.15	R	HITIFSPEGR	L				7	090702LimSK_Exosome2_05.8858.8858.2.dta
27					52507	1	1	578.81	1155.61	2	1155.6	0.0024	12	21	0	34.28	25	33	0.042	R	HITIFSPEGR	L				7	090702LimSK_Exosome2_03.7946.7946.2.dta
27					52508	1	1	578.81	1155.61	2	1155.6	0.0024	12	21	0	43.05	27	33	0.0055	R	HITIFSPEGR	L				5	090702LimSK_Exosome2_06.8792.8792.2.dta
27					52509	1	1	578.81	1155.61	2	1155.6	0.0024	12	21	0	33.18	30	33	0.054	R	HITIFSPEGR	L				7	090702LimSK_Exosome2_02.8339.8339.2.dta
27					52510	1	1	578.81	1155.61	2	1155.6	0.0024	12	21	0	50.03	27	33	0.0011	R	HITIFSPEGR	L				7	090702LimSK_Exosome2_06.8589.8589.2.dta
27					52511	1	1	578.81	1155.61	2	1155.6	0.0025	12	21	0	49.67	27	33	0.0012	R	HITIFSPEGR	L				7	090702LimSK_Exosome2_06.8543.8543.2.dta
27					52512	1	1	578.81	1155.61	2	1155.6	0.0026	12	21	0	50.58	23	33	0.00096	R	HITIFSPEGR	L				8	090702LimSK_Exosome2_03.8219.8219.2.dta
27					52513	1	1	578.81	1155.61	2	1155.6	0.0027	12	21	0	33.14	25	33	0.053	R	HITIFSPEGR	L				6	090702LimSK_Exosome2_05.8406.8406.2.dta
27					52514	1	1	578.81	1155.61	2	1155.6	0.0027	12	21	0	43.39	27	33	0.005	R	HITIFSPEGR	L				7	090702LimSK_Exosome2_06.8691.8691.2.dta
27					52515	1	1	578.81	1155.61	2	1155.6	0.0027	12	21	0	27.19	24	33	0.21	R	HITIFSPEGR	L				7	090702LimSK_Exosome2_03.7902.7902.2.dta
27					52516	1	1	578.811	1155.61	2	1155.6	0.0029	12	21	0	42.6	26	33	0.006	R	HITIFSPEGR	L				7	090702LimSK_Exosome2_03.8264.8264.2.dta
27					52517	1	1	578.811	1155.61	2	1155.6	0.0029	12	21	0	42.31	31	33	0.0064	R	HITIFSPEGR	L				7	090702LimSK_Exosome2_02.8163.8163.2.dta
27					52518	1	1	578.811	1155.61	2	1155.6	0.003	12	21	0	43.34	26	33	0.0051	R	HITIFSPEGR	L				7	090702LimSK_Exosome2_04.8800.8800.2.dta
27					52519	1	1	578.811	1155.61	2	1155.6	0.0031	12	21	0	46.99	27	33	0.0022	R	HITIFSPEGR	L				7	090702LimSK_Exosome2_05.8589.8589.2.dta
27					52520	1	1	578.811	1155.61	2	1155.6	0.0032	12	21	0	40.73		33	0.0094	R	HITIFSPEGR	L				7	090702LimSK_Exosome2_04.8758.8758.2.dta
27					52521	1	1	578.811	1155.61	2	1155.6	0.0032	12	21	0	49.73	28	33	0.0012	R	HITIFSPEGR	L				7	090702LimSK_Exosome2_04.9051.9051.2.dta
27					52522	1	1	578.811	1155.61	2	1155.6	0.0033	12	21	0	42.03	27	33	0.0069	R	HITIFSPEGR	L				6	090702LimSK_Exosome2_05.8698.8698.2.dta
27					52523	1	1	578.811	1155.61	2	1155.6	0.0034	12	21	0	40.99	23	33	0.0088	R	HITIFSPEGR	L				14	090702LimSK_Exosome2_03.8165.8165.2.dta
27					52524	1	1	578.811	1155.61	2	1155.6	0.0038	12	21	0	47.73	27	33	0.0019	R	HITIFSPEGR	L				6	090702LimSK_Exosome2_05.8758.8758.2.dta
27					52525	1	1	578.811	1155.61	2	1155.6	0.0038	12	21	0	39.45	27	33	0.013	R	HITIFSPEGR	L				7	090702LimSK_Exosome2_04.8910.8910.2.dta
27					52526	1	1	578.811	1155.61	2	1155.6	0.0043	12	21	0	26.65	23	33	0.24	R	HITIFSPEGR	L				7	090702LimSK_Exosome2_07.8065.8065.2.dta
27					52659	1	1	579.312	1156.61	2	1155.6	1.006	12	21	0	28.39	19	33	0.17	R	HITIFSPEGR	L				8	090702LimSK_Exosome2_03.7887.7887.2.dta
27					52886	1	1	580.803	1159.59	2	1159.59	0.0004	22	30	0	21.35	27	34	1.1	R	LYQVEYAFK	A				4	090702LimSK_Exosome2_07.5738.5738.2.dta
27					52887	1	1	580.803	1159.59	2	1159.59	0.0009	22	30	0	45.19		34	0.0045	R	LYQVEYAFK	A				13	090702LimSK_Exosome2_07.5777.5777.2.dta
27					52888	1	1	580.803	1159.59	2	1159.59	0.0011	22	30	0	32.35	27	34	0.086	R	LYQVEYAFK	A				10	090702LimSK_Exosome2_08b4.4347.4347.2.dta
27					52889	1	1	580.803	1159.59	2	1159.59	0.0011	22	30	0	28.45	31	34	0.21	R	LYQVEYAFK	A				6	090702LimSK_Exosome2_08b2.3937.3937.2.dta
27					52891	1	1	580.804	1159.59	2	1159.59	0.0014	22	30	0	40.62	32	34	0.013	R	LYQVEYAFK	A				14	090702LimSK_Exosome2_08b1.4272.4272.2.dta
27					52892	1	1	580.804	1159.59	2	1159.59	0.0015	22	30	0	49.16	33	34	0.0018	R	LYQVEYAFK	A				13	090702LimSK_Exosome2_04.6478.6478.2.dta
27					52893	1	1	580.804	1159.59	2	1159.59	0.0015	22	30	0	40.73		34	0.013	R	LYQVEYAFK	A				13	090702LimSK_Exosome2_06.6193.6193.2.dta
27					52894	1	1	580.804	1159.59	2	1159.59	0.0017	22	30	0	40.58	31	34	0.013	R	LYQVEYAFK	A				7	090702LimSK_Exosome2_05.6197.6197.2.dta
27					52895	1	1	580.804	1159.59	2	1159.59	0.0017	22	30	0	29.02	31	34	0.19	R	LYQVEYAFK	A				6	090702LimSK_Exosome2_07.5874.5874.2.dta
27					52896	1	1	580.804	1159.59	2	1159.59	0.0017	22	30	0	33.81	27	34	0.063	R	LYQVEYAFK	A				10	090702LimSK_Exosome2_08b2.3971.3971.2.dta
27					52897	1	1	580.804	1159.59	2	1159.59	0.0017	22	30	0	43.77		34	0.0063	R	LYQVEYAFK	A				13	090702LimSK_Exosome2_08.5772.5772.2.dta
27					52898	1	1	580.804	1159.59	2	1159.59	0.0019	22	30	0	44.74	31	34	0.0049	R	LYQVEYAFK	A				7	090702LimSK_Exosome2_03.6015.6015.2.dta
27					52899	1	1	580.804	1159.59	2	1159.59	0.002	22	30	0	43.9	30	34	0.006	R	LYQVEYAFK	A				13	090702LimSK_Exosome2_05.6280.6280.2.dta
27					52900	1	1	580.804	1159.59	2	1159.59	0.002	22	30	0	45.05	28	34	0.0046	R	LYQVEYAFK	A				13	090702LimSK_Exosome2_04.6434.6434.2.dta
27					52901	1	1	580.804	1159.59	2	1159.59	0.002	22	30	0	42.87	31	34	0.0076	R	LYQVEYAFK	A				7	090702LimSK_Exosome2_03.6052.6052.2.dta
27					52902	1	1	580.804	1159.59	2	1159.59	0.002	22	30	0	43.23	26	34	0.007	R	LYQVEYAFK	A				13	090702LimSK_Exosome2_05.6236.6236.2.dta
27					52903	1	1	580.804	1159.59	2	1159.59	0.0021	22	30	0	45.66	33	34	0.004	R	LYQVEYAFK	A				7	090702LimSK_Exosome2_03.6098.6098.2.dta
27					52904	1	1	580.804	1159.59	2	1159.59	0.0021	22	30	0	44.63	28	34	0.0051	R	LYQVEYAFK	A				13	090702LimSK_Exosome2_06.6331.6331.2.dta
27					52905	1	1	580.804	1159.59	2	1159.59	0.0021	22	30	0	24.98	32	34	0.47	R	LYQVEYAFK	A				7	090702LimSK_Exosome2_08.5703.5703.2.dta
27					52906	1	1	580.804	1159.59	2	1159.59	0.0022	22	30	0	44.84	31	34	0.0048	R	LYQVEYAFK	A				7	090702LimSK_Exosome2_02.6495.6495.2.dta
27					52907	1	1	580.804	1159.59	2	1159.59	0.0022	22	30	0	44.33		34	0.0054	R	LYQVEYAFK	A				7	090702LimSK_Exosome2_05.6329.6329.2.dta
27					52908	1	1	580.804	1159.59	2	1159.59	0.0024	22	30	0	48.4		34	0.0021	R	LYQVEYAFK	A				7	090702LimSK_Exosome2_05.6381.6381.2.dta
27					52910	1	1	580.804	1159.59	2	1159.59	0.0025	22	30	0	51.41		34	0.0011	R	LYQVEYAFK	A				14	090702LimSK_Exosome2_01.5128.5128.2.dta
27					52911	1	1	580.804	1159.59	2	1159.59	0.0025	22	30	0	48.29	33	34	0.0022	R	LYQVEYAFK	A				7	090702LimSK_Exosome2_02.6561.6561.2.dta
27					52912	1	1	580.804	1159.59	2	1159.59	0.0026	22	30	0	46.65	31	34	0.0032	R	LYQVEYAFK	A				13	090702LimSK_Exosome2_06.6287.6287.2.dta
27					52913	1	1	580.804	1159.59	2	1159.59	0.0026	22	30	0	45.88	31	34	0.0038	R	LYQVEYAFK	A				14	090702LimSK_Exosome2_06.6243.6243.2.dta
27					52914	1	1	580.804	1159.59	2	1159.59	0.0027	22	30	0	32.04	26	34	0.09	R	LYQVEYAFK	A				7	090702LimSK_Exosome2_08b4.4335.4335.2.dta
27					52915	1	1	580.804	1159.59	2	1159.59	0.0028	22	30	0	28.36	33	34	0.21	R	LYQVEYAFK	A				6	090702LimSK_Exosome2_08.5728.5728.2.dta
27					52917	1	1	580.804	1159.59	2	1159.59	0.0029	22	30	0	51.75		34	0.00098	R	LYQVEYAFK	A				13	090702LimSK_Exosome2_03.6143.6143.2.dta
27					52918	1	1	580.804	1159.59	2	1159.59	0.003	22	30	0	34.01		34	0.058	R	LYQVEYAFK	A				7	090702LimSK_Exosome2_04.6308.6308.2.dta
27					52919	1	1	580.804	1159.59	2	1159.59	0.003	22	30	0	32.34	30	34	0.086	R	LYQVEYAFK	A				6	090702LimSK_Exosome2_08b3.3784.3784.2.dta
27					52920	1	1	580.804	1159.59	2	1159.59	0.003	22	30	0	40.11		34	0.014	R	LYQVEYAFK	A				12	090702LimSK_Exosome2_02.6617.6617.2.dta
27					52921	1	1	580.805	1159.59	2	1159.59	0.0033	22	30	0	37.06		34	0.029	R	LYQVEYAFK	A				9	090702LimSK_Exosome2_08b3.3840.3840.2.dta
27					52922	1	1	580.805	1159.59	2	1159.59	0.0033	22	30	0	46.5		34	0.0033	R	LYQVEYAFK	A				13	090702LimSK_Exosome2_04.6390.6390.2.dta
27					52923	1	1	580.805	1159.59	2	1159.59	0.0034	22	30	0	45.87	31	34	0.0038	R	LYQVEYAFK	A				7	090702LimSK_Exosome2_07.5826.5826.2.dta
27					52924	1	1	580.805	1159.59	2	1159.59	0.0034	22	30	0	40.37	31	34	0.013	R	LYQVEYAFK	A				7	090702LimSK_Exosome2_01.5183.5183.2.dta
27					52925	1	1	580.805	1159.59	2	1159.59	0.0035	22	30	0	34.95		34	0.045	R	LYQVEYAFK	A				7	090702LimSK_Exosome2_06.6420.6420.2.dta
27					52926	2	1	580.805	1159.59	2	1159.59	0.0035	22	30	0	22.29		34	0.83	R	LYQVEYAFK	A				11	090702LimSK_Exosome2_04.6531.6531.2.dta
27					52928	1	1	580.805	1159.59	2	1159.59	0.0035	22	30	0	40.29	28	34	0.013	R	LYQVEYAFK	A				7	090702LimSK_Exosome2_01.5076.5076.2.dta
27					52929	1	1	580.805	1159.59	2	1159.59	0.0036	22	30	0	21.99	33	34	0.87	R	LYQVEYAFK	A				9	090702LimSK_Exosome2_08b1.4316.4316.2.dta
27					52930	1	1	580.805	1159.6	2	1159.59	0.0038	22	30	0	45.4	27	34	0.004	R	LYQVEYAFK	A				14	090702LimSK_Exosome2_06.6374.6374.2.dta
27					52932	1	1	580.805	1159.6	2	1159.59	0.0043	22	30	0	33.02	31	34	0.069	R	LYQVEYAFK	A				7	090702LimSK_Exosome2_08b1.4239.4239.2.dta
27					52933	1	1	580.805	1159.6	2	1159.59	0.0045	22	30	0	39.63	25	34	0.015	R	LYQVEYAFK	A				7	090702LimSK_Exosome2_08b2.3919.3919.2.dta
27					52934	1	1	580.805	1159.6	2	1159.59	0.0046	22	30	0	54.09	33	34	0.00055	R	LYQVEYAFK	A				7	090702LimSK_Exosome2_04.6346.6346.2.dta
27					52935	1	1	580.806	1159.6	2	1159.59	0.0057	22	30	0	31.69	27	34	0.098	R	LYQVEYAFK	A				7	090702LimSK_Exosome2_08.5694.5694.2.dta
27					52936	1	1	580.806	1159.6	2	1159.59	0.0069	22	30	0	22.47	25	34	0.8	R	LYQVEYAFK	A				6	090702LimSK_Exosome2_08b3.3818.3818.2.dta
27					52937	1	1	580.807	1159.6	2	1159.59	0.0079	22	30	0	41.15	33	34	0.012	R	LYQVEYAFK	A				12	090702LimSK_Exosome2_08b4.4381.4381.2.dta
27					52938	1	1	580.807	1159.6	2	1159.59	0.0081	22	30	0	26.08		34	0.38	R	LYQVEYAFK	A				6	090702LimSK_Exosome2_08b3.3777.3777.2.dta
27					53005	1	1	581.306	1160.6	2	1159.59	1.0064	22	30	0	27.08		34	0.3	R	LYQVEYAFK	A				11	090702LimSK_Exosome2_05.6183.6183.2.dta
27					53006	1	1	581.307	1160.6	2	1159.59	1.0072	22	30	0	30.32	28	34	0.13	R	LYQVEYAFK	A				6	090702LimSK_Exosome2_06.6457.6457.2.dta
27					53008	1	1	581.307	1160.6	2	1159.59	1.0085	22	30	0	29.77		34	0.15	R	LYQVEYAFK	A				8	090702LimSK_Exosome2_08b4.4327.4327.2.dta
27					53426	1	1	585.288	1168.56	2	1168.56	0.0012	172	181	0	20.02	27	35	1.8	K	QTESTSFLEK	K				7	090702LimSK_Exosome2_04.3189.3189.2.dta
27					53428	1	1	585.289	1168.56	2	1168.56	0.0015	172	181	0	30.06	22	35	0.18	K	QTESTSFLEK	K				6	090702LimSK_Exosome2_02.2149.2149.2.dta
27					53429	1	1	585.289	1168.56	2	1168.56	0.0015	172	181	0	31.66	25	35	0.12	K	QTESTSFLEK	K				6	090702LimSK_Exosome2_06.2747.2747.2.dta
27					53430	1	1	585.289	1168.56	2	1168.56	0.0015	172	181	0	21.31	23	35	1.3	K	QTESTSFLEK	K				4	090702LimSK_Exosome2_02.2195.2195.2.dta
27					53431	1	1	585.289	1168.56	2	1168.56	0.0015	172	181	0	26.57	27	35	0.4	K	QTESTSFLEK	K				7	090702LimSK_Exosome2_08.2846.2846.2.dta
27					53432	1	1	585.289	1168.56	2	1168.56	0.0016	172	181	0	25.84	29	35	0.47	K	QTESTSFLEK	K				7	090702LimSK_Exosome2_04.3139.3139.2.dta
27					53433	1	1	585.289	1168.56	2	1168.56	0.0016	172	181	0	25.57	28	35	0.5	K	QTESTSFLEK	K				7	090702LimSK_Exosome2_04.3001.3001.2.dta
27					53435	1	1	585.289	1168.56	2	1168.56	0.0017	172	181	0	32.3	29	35	0.11	K	QTESTSFLEK	K				8	090702LimSK_Exosome2_03.2804.2804.2.dta
27					53436	1	1	585.289	1168.56	2	1168.56	0.0017	172	181	0	36.64	27	35	0.039	K	QTESTSFLEK	K				8	090702LimSK_Exosome2_06.2904.2904.2.dta
27					53437	1	1	585.289	1168.56	2	1168.56	0.0018	172	181	0	30.29	27	35	0.16	K	QTESTSFLEK	K				6	090702LimSK_Exosome2_04.3040.3040.2.dta
27					53439	1	1	585.289	1168.56	2	1168.56	0.002	172	181	0	47.43	27	35	0.0032	K	QTESTSFLEK	K				8	090702LimSK_Exosome2_05.2893.2893.2.dta
27					53441	1	1	585.289	1168.56	2	1168.56	0.0022	172	181	0	20.41	28	35	1.6	K	QTESTSFLEK	K				6	090702LimSK_Exosome2_07.2833.2833.2.dta
27					53442	1	1	585.289	1168.56	2	1168.56	0.0023	172	181	0	42.08	27	35	0.011	K	QTESTSFLEK	K				7	090702LimSK_Exosome2_04.3094.3094.2.dta
27					53443	1	1	585.289	1168.56	2	1168.56	0.0023	172	181	0	37.86	26	35	0.028	K	QTESTSFLEK	K				7	090702LimSK_Exosome2_06.2800.2800.2.dta
27					53445	1	1	585.289	1168.56	2	1168.56	0.0024	172	181	0	30.1	27	35	0.17	K	QTESTSFLEK	K				7	090702LimSK_Exosome2_05.2945.2945.2.dta
27					53448	1	1	585.289	1168.56	2	1168.56	0.0025	172	181	0	24.06	26	35	0.68	K	QTESTSFLEK	K				6	090702LimSK_Exosome2_02.2254.2254.2.dta
27					53449	1	1	585.289	1168.56	2	1168.56	0.0025	172	181	0	23.33	25	35	0.81	K	QTESTSFLEK	K				7	090702LimSK_Exosome2_01.1945.1945.2.dta
27					53450	1	1	585.289	1168.56	2	1168.56	0.0025	172	181	0	38.9	27	35	0.022	K	QTESTSFLEK	K				8	090702LimSK_Exosome2_06.2849.2849.2.dta
27					53451	1	1	585.289	1168.56	2	1168.56	0.0026	172	181	0	29.88	28	35	0.18	K	QTESTSFLEK	K				6	090702LimSK_Exosome2_07.2819.2819.2.dta
27					53453	1	1	585.289	1168.56	2	1168.56	0.0027	172	181	0	35.27	34	35	0.052	K	QTESTSFLEK	K				6	090702LimSK_Exosome2_05.2973.2973.2.dta
27					53455	1	1	585.289	1168.56	2	1168.56	0.0033	172	181	0	32.76	27	35	0.093	K	QTESTSFLEK	K				5	090702LimSK_Exosome2_08b1.2238.2238.2.dta
27					53459	1	1	585.29	1168.56	2	1168.56	0.0038	172	181	0	38.74	29	35	0.025	K	QTESTSFLEK	K				7	090702LimSK_Exosome2_05.2840.2840.2.dta
27					53462	1	1	585.29	1168.57	2	1168.56	0.0042	172	181	0	33.8	26	35	0.077	K	QTESTSFLEK	K				6	090702LimSK_Exosome2_08.2791.2791.2.dta
27					56422	1	1	406.889	1217.65	3	1217.64	0.0015	44	54	1	31.73	32	34	0.1	R	GKDCAVIVTQK	K				9	090702LimSK_Exosome2_05.3778.3778.3.dta
27					56424	1	1	406.889	1217.65	3	1217.64	0.0015	44	54	1	27.97	31	34	0.23	R	GKDCAVIVTQK	K				6	090702LimSK_Exosome2_05.3573.3573.3.dta
27					56425	1	1	406.889	1217.65	3	1217.64	0.0015	44	54	1	36.08	33	34	0.036	R	GKDCAVIVTQK	K				4	090702LimSK_Exosome2_05.3621.3621.3.dta
27					56429	1	1	406.889	1217.65	3	1217.64	0.0019	44	54	1	24.6	33	34	0.49	R	GKDCAVIVTQK	K				4	090702LimSK_Exosome2_06.3456.3456.3.dta
27					56430	1	1	406.889	1217.65	3	1217.64	0.002	44	54	1	22.78	32	34	0.75	R	GKDCAVIVTQK	K				4	090702LimSK_Exosome2_05.3727.3727.3.dta
27					56434	1	1	406.889	1217.65	3	1217.64	0.0024	44	54	1	20.07	31	34	1.4	R	GKDCAVIVTQK	K				3	090702LimSK_Exosome2_04.3677.3677.3.dta
27					56435	1	1	609.83	1217.65	2	1217.64	0.0024	44	54	1	40.92	22	34	0.011	R	GKDCAVIVTQK	K				9	090702LimSK_Exosome2_06.3658.3658.2.dta
27					56437	1	1	406.889	1217.65	3	1217.64	0.0025	44	54	1	20.36	31	34	1.3	R	GKDCAVIVTQK	K				3	090702LimSK_Exosome2_04.3832.3832.3.dta
27					56438	1	1	609.831	1217.65	2	1217.64	0.0026	44	54	1	36.53	22	34	0.031	R	GKDCAVIVTQK	K				8	090702LimSK_Exosome2_06.3479.3479.2.dta
27					56441	1	1	406.889	1217.65	3	1217.64	0.0027	44	54	1	35.66	33	34	0.038	R	GKDCAVIVTQK	K				4	090702LimSK_Exosome2_06.3405.3405.3.dta
27					56443	1	1	406.889	1217.65	3	1217.64	0.0028	44	54	1	24.15		34	0.54	R	GKDCAVIVTQK	K				3	090702LimSK_Exosome2_04.3729.3729.3.dta
27					56444	1	1	406.889	1217.65	3	1217.64	0.0029	44	54	1	27.01	32	34	0.28	R	GKDCAVIVTQK	K				5	090702LimSK_Exosome2_06.3655.3655.3.dta
27					56445	1	1	406.889	1217.65	3	1217.64	0.003	44	54	1	35.67	33	34	0.038	R	GKDCAVIVTQK	K				4	090702LimSK_Exosome2_06.3701.3701.3.dta
27					56447	1	1	406.89	1217.65	3	1217.64	0.0032	44	54	1	36.52		34	0.031	R	GKDCAVIVTQK	K				5	090702LimSK_Exosome2_06.3554.3554.3.dta
27					56451	1	1	406.89	1217.65	3	1217.64	0.0034	44	54	1	35.27		34	0.04	R	GKDCAVIVTQK	K				12	090702LimSK_Exosome2_06.3500.3500.3.dta
27					56452	1	1	406.89	1217.65	3	1217.64	0.0034	44	54	1	30.44	31	34	0.12	R	GKDCAVIVTQK	K				12	090702LimSK_Exosome2_06.3609.3609.3.dta
27					56454	1	1	406.89	1217.65	3	1217.64	0.0036	44	54	1	35.72	33	34	0.036	R	GKDCAVIVTQK	K				4	090702LimSK_Exosome2_04.3883.3883.3.dta
27					56457	1	1	406.89	1217.65	3	1217.64	0.0038	44	54	1	26.47	27	34	0.31	R	GKDCAVIVTQK	K				4	090702LimSK_Exosome2_05.3472.3472.3.dta
27					56458	1	1	406.89	1217.65	3	1217.64	0.004	44	54	1	36.18	33	34	0.033	R	GKDCAVIVTQK	K				4	090702LimSK_Exosome2_05.3674.3674.3.dta
27					56459	1	1	406.89	1217.65	3	1217.64	0.0041	44	54	1	21.91	31	34	0.89	R	GKDCAVIVTQK	K				10	090702LimSK_Exosome2_04.3779.3779.3.dta
27					56461	1	1	609.831	1217.65	2	1217.64	0.0045	44	54	1	51.18	31	34	0.0011	R	GKDCAVIVTQK	K				14	090702LimSK_Exosome2_03.2956.2956.2.dta
27					59494	1	1	643.365	1284.72	2	1284.71	0.0002	31	43	0	64.13	21	32	3.4e-05	K	AINQGGLTSVAVR	G				9	090702LimSK_Exosome2_08.3814.3814.2.dta
27					59495	1	1	643.365	1284.72	2	1284.71	0.0009	31	43	0	53.62	17	32	0.00038	K	AINQGGLTSVAVR	G				10	090702LimSK_Exosome2_02.3843.3843.2.dta
27					59496	1	1	643.365	1284.72	2	1284.71	0.0009	31	43	0	90.4	26	32	8e-08	K	AINQGGLTSVAVR	G				10	090702LimSK_Exosome2_06.3990.3990.2.dta
27					59497	1	1	643.365	1284.72	2	1284.71	0.0011	31	43	0	91	26	32	7.1e-08	K	AINQGGLTSVAVR	G				10	090702LimSK_Exosome2_05.4114.4114.2.dta
27					59498	1	1	643.365	1284.72	2	1284.71	0.0011	31	43	0	51.55	18	32	0.00063	K	AINQGGLTSVAVR	G				10	090702LimSK_Exosome2_08b4.2891.2891.2.dta
27					59499	1	1	643.365	1284.72	2	1284.71	0.0013	31	43	0	91.76	26	32	6e-08	K	AINQGGLTSVAVR	G				10	090702LimSK_Exosome2_05.3971.3971.2.dta
27					59500	1	1	643.365	1284.72	2	1284.71	0.0014	31	43	0	71.79	25	32	5.9e-06	K	AINQGGLTSVAVR	G				9	090702LimSK_Exosome2_08b1.2917.2917.2.dta
27					59501	1	1	643.365	1284.72	2	1284.71	0.0014	31	43	0	65.96	22	32	2.3e-05	K	AINQGGLTSVAVR	G				10	090702LimSK_Exosome2_08b1.2884.2884.2.dta
27					59502	1	1	643.365	1284.72	2	1284.71	0.0014	31	43	0	60.94	21	32	7.2e-05	K	AINQGGLTSVAVR	G				10	090702LimSK_Exosome2_08b3.2560.2560.2.dta
27					59503	1	1	643.366	1284.72	2	1284.71	0.0018	31	43	0	65.62	19	31	2.2e-05	K	AINQGGLTSVAVR	G				9	090702LimSK_Exosome2_08b2.2539.2539.2.dta
27					59504	1	1	643.366	1284.72	2	1284.71	0.0019	31	43	0	57.54	21	31	0.00014	K	AINQGGLTSVAVR	G				9	090702LimSK_Exosome2_04.4331.4331.2.dta
27					59505	1	1	643.366	1284.72	2	1284.71	0.002	31	43	0	84.01	22	31	3.1e-07	K	AINQGGLTSVAVR	G				10	090702LimSK_Exosome2_04.4235.4235.2.dta
27					59506	1	1	643.366	1284.72	2	1284.71	0.002	31	43	0	65.45	20	31	2.3e-05	K	AINQGGLTSVAVR	G				17	090702LimSK_Exosome2_06.3762.3762.2.dta
27					59507	1	1	643.366	1284.72	2	1284.71	0.0021	31	43	0	66.54	26	31	1.8e-05	K	AINQGGLTSVAVR	G				10	090702LimSK_Exosome2_08b2.2573.2573.2.dta
27					59508	1	1	643.366	1284.72	2	1284.71	0.0021	31	43	0	91.61	27	31	5.5e-08	K	AINQGGLTSVAVR	G				10	090702LimSK_Exosome2_06.3850.3850.2.dta
27					59509	1	1	643.366	1284.72	2	1284.71	0.0021	31	43	0	86.95	22	31	1.6e-07	K	AINQGGLTSVAVR	G				10	090702LimSK_Exosome2_08b4.2933.2933.2.dta
27					59510	1	1	643.366	1284.72	2	1284.71	0.0021	31	43	0	79.14	28	31	9.6e-07	K	AINQGGLTSVAVR	G				10	090702LimSK_Exosome2_07.3643.3643.2.dta
27					59511	1	1	643.366	1284.72	2	1284.71	0.0022	31	43	0	76.61	26	31	1.7e-06	K	AINQGGLTSVAVR	G				10	090702LimSK_Exosome2_07.3579.3579.2.dta
27					59512	1	1	643.366	1284.72	2	1284.71	0.0022	31	43	0	74.12	21	31	3.1e-06	K	AINQGGLTSVAVR	G				9	090702LimSK_Exosome2_08b1.2880.2880.2.dta
27					59514	1	1	643.366	1284.72	2	1284.71	0.0024	31	43	0	90.89	20	32	6.8e-08	K	AINQGGLTSVAVR	G				10	090702LimSK_Exosome2_02.3542.3542.2.dta
27					59515	1	1	643.366	1284.72	2	1284.71	0.0024	31	43	0	81.87	24	32	5.4e-07	K	AINQGGLTSVAVR	G				10	090702LimSK_Exosome2_02.3650.3650.2.dta
27					59516	1	1	643.366	1284.72	2	1284.71	0.0026	31	43	0	67.66	20	32	1.4e-05	K	AINQGGLTSVAVR	G				10	090702LimSK_Exosome2_01.3247.3247.2.dta
27					59517	1	1	643.366	1284.72	2	1284.71	0.0026	31	43	0	65.7	22	32	2.2e-05	K	AINQGGLTSVAVR	G				10	090702LimSK_Exosome2_01.3184.3184.2.dta
27					59518	1	1	643.366	1284.72	2	1284.71	0.0026	31	43	0	83.73	23	32	3.5e-07	K	AINQGGLTSVAVR	G				10	090702LimSK_Exosome2_08b4.2960.2960.2.dta
27					59519	1	1	643.366	1284.72	2	1284.71	0.0026	31	43	0	80.89	26	32	6.8e-07	K	AINQGGLTSVAVR	G				9	090702LimSK_Exosome2_02.3491.3491.2.dta
27					59520	1	1	643.366	1284.72	2	1284.71	0.0026	31	43	0	73.25	18	32	4e-06	K	AINQGGLTSVAVR	G				10	090702LimSK_Exosome2_05.4163.4163.2.dta
27					59521	1	1	643.366	1284.72	2	1284.71	0.0027	31	43	0	81.51	24	32	5.9e-07	K	AINQGGLTSVAVR	G				10	090702LimSK_Exosome2_04.4180.4180.2.dta
27					59522	1	1	643.366	1284.72	2	1284.71	0.0027	31	43	0	74.06	22	32	3.3e-06	K	AINQGGLTSVAVR	G				10	090702LimSK_Exosome2_03.3777.3777.2.dta
27					59523	1	1	643.366	1284.72	2	1284.71	0.0027	31	43	0	80.06	23	32	8.3e-07	K	AINQGGLTSVAVR	G				10	090702LimSK_Exosome2_02.3705.3705.2.dta
27					59524	1	1	643.366	1284.72	2	1284.71	0.0027	31	43	0	95.29	24	32	2.5e-08	K	AINQGGLTSVAVR	G				10	090702LimSK_Exosome2_06.3901.3901.2.dta
27					59525	1	1	643.366	1284.72	2	1284.71	0.0027	31	43	0	95.05	26	32	2.6e-08	K	AINQGGLTSVAVR	G				10	090702LimSK_Exosome2_04.4284.4284.2.dta
27					59526	1	1	643.366	1284.72	2	1284.71	0.0028	31	43	0	95.05	24	32	2.6e-08	K	AINQGGLTSVAVR	G				10	090702LimSK_Exosome2_02.3595.3595.2.dta
27					59527	1	1	643.366	1284.72	2	1284.71	0.0029	31	43	0	59.42	17	32	9.6e-05	K	AINQGGLTSVAVR	G				10	090702LimSK_Exosome2_02.3766.3766.2.dta
27					59528	1	1	643.366	1284.72	2	1284.71	0.0029	31	43	0	72.01	21	32	5.3e-06	K	AINQGGLTSVAVR	G				9	090702LimSK_Exosome2_03.3666.3666.2.dta
27					59529	1	1	643.366	1284.72	2	1284.71	0.003	31	43	0	57.26	22	32	0.00015	K	AINQGGLTSVAVR	G				9	090702LimSK_Exosome2_05.4210.4210.2.dta
27					59530	1	1	643.366	1284.72	2	1284.71	0.003	31	43	0	91.68	24	32	5.6e-08	K	AINQGGLTSVAVR	G				10	090702LimSK_Exosome2_03.3721.3721.2.dta
27					59531	1	1	643.366	1284.72	2	1284.71	0.0033	31	43	0	78.08	24	32	1.2e-06	K	AINQGGLTSVAVR	G				10	090702LimSK_Exosome2_05.3926.3926.2.dta
27					59532	1	1	643.366	1284.72	2	1284.71	0.0036	31	43	0	69.03	21	32	1.1e-05	K	AINQGGLTSVAVR	G				10	090702LimSK_Exosome2_04.4136.4136.2.dta
27					59533	1	1	643.367	1284.72	2	1284.71	0.0037	31	43	0	69.37	23	32	9.7e-06	K	AINQGGLTSVAVR	G				10	090702LimSK_Exosome2_07.3624.3624.2.dta
27					59534	1	1	643.367	1284.72	2	1284.71	0.0039	31	43	0	88.33	25	32	1.2e-07	K	AINQGGLTSVAVR	G				10	090702LimSK_Exosome2_05.4015.4015.2.dta
27					59535	1	1	643.367	1284.72	2	1284.71	0.004	31	43	0	79.07	25	31	9.6e-07	K	AINQGGLTSVAVR	G				10	090702LimSK_Exosome2_06.3946.3946.2.dta
27					59536	1	1	643.367	1284.72	2	1284.71	0.0042	31	43	0	78.45	23	31	1.1e-06	K	AINQGGLTSVAVR	G				9	090702LimSK_Exosome2_06.3806.3806.2.dta
27					59537	1	1	643.367	1284.72	2	1284.71	0.0046	31	43	0	76.65	21	31	1.7e-06	K	AINQGGLTSVAVR	G				10	090702LimSK_Exosome2_08.3862.3862.2.dta
27					59538	1	1	643.367	1284.72	2	1284.71	0.0048	31	43	0	84.1	22	31	3.1e-07	K	AINQGGLTSVAVR	G				10	090702LimSK_Exosome2_05.4069.4069.2.dta
27					59539	1	1	643.367	1284.72	2	1284.71	0.0048	31	43	0	57.2	24	31	0.00015	K	AINQGGLTSVAVR	G				10	090702LimSK_Exosome2_06.4044.4044.2.dta
27					59540	1	1	643.367	1284.72	2	1284.71	0.0053	31	43	0	64.07	20	31	3.1e-05	K	AINQGGLTSVAVR	G				9	090702LimSK_Exosome2_07.3568.3568.2.dta
27					59543	1	1	643.369	1284.72	2	1284.71	0.0074	31	43	0	53.46	18	31	0.00035	K	AINQGGLTSVAVR	G				10	090702LimSK_Exosome2_08b1.2957.2957.2.dta
27					59544	1	1	643.369	1284.72	2	1284.71	0.0079	31	43	0	39.16	21	31	0.0093	K	AINQGGLTSVAVR	G				10	090702LimSK_Exosome2_05.4260.4260.2.dta
27					59545	1	1	643.369	1284.72	2	1284.71	0.0084	31	43	0	63.51	21	31	3.4e-05	K	AINQGGLTSVAVR	G				10	090702LimSK_Exosome2_08b3.2578.2578.2.dta
27					59546	1	1	643.37	1284.73	2	1284.71	0.0106	31	43	0	77.32	23	31	1.3e-06	K	AINQGGLTSVAVR	G				10	090702LimSK_Exosome2_08b4.2925.2925.2.dta
27					59547	1	1	643.37	1284.73	2	1284.71	0.0115	31	43	0	46.16	21	31	0.0017	K	AINQGGLTSVAVR	G				9	090702LimSK_Exosome2_08b2.2526.2526.2.dta
27					59573	1	1	643.868	1285.72	2	1284.71	1.0057	31	43	0	67.91	25	32	1.4e-05	K	AINQGGLTSVAVR	G				8	090702LimSK_Exosome2_08b3.2556.2556.2.dta
27					59574	1	1	643.868	1285.72	2	1284.71	1.0061	31	43	0	74.29	29	32	3.3e-06	K	AINQGGLTSVAVR	G				9	090702LimSK_Exosome2_04.4127.4127.2.dta
27					59575	1	1	643.868	1285.72	2	1284.71	1.0063	31	43	0	54.06	27	32	0.00035	K	AINQGGLTSVAVR	G				10	090702LimSK_Exosome2_04.4363.4363.2.dta
27					59576	1	1	643.868	1285.72	2	1284.71	1.0064	31	43	0	38.38	20	32	0.013	K	AINQGGLTSVAVR	G				9	090702LimSK_Exosome2_08b2.2520.2520.2.dta
27					60117	1	1	433.226	1296.66	3	1296.66	0.001	172	182	1	28.49	29	35	0.23	K	QTESTSFLEKK	V				9	090702LimSK_Exosome2_06.4950.4950.3.dta
27					60118	1	1	433.226	1296.66	3	1296.66	0.0013	172	182	1	26.59	28	35	0.35	K	QTESTSFLEKK	V				13	090702LimSK_Exosome2_05.5190.5190.3.dta
27					60121	1	1	433.227	1296.66	3	1296.66	0.0018	172	182	1	27.25	29	35	0.3	K	QTESTSFLEKK	V				12	090702LimSK_Exosome2_05.5240.5240.3.dta
27					60122	1	1	433.227	1296.66	3	1296.66	0.0018	172	182	1	23.44	33	35	0.73	K	QTESTSFLEKK	V				12	090702LimSK_Exosome2_06.5173.5173.3.dta
27					60125	1	1	433.227	1296.66	3	1296.66	0.0021	172	182	1	25.8	26	35	0.42	K	QTESTSFLEKK	V				11	090702LimSK_Exosome2_06.4992.4992.3.dta
27					60129	1	1	433.227	1296.66	3	1296.66	0.0025	172	182	1	21.79	32	35	1.1	K	QTESTSFLEKK	V				8	090702LimSK_Exosome2_06.5041.5041.3.dta
27					60130	1	1	433.227	1296.66	3	1296.66	0.0026	172	182	1	43.12	29	35	0.0082	K	QTESTSFLEKK	V				8	090702LimSK_Exosome2_05.5284.5284.3.dta
27					60131	1	1	433.227	1296.66	3	1296.66	0.0026	172	182	1	31.72	27	35	0.11	K	QTESTSFLEKK	V				6	090702LimSK_Exosome2_06.5085.5085.3.dta
27					62300	1	1	669.269	1336.52	2	1336.52	0.0015	154	164	0	35.13		33	0.031	K	CDPAGYYCGFK	A				8	090702LimSK_Exosome2_06.4594.4594.2.dta
27					62302	1	1	669.269	1336.52	2	1336.52	0.0018	154	164	0	39.52		33	0.011	K	CDPAGYYCGFK	A				11	090702LimSK_Exosome2_04.5021.5021.2.dta
27					62303	1	1	669.269	1336.52	2	1336.52	0.0018	154	164	0	39.03		33	0.013	K	CDPAGYYCGFK	A				8	090702LimSK_Exosome2_03.4552.4552.2.dta
27					62304	1	1	669.269	1336.52	2	1336.52	0.0024	154	164	0	39.55	30	33	0.011	K	CDPAGYYCGFK	A				11	090702LimSK_Exosome2_05.4915.4915.2.dta
27					62305	1	1	669.269	1336.52	2	1336.52	0.0026	154	164	0	21.74	26	33	0.69	K	CDPAGYYCGFK	A				7	090702LimSK_Exosome2_01.3845.3845.2.dta
27					62306	1	1	669.269	1336.52	2	1336.52	0.0028	154	164	0	41.76		33	0.0069	K	CDPAGYYCGFK	A				8	090702LimSK_Exosome2_05.4871.4871.2.dta
27					62307	1	1	669.27	1336.52	2	1336.52	0.003	154	164	0	22.56	28	33	0.57	K	CDPAGYYCGFK	A				4	090702LimSK_Exosome2_03.4499.4499.2.dta
27					62308	1	1	669.27	1336.52	2	1336.52	0.0033	154	164	0	32.41	28	33	0.059	K	CDPAGYYCGFK	A				8	090702LimSK_Exosome2_06.4645.4645.2.dta
27					62309	1	1	669.27	1336.53	2	1336.52	0.0037	154	164	0	38.83		33	0.014	K	CDPAGYYCGFK	A				7	090702LimSK_Exosome2_04.4967.4967.2.dta
27					62310	1	1	669.27	1336.53	2	1336.52	0.0043	154	164	0	28.79	29	33	0.14	K	CDPAGYYCGFK	A				8	090702LimSK_Exosome2_06.4691.4691.2.dta
27					62311	1	1	669.27	1336.53	2	1336.52	0.0043	154	164	0	20.74	26	33	0.91	K	CDPAGYYCGFK	A				13	090702LimSK_Exosome2_08.4398.4398.2.dta
27					62312	1	1	669.27	1336.53	2	1336.52	0.0049	154	164	0	39.64		33	0.012	K	CDPAGYYCGFK	A				8	090702LimSK_Exosome2_05.4827.4827.2.dta
27					62313	1	1	669.271	1336.53	2	1336.52	0.0049	154	164	0	32.89	30	33	0.057	K	CDPAGYYCGFK	A				8	090702LimSK_Exosome2_06.4552.4552.2.dta
27					62334	1	1	669.771	1337.53	2	1336.52	1.0052	154	164	0	28.04	26	33	0.16	K	CDPAGYYCGFK	A				5	090702LimSK_Exosome2_04.5077.5077.2.dta
27					63582	1	1	454.255	1359.74	3	1359.74	0.0026	60	71	0	42.75	28	33	0.0059	K	LLDSSTVTHLFK	I				10	090702LimSK_Exosome2_02.9775.9775.3.dta
27					63583	1	1	454.255	1359.74	3	1359.74	0.0028	60	71	0	37.62	28	33	0.019	K	LLDSSTVTHLFK	I				13	090702LimSK_Exosome2_01.6797.6797.3.dta
27					63585	1	1	454.255	1359.74	3	1359.74	0.003	60	71	0	21.35	22	33	0.81	K	LLDSSTVTHLFK	I				7	090702LimSK_Exosome2_01.6856.6856.3.dta
27					63586	1	1	454.255	1359.74	3	1359.74	0.0032	60	71	0	46.09	28	33	0.0026	K	LLDSSTVTHLFK	I				8	090702LimSK_Exosome2_01.6742.6742.3.dta
27					63589	1	1	454.255	1359.74	3	1359.74	0.0044	60	71	0	30.58	23	33	0.091	K	LLDSSTVTHLFK	I				12	090702LimSK_Exosome2_02.9832.9832.3.dta
27					68564	1	1	744.349	1486.68	2	1486.68	0.0006	105	116	0	27.77	20	35	0.33	K	YGYEIPVDMLCK	R				6	090702LimSK_Exosome2_03.8193.8193.2.dta
27					68565	1	1	744.35	1486.68	2	1486.68	0.0009	105	116	0	43.5	17	35	0.0087	K	YGYEIPVDMLCK	R				7	090702LimSK_Exosome2_03.8089.8089.2.dta
27					68567	1	1	744.35	1486.69	2	1486.68	0.0021	105	116	0	30.86	19	35	0.16	K	YGYEIPVDMLCK	R				11	090702LimSK_Exosome2_04.8455.8455.2.dta
27					68568	1	1	744.35	1486.69	2	1486.68	0.0024	105	116	0	33.16	27	35	0.095	K	YGYEIPVDMLCK	R				9	090702LimSK_Exosome2_08b4.5342.5342.2.dta
27					68569	1	1	744.351	1486.69	2	1486.68	0.0027	105	116	0	46.15	22	36	0.005	K	YGYEIPVDMLCK	R				10	090702LimSK_Exosome2_06.8199.8199.2.dta
27					68570	1	1	744.351	1486.69	2	1486.68	0.0031	105	116	0	20.88	20	36	1.7	K	YGYEIPVDMLCK	R				16	090702LimSK_Exosome2_01.7997.7997.2.dta
27					68573	1	1	744.351	1486.69	2	1486.68	0.0036	105	116	0	40.93	19	36	0.017	K	YGYEIPVDMLCK	R				8	090702LimSK_Exosome2_01.8048.8048.2.dta
27					68574	1	1	744.351	1486.69	2	1486.68	0.0037	105	116	0	26.52	20	36	0.46	K	YGYEIPVDMLCK	R				9	090702LimSK_Exosome2_05.8067.8067.2.dta
27					68575	1	1	744.351	1486.69	2	1486.68	0.0039	105	116	0	23.92	16	36	0.83	K	YGYEIPVDMLCK	R				4	090702LimSK_Exosome2_08b2.5024.5024.2.dta
27					68576	1	1	744.351	1486.69	2	1486.68	0.0043	105	116	0	22.1	20	36	1.3	K	YGYEIPVDMLCK	R				9	090702LimSK_Exosome2_06.8246.8246.2.dta
27					68577	1	1	744.351	1486.69	2	1486.68	0.0043	105	116	0	44.11	24	36	0.008	K	YGYEIPVDMLCK	R				10	090702LimSK_Exosome2_02.9033.9033.2.dta
27					68578	1	1	744.351	1486.69	2	1486.68	0.0047	105	116	0	36.28	23	36	0.048	K	YGYEIPVDMLCK	R				9	090702LimSK_Exosome2_04.8404.8404.2.dta
27					68579	1	1	744.352	1486.69	2	1486.68	0.0051	105	116	0	29.92	21	36	0.21	K	YGYEIPVDMLCK	R				9	090702LimSK_Exosome2_03.8143.8143.2.dta
27					68580	1	1	744.352	1486.69	2	1486.68	0.0053	105	116	0	33.11	20	36	0.099	K	YGYEIPVDMLCK	R				5	090702LimSK_Exosome2_08b1.5322.5322.2.dta
27					68581	1	1	744.352	1486.69	2	1486.68	0.0056	105	116	0	35.62	19	36	0.056	K	YGYEIPVDMLCK	R				8	090702LimSK_Exosome2_03.8124.8124.2.dta
27					68582	1	1	744.352	1486.69	2	1486.68	0.0058	105	116	0	26.74	22	36	0.43	K	YGYEIPVDMLCK	R				7	090702LimSK_Exosome2_02.9085.9085.2.dta
27					68583	1	1	744.352	1486.69	2	1486.68	0.006	105	116	0	32.05	26	36	0.13	K	YGYEIPVDMLCK	R				11	090702LimSK_Exosome2_08b3.4897.4897.2.dta
27					68584	1	1	744.352	1486.69	2	1486.68	0.006	105	116	0	39.58	27	36	0.022	K	YGYEIPVDMLCK	R				14	090702LimSK_Exosome2_05.8118.8118.2.dta
27					68586	1	1	744.352	1486.69	2	1486.68	0.0069	105	116	0	23.92	18	36	0.82	K	YGYEIPVDMLCK	R				7	090702LimSK_Exosome2_07.7761.7761.2.dta
27					68674	1	1	745.356	1488.7	2	1486.68	2.014	105	116	0	25.97	30	35	0.5	K	YGYEIPVDMLCK	R				9	090702LimSK_Exosome2_07.7749.7749.2.dta
27					81964	1	1	619.283	1854.83	3	1854.83	-0.0011	72	88	0	58.63	28	36	0.00031	K	ITENIGCVMTGMTADSR	S				14	090702LimSK_Exosome2_06.6979.6979.3.dta
27					81965	1	1	928.421	1854.83	2	1854.83	0.0001	72	88	0	79.61	24	36	2.5e-06	K	ITENIGCVMTGMTADSR	S				12	090702LimSK_Exosome2_06.6904.6904.2.dta
27					81966	1	1	928.421	1854.83	2	1854.83	0.0005	72	88	0	86.85	18	36	4.8e-07	K	ITENIGCVMTGMTADSR	S				10	090702LimSK_Exosome2_06.7052.7052.2.dta
27					81967	1	1	619.283	1854.83	3	1854.83	0.0005	72	88	0	22.93	21	36	1.2	K	ITENIGCVMTGMTADSR	S				12	090702LimSK_Exosome2_06.7035.7035.3.dta
27					81968	1	1	619.283	1854.83	3	1854.83	0.001	72	88	0	30.87	20	36	0.19	K	ITENIGCVMTGMTADSR	S				12	090702LimSK_Exosome2_06.6939.6939.3.dta
27					81969	1	1	928.422	1854.83	2	1854.83	0.0018	72	88	0	60.83		36	0.00019	K	ITENIGCVMTGMTADSR	S				9	090702LimSK_Exosome2_03.6786.6786.2.dta
27					81970	1	1	928.422	1854.83	2	1854.83	0.002	72	88	0	112.49	25	36	1.3e-09	K	ITENIGCVMTGMTADSR	S				13	090702LimSK_Exosome2_01.6366.6366.2.dta
27					81971	1	1	928.422	1854.83	2	1854.83	0.0022	72	88	0	117.16	30	36	4.4e-10	K	ITENIGCVMTGMTADSR	S				11	090702LimSK_Exosome2_04.7093.7093.2.dta
27					81972	1	1	619.284	1854.83	3	1854.83	0.0024	72	88	0	29.37	21	36	0.27	K	ITENIGCVMTGMTADSR	S				10	090702LimSK_Exosome2_04.7075.7075.3.dta
27					81973	1	1	928.422	1854.83	2	1854.83	0.0025	72	88	0	81.52	30	36	1.6e-06	K	ITENIGCVMTGMTADSR	S				12	090702LimSK_Exosome2_06.7001.7001.2.dta
27					81974	1	1	928.422	1854.83	2	1854.83	0.0029	72	88	0	49.87	18	36	0.0024	K	ITENIGCVMTGMTADSR	S				11	090702LimSK_Exosome2_04.7008.7008.2.dta
27					81976	1	1	928.423	1854.83	2	1854.83	0.0031	72	88	0	45.29	23	36	0.0069	K	ITENIGCVMTGMTADSR	S				9	090702LimSK_Exosome2_06.6908.6908.2.dta
27					81977	1	1	928.423	1854.83	2	1854.83	0.0031	72	88	0	106.02	21	36	5.8e-09	K	ITENIGCVMTGMTADSR	S				12	090702LimSK_Exosome2_05.6854.6854.2.dta
27					81978	1	1	928.423	1854.83	2	1854.83	0.0036	72	88	0	89.98	23	36	2.3e-07	K	ITENIGCVMTGMTADSR	S				12	090702LimSK_Exosome2_03.6736.6736.2.dta
27					81979	1	1	619.284	1854.83	3	1854.83	0.0038	72	88	0	32.49	19	36	0.13	K	ITENIGCVMTGMTADSR	S				12	090702LimSK_Exosome2_05.6837.6837.3.dta
27					81980	1	1	928.423	1854.83	2	1854.83	0.0039	72	88	0	82.1	23	36	1.4e-06	K	ITENIGCVMTGMTADSR	S				11	090702LimSK_Exosome2_05.6811.6811.2.dta
27					81981	1	1	928.423	1854.83	2	1854.83	0.0039	72	88	0	65.54	22	36	6.5e-05	K	ITENIGCVMTGMTADSR	S				13	090702LimSK_Exosome2_05.6899.6899.2.dta
27					81982	1	1	928.423	1854.83	2	1854.83	0.004	72	88	0	91.06	28	36	1.8e-07	K	ITENIGCVMTGMTADSR	S				10	090702LimSK_Exosome2_03.6674.6674.2.dta
27					81983	1	1	928.423	1854.83	2	1854.83	0.0041	72	88	0	80.39	22	36	2.1e-06	K	ITENIGCVMTGMTADSR	S				13	090702LimSK_Exosome2_03.6775.6775.2.dta
27					81984	1	1	928.423	1854.83	2	1854.83	0.0044	72	88	0	96.82	21	36	4.8e-08	K	ITENIGCVMTGMTADSR	S				10	090702LimSK_Exosome2_06.6957.6957.2.dta
27					81985	1	1	619.285	1854.83	3	1854.83	0.0047	72	88	0	29.85	21	36	0.24	K	ITENIGCVMTGMTADSR	S				12	090702LimSK_Exosome2_05.6796.6796.3.dta
27					81986	1	1	928.423	1854.83	2	1854.83	0.005	72	88	0	93.9	25	36	9.4e-08	K	ITENIGCVMTGMTADSR	S				12	090702LimSK_Exosome2_04.7137.7137.2.dta
27					81987	1	1	928.423	1854.83	2	1854.83	0.005	72	88	0	100	22	36	2.3e-08	K	ITENIGCVMTGMTADSR	S				13	090702LimSK_Exosome2_01.6404.6404.2.dta
27					81988	1	1	619.285	1854.83	3	1854.83	0.0052	72	88	0	50.07	22	36	0.0023	K	ITENIGCVMTGMTADSR	S				13	090702LimSK_Exosome2_05.6884.6884.3.dta
27					81989	1	1	928.424	1854.83	2	1854.83	0.0056	72	88	0	78.38	22	36	3.4e-06	K	ITENIGCVMTGMTADSR	S				13	090702LimSK_Exosome2_03.6651.6651.2.dta
27					81990	1	1	928.424	1854.83	2	1854.83	0.0061	72	88	0	86.62	19	36	5e-07	K	ITENIGCVMTGMTADSR	S				13	090702LimSK_Exosome2_05.6774.6774.2.dta
27					81991	1	1	928.424	1854.83	2	1854.83	0.0061	72	88	0	98.01	22	36	3.6e-08	K	ITENIGCVMTGMTADSR	S				13	090702LimSK_Exosome2_03.6693.6693.2.dta
27					81992	1	1	928.426	1854.84	2	1854.83	0.0095	72	88	0	79.61	22	36	2.6e-06	K	ITENIGCVMTGMTADSR	S				14	090702LimSK_Exosome2_04.7048.7048.2.dta
27					81997	1	1	928.923	1855.83	2	1854.83	1.0032	72	88	0	76.27	21	36	5.6e-06	K	ITENIGCVMTGMTADSR	S				11	090702LimSK_Exosome2_06.6919.6919.2.dta
27					81998	1	1	619.618	1855.83	3	1854.83	1.004	72	88	0	29.17	20	36	0.29	K	ITENIGCVMTGMTADSR	S				10	090702LimSK_Exosome2_04.7119.7119.3.dta
27					81999	1	1	928.923	1855.83	2	1854.83	1.0048	72	88	0	75.95	24	36	6e-06	K	ITENIGCVMTGMTADSR	S				12	090702LimSK_Exosome2_07.6444.6444.2.dta
27					82000	1	1	928.923	1855.83	2	1854.83	1.0049	72	88	0	48.62	19	36	0.0032	K	ITENIGCVMTGMTADSR	S				12	090702LimSK_Exosome2_05.6914.6914.2.dta
27					82001	1	1	619.619	1855.83	3	1854.83	1.0064	72	88	0	32.69	22	36	0.13	K	ITENIGCVMTGMTADSR	S				13	090702LimSK_Exosome2_06.7028.7028.3.dta
27					82032	1	1	619.951	1856.83	3	1854.83	2.0047	72	88	0	42.24	20	36	0.014	K	ITENIGCVMTGMTADSR	S				13	090702LimSK_Exosome2_06.7021.7021.3.dta
27					82230	1	1	936.422	1870.83	2	1870.82	0.0069	72	88	0	45.94	18	36	0.0061	K	ITENIGCVMTGMTADSR	S		Oxidation (M)	0.00000000100000000.0	10	090702LimSK_Exosome2_06.4322.4322.2.dta
27					82231	1	1	936.424	1870.83	2	1870.82	0.0113	72	88	0	69.25	27	36	2.8e-05	K	ITENIGCVMTGMTADSR	S		Oxidation (M)	0.00000000000100000.0	12	090702LimSK_Exosome2_06.4837.4837.2.dta
27					84229	1	1	660.355	1978.04	3	1978.04	0.0065	229	246	1	21.01	20	33	0.91	R	ILTEAEIDAHLVALAERD	-				14	090702LimSK_Exosome2_01.10776.10776.3.dta
27					84230	1	1	660.355	1978.04	3	1978.04	0.0073	229	246	1	38.41	20	33	0.017	R	ILTEAEIDAHLVALAERD	-				13	090702LimSK_Exosome2_01.9709.9709.3.dta
27					84248	1	1	660.686	1979.04	3	1978.04	0.9996	229	246	1	26.45	17	34	0.31	R	ILTEAEIDAHLVALAERD	-				14	090702LimSK_Exosome2_01.10445.10445.3.dta
27					84250	1	1	660.688	1979.04	3	1978.04	1.0057	229	246	1	23.89	18	33	0.5	R	ILTEAEIDAHLVALAERD	-				13	090702LimSK_Exosome2_01.10785.10785.3.dta
27					84254	1	1	660.689	1979.05	3	1978.04	1.0089	229	246	1	22.36	22	33	0.7	R	ILTEAEIDAHLVALAERD	-				13	090702LimSK_Exosome2_01.10666.10666.3.dta	emPAI	3.96
28	IPI00024175	Tax_Id=9606 Gene_Symbol=PSMA7 Isoform 1 of Proteasome subunit alpha type-7	5936	28041	26511	1	1	694.414	693.407	1	693.406	0.0006	110	115	0	20.19	24	31	0.66	R	YIASLK	Q				4	090702LimSK_Exosome2_06.2062.2062.1.dta
28					26514	1	1	694.414	693.407	1	693.406	0.001	110	115	0	23.93	25	31	0.28	R	YIASLK	Q				4	090702LimSK_Exosome2_05.2118.2118.1.dta
28					26515	1	1	694.414	693.407	1	693.406	0.0011	110	115	0	24.73	27	31	0.23	R	YIASLK	Q				7	090702LimSK_Exosome2_06.2018.2018.1.dta
28					26517	1	1	694.415	693.408	1	693.406	0.0015	110	115	0	21.11	19	29	0.36	R	YIASLK	Q				7	090702LimSK_Exosome2_04.1954.1954.1.dta
28					37891	1	1	437.76	873.504	2	873.503	0.0012	28	36	1	25.06		34	0.41	K	KGSTAVGVR	G				6	090702LimSK_Exosome2_05.2143.2143.2.dta
28					37892	2	1	437.76	873.505	2	873.503	0.0014	28	36	1	22.26		34	0.79	K	KGSTAVGVR	G				5	090702LimSK_Exosome2_06.1984.1984.2.dta
28					37893	1	1	437.76	873.505	2	873.503	0.0014	28	36	1	29.57		34	0.15	K	KGSTAVGVR	G				6	090702LimSK_Exosome2_06.2039.2039.2.dta
28					37894	1	1	437.76	873.505	2	873.503	0.002	28	36	1	25.38	31	34	0.38	K	KGSTAVGVR	G				4	090702LimSK_Exosome2_05.2081.2081.2.dta
28					40465	1	1	473.263	944.512	2	944.511	0.0009	205	212	0	31.53	27	34	0.098	K	NIELAVMR	R				5	090702LimSK_Exosome2_04.5756.5756.2.dta
28					40466	1	1	473.264	944.512	2	944.511	0.0011	205	212	0	29.81	28	34	0.15	K	NIELAVMR	R				5	090702LimSK_Exosome2_06.5531.5531.2.dta
28					40467	1	1	473.264	944.513	2	944.511	0.0012	205	212	0	22.57	24	34	0.77	K	NIELAVMR	R				7	090702LimSK_Exosome2_04.5626.5626.2.dta
28					40468	1	1	473.264	944.513	2	944.511	0.0013	205	212	0	33.12	33	34	0.067	K	NIELAVMR	R				4	090702LimSK_Exosome2_05.5667.5667.2.dta
28					40469	1	1	473.264	944.513	2	944.511	0.0013	205	212	0	24.8	26	34	0.46	K	NIELAVMR	R				5	090702LimSK_Exosome2_07.5077.5077.2.dta
28					40470	1	1	473.264	944.513	2	944.511	0.0014	205	212	0	33.77	25	34	0.058	K	NIELAVMR	R				4	090702LimSK_Exosome2_03.5155.5155.2.dta
28					40471	1	1	473.264	944.513	2	944.511	0.0015	205	212	0	34.28	24	34	0.052	K	NIELAVMR	R				4	090702LimSK_Exosome2_06.5473.5473.2.dta
28					40472	1	1	473.264	944.513	2	944.511	0.0015	205	212	0	30.99	25	34	0.11	K	NIELAVMR	R				8	090702LimSK_Exosome2_05.5471.5471.2.dta
28					40473	1	1	473.264	944.513	2	944.511	0.0015	205	212	0	30.06	28	34	0.14	K	NIELAVMR	R				8	090702LimSK_Exosome2_04.5801.5801.2.dta
28					40474	1	1	473.264	944.513	2	944.511	0.0015	205	212	0	33.47	25	34	0.062	K	NIELAVMR	R				8	090702LimSK_Exosome2_05.5566.5566.2.dta
28					40475	1	1	473.264	944.513	2	944.511	0.0016	205	212	0	30.98	28	34	0.11	K	NIELAVMR	R				8	090702LimSK_Exosome2_04.5668.5668.2.dta
28					40476	1	1	473.264	944.513	2	944.511	0.0016	205	212	0	32.83	28	34	0.072	K	NIELAVMR	R				6	090702LimSK_Exosome2_06.5375.5375.2.dta
28					40477	1	1	473.264	944.513	2	944.511	0.0016	205	212	0	34	23	34	0.055	K	NIELAVMR	R				6	090702LimSK_Exosome2_06.5422.5422.2.dta
28					40479	1	1	473.264	944.513	2	944.511	0.0017	205	212	0	20.92	28	34	1.1	K	NIELAVMR	R				7	090702LimSK_Exosome2_03.5113.5113.2.dta
28					40480	1	1	473.264	944.513	2	944.511	0.0017	205	212	0	31.13	22	34	0.11	K	NIELAVMR	R				8	090702LimSK_Exosome2_03.5264.5264.2.dta
28					40482	1	1	473.264	944.513	2	944.511	0.0018	205	212	0	32.61	27	34	0.079	K	NIELAVMR	R				5	090702LimSK_Exosome2_03.5199.5199.2.dta
28					40483	1	1	473.264	944.513	2	944.511	0.0019	205	212	0	25.68	30	34	0.39	K	NIELAVMR	R				4	090702LimSK_Exosome2_06.5327.5327.2.dta
28					40485	1	1	473.264	944.513	2	944.511	0.0019	205	212	0	30.23	31	34	0.14	K	NIELAVMR	R				6	090702LimSK_Exosome2_08b2.3487.3487.2.dta
28					40486	1	1	473.264	944.513	2	944.511	0.002	205	212	0	29.11	29	34	0.18	K	NIELAVMR	R				8	090702LimSK_Exosome2_05.5612.5612.2.dta
28					40489	1	1	473.264	944.514	2	944.511	0.0023	205	212	0	35.67	23	33	0.033	K	NIELAVMR	R				6	090702LimSK_Exosome2_05.5522.5522.2.dta
28					40491	1	1	473.264	944.514	2	944.511	0.0025	205	212	0	31.01	25	34	0.11	K	NIELAVMR	R				8	090702LimSK_Exosome2_04.5711.5711.2.dta
28					40494	1	1	473.265	944.515	2	944.511	0.0039	205	212	0	22.32	21	34	0.8	K	NIELAVMR	R				7	090702LimSK_Exosome2_08b1.3880.3880.2.dta
28					41200	1	1	481.262	960.509	2	960.506	0.0028	205	212	0	31.29	21	34	0.1	K	NIELAVMR	R		Oxidation (M)	0.00000010.0	11	090702LimSK_Exosome2_06.3283.3283.2.dta
28					41201	1	1	481.262	960.509	2	960.506	0.0028	205	212	0	20.91	22	34	1.1	K	NIELAVMR	R		Oxidation (M)	0.00000010.0	4	090702LimSK_Exosome2_06.3231.3231.2.dta
28					41479	1	1	486.293	970.571	2	970.57	0.0011	39	47	0	30.3	28	31	0.059	R	DIVVLGVEK	K				6	090702LimSK_Exosome2_04.4994.4994.2.dta
28					41480	1	1	486.293	970.571	2	970.57	0.0012	39	47	0	25.94	21	30	0.16	R	DIVVLGVEK	K				7	090702LimSK_Exosome2_06.4703.4703.2.dta
28					41481	1	1	486.293	970.571	2	970.57	0.0013	39	47	0	41.06	23	30	0.0049	R	DIVVLGVEK	K				7	090702LimSK_Exosome2_05.4873.4873.2.dta
28					41482	1	1	486.293	970.571	2	970.57	0.0015	39	47	0	28.93	24	31	0.093	R	DIVVLGVEK	K				4	090702LimSK_Exosome2_04.5068.5068.2.dta
28					41483	1	1	486.293	970.572	2	970.57	0.0019	39	47	0	28.22		31	0.11	R	DIVVLGVEK	K				12	090702LimSK_Exosome2_04.5047.5047.2.dta
28					41484	1	1	486.293	970.572	2	970.57	0.0021	39	47	0	23.24	23	31	0.33	R	DIVVLGVEK	K				7	090702LimSK_Exosome2_06.4609.4609.2.dta
28					41485	1	1	486.293	970.572	2	970.57	0.0023	39	47	0	49.81	25	31	0.00073	R	DIVVLGVEK	K				7	090702LimSK_Exosome2_05.4828.4828.2.dta
28					41486	1	1	486.293	970.572	2	970.57	0.0026	39	47	0	26.37	23	31	0.16	R	DIVVLGVEK	K				4	090702LimSK_Exosome2_05.4787.4787.2.dta
28					41487	1	1	486.294	970.573	2	970.57	0.0033	39	47	0	39.18		31	0.0084	R	DIVVLGVEK	K				11	090702LimSK_Exosome2_06.4658.4658.2.dta
28					47000	1	1	542.798	1083.58	2	1083.58	0.0011	219	227	0	38.36	24	32	0.013	K	ILNPEEIEK	Y				11	090702LimSK_Exosome2_06.3989.3989.2.dta
28					47003	1	1	542.798	1083.58	2	1083.58	0.0014	219	227	0	25.51	23	32	0.25	K	ILNPEEIEK	Y				6	090702LimSK_Exosome2_05.4113.4113.2.dta
28					47005	1	1	542.799	1083.58	2	1083.58	0.0014	219	227	0	38.17	24	32	0.014	K	ILNPEEIEK	Y				7	090702LimSK_Exosome2_04.4317.4317.2.dta
28					47008	1	1	542.799	1083.58	2	1083.58	0.0016	219	227	0	22.43	26	32	0.51	K	ILNPEEIEK	Y				9	090702LimSK_Exosome2_04.4272.4272.2.dta
28					47012	1	1	542.799	1083.58	2	1083.58	0.0018	219	227	0	39.01	27	32	0.012	K	ILNPEEIEK	Y				7	090702LimSK_Exosome2_05.4161.4161.2.dta
28					47024	1	1	542.799	1083.58	2	1083.58	0.0024	219	227	0	28.87	24	32	0.12	K	ILNPEEIEK	Y				6	090702LimSK_Exosome2_05.4208.4208.2.dta
28					47028	1	1	542.799	1083.58	2	1083.58	0.0028	219	227	0	45.25	26	32	0.0028	K	ILNPEEIEK	Y				10	090702LimSK_Exosome2_06.3945.3945.2.dta
28					47030	1	1	542.799	1083.58	2	1083.58	0.0031	219	227	0	32.81	29	32	0.049	K	ILNPEEIEK	Y				8	090702LimSK_Exosome2_04.4367.4367.2.dta
28					47031	1	1	542.799	1083.58	2	1083.58	0.0032	219	227	0	31.19	25	32	0.071	K	ILNPEEIEK	Y				7	090702LimSK_Exosome2_06.3902.3902.2.dta
28					47033	1	1	542.799	1083.58	2	1083.58	0.0034	219	227	0	25.92	26	32	0.24	K	ILNPEEIEK	Y				8	090702LimSK_Exosome2_06.4040.4040.2.dta
28					47037	1	1	542.8	1083.59	2	1083.58	0.0049	219	227	0	23.55	16	32	0.4	K	ILNPEEIEK	Y				8	090702LimSK_Exosome2_05.4072.4072.2.dta
28					48056	1	1	550.34	1098.67	2	1098.66	0.0006	39	48	1	23.78	25	29	0.19	R	DIVVLGVEKK	S				7	090702LimSK_Exosome2_05.6667.6667.2.dta
28					48057	1	1	550.34	1098.67	2	1098.66	0.0009	39	48	1	23.77	26	29	0.19	R	DIVVLGVEKK	S				7	090702LimSK_Exosome2_06.6650.6650.2.dta
28					48058	1	1	550.34	1098.67	2	1098.66	0.0015	39	48	1	24.91		29	0.14	R	DIVVLGVEKK	S				6	090702LimSK_Exosome2_05.6619.6619.2.dta
28					48059	1	1	550.341	1098.67	2	1098.66	0.0015	39	48	1	32.5		29	0.024	R	DIVVLGVEKK	S				7	090702LimSK_Exosome2_05.6721.6721.2.dta
28					48061	1	1	550.341	1098.67	2	1098.66	0.0019	39	48	1	27.25		29	0.083	R	DIVVLGVEKK	S				7	090702LimSK_Exosome2_04.6990.6990.2.dta
28					48063	1	1	550.341	1098.67	2	1098.66	0.0023	39	48	1	27.62	25	29	0.074	R	DIVVLGVEKK	S				8	090702LimSK_Exosome2_06.6679.6679.2.dta
28					48072	1	1	550.819	1099.62	2	1099.62	0.0005	194	204	0	49.5	32	33	0.0012	K	ALLEVVQSGGK	N				8	090702LimSK_Exosome2_05.4752.4752.2.dta
28					48073	1	1	550.819	1099.62	2	1099.62	0.0006	194	204	0	41.89	29	33	0.0068	K	ALLEVVQSGGK	N				12	090702LimSK_Exosome2_05.4434.4434.2.dta
28					48074	1	1	550.819	1099.62	2	1099.62	0.0008	194	204	0	52.35	31	33	0.00061	K	ALLEVVQSGGK	N				8	090702LimSK_Exosome2_02.4131.4131.2.dta
28					48075	1	1	550.82	1099.62	2	1099.62	0.0012	194	204	0	65		32	3.1e-05	K	ALLEVVQSGGK	N				9	090702LimSK_Exosome2_05.4520.4520.2.dta
28					48076	1	1	550.82	1099.62	2	1099.62	0.0012	194	204	0	48.54	25	32	0.0014	K	ALLEVVQSGGK	N				9	090702LimSK_Exosome2_08.4239.4239.2.dta
28					48077	1	1	550.82	1099.63	2	1099.62	0.0014	194	204	0	50.18	28	32	0.00093	K	ALLEVVQSGGK	N				9	090702LimSK_Exosome2_07.4091.4091.2.dta
28					48078	1	1	550.82	1099.63	2	1099.62	0.0014	194	204	0	41.52	23	32	0.0068	K	ALLEVVQSGGK	N				7	090702LimSK_Exosome2_08b1.3235.3235.2.dta
28					48079	1	1	550.82	1099.63	2	1099.62	0.0014	194	204	0	58.47	28	32	0.00014	K	ALLEVVQSGGK	N				7	090702LimSK_Exosome2_08b4.3296.3296.2.dta
28					48080	1	1	550.82	1099.63	2	1099.62	0.0014	194	204	0	41.8	26	32	0.0064	K	ALLEVVQSGGK	N				7	090702LimSK_Exosome2_08b1.3230.3230.2.dta
28					48081	1	1	550.82	1099.63	2	1099.62	0.0015	194	204	0	50.9	30	32	0.00079	K	ALLEVVQSGGK	N				8	090702LimSK_Exosome2_04.4615.4615.2.dta
28					48082	1	1	550.82	1099.63	2	1099.62	0.0015	194	204	0	61.29		32	7.2e-05	K	ALLEVVQSGGK	N				9	090702LimSK_Exosome2_02.4063.4063.2.dta
28					48083	1	1	550.82	1099.63	2	1099.62	0.0016	194	204	0	67.97		32	1.6e-05	K	ALLEVVQSGGK	N				9	090702LimSK_Exosome2_06.4487.4487.2.dta
28					48084	1	1	550.82	1099.63	2	1099.62	0.0016	194	204	0	63.99	31	32	3.9e-05	K	ALLEVVQSGGK	N				9	090702LimSK_Exosome2_06.4302.4302.2.dta
28					48085	1	1	550.82	1099.63	2	1099.62	0.0016	194	204	0	48.8	22	32	0.0013	K	ALLEVVQSGGK	N				6	090702LimSK_Exosome2_08b3.2887.2887.2.dta
28					48086	1	1	550.82	1099.63	2	1099.62	0.0017	194	204	0	61.81	29	32	6.5e-05	K	ALLEVVQSGGK	N				8	090702LimSK_Exosome2_02.4006.4006.2.dta
28					48087	1	1	550.82	1099.63	2	1099.62	0.0017	194	204	0	65.41		32	2.8e-05	K	ALLEVVQSGGK	N				9	090702LimSK_Exosome2_04.4657.4657.2.dta
28					48088	1	1	550.82	1099.63	2	1099.62	0.0017	194	204	0	59.72		32	0.0001	K	ALLEVVQSGGK	N				8	090702LimSK_Exosome2_07.4047.4047.2.dta
28					48089	1	1	550.82	1099.63	2	1099.62	0.0017	194	204	0	56.24		32	0.00023	K	ALLEVVQSGGK	N				12	090702LimSK_Exosome2_03.4288.4288.2.dta
28					48090	1	1	550.82	1099.63	2	1099.62	0.0018	194	204	0	55.16		32	0.0003	K	ALLEVVQSGGK	N				9	090702LimSK_Exosome2_01.3403.3403.2.dta
28					48091	1	1	550.82	1099.63	2	1099.62	0.0018	194	204	0	33.39	24	32	0.045	K	ALLEVVQSGGK	N				5	090702LimSK_Exosome2_08b4.3261.3261.2.dta
28					48092	1	1	550.82	1099.63	2	1099.62	0.0018	194	204	0	50.95	22	32	0.00079	K	ALLEVVQSGGK	N				13	090702LimSK_Exosome2_08b3.2861.2861.2.dta
28					48093	1	1	550.82	1099.63	2	1099.62	0.0019	194	204	0	56.46	31	32	0.00022	K	ALLEVVQSGGK	N				9	090702LimSK_Exosome2_02.3842.3842.2.dta
28					48094	1	1	550.82	1099.63	2	1099.62	0.0019	194	204	0	61.81	30	32	6.5e-05	K	ALLEVVQSGGK	N				18	090702LimSK_Exosome2_03.4236.4236.2.dta
28					48095	1	1	550.82	1099.63	2	1099.62	0.002	194	204	0	68.36		32	1.4e-05	K	ALLEVVQSGGK	N				9	090702LimSK_Exosome2_04.4749.4749.2.dta
28					48096	1	1	550.82	1099.63	2	1099.62	0.0021	194	204	0	66.38		32	2.2e-05	K	ALLEVVQSGGK	N				9	090702LimSK_Exosome2_03.4132.4132.2.dta
28					48097	1	1	550.82	1099.63	2	1099.62	0.0021	194	204	0	64.72		32	3.2e-05	K	ALLEVVQSGGK	N				9	090702LimSK_Exosome2_03.4190.4190.2.dta
28					48098	1	1	550.82	1099.63	2	1099.62	0.0021	194	204	0	66.79	30	32	2e-05	K	ALLEVVQSGGK	N				9	090702LimSK_Exosome2_02.3950.3950.2.dta
28					48099	1	1	550.82	1099.63	2	1099.62	0.0021	194	204	0	45.26	29	32	0.0028	K	ALLEVVQSGGK	N				12	090702LimSK_Exosome2_08.4185.4185.2.dta
28					48100	1	1	550.82	1099.63	2	1099.62	0.0022	194	204	0	44.87	26	32	0.0031	K	ALLEVVQSGGK	N				9	090702LimSK_Exosome2_05.4840.4840.2.dta
28					48101	1	1	550.82	1099.63	2	1099.62	0.0022	194	204	0	63.37	31	32	4.4e-05	K	ALLEVVQSGGK	N				9	090702LimSK_Exosome2_06.4354.4354.2.dta
28					48102	1	1	550.82	1099.63	2	1099.62	0.0022	194	204	0	75.49		32	2.7e-06	K	ALLEVVQSGGK	N				9	090702LimSK_Exosome2_05.4658.4658.2.dta
28					48103	1	1	550.82	1099.63	2	1099.62	0.0023	194	204	0	42.44	30	32	0.0054	K	ALLEVVQSGGK	N				11	090702LimSK_Exosome2_08b3.2896.2896.2.dta
28					48104	1	1	550.82	1099.63	2	1099.62	0.0026	194	204	0	58.1	28	32	0.00015	K	ALLEVVQSGGK	N				8	090702LimSK_Exosome2_04.4848.4848.2.dta
28					48105	1	1	550.82	1099.63	2	1099.62	0.0026	194	204	0	65.22		32	3e-05	K	ALLEVVQSGGK	N				9	090702LimSK_Exosome2_06.4399.4399.2.dta
28					48106	1	1	550.821	1099.63	2	1099.62	0.0027	194	204	0	58.7	28	32	0.00013	K	ALLEVVQSGGK	N				9	090702LimSK_Exosome2_02.3900.3900.2.dta
28					48107	1	1	550.821	1099.63	2	1099.62	0.0027	194	204	0	63.85		32	4.1e-05	K	ALLEVVQSGGK	N				9	090702LimSK_Exosome2_06.4443.4443.2.dta
28					48108	1	1	550.821	1099.63	2	1099.62	0.0027	194	204	0	46.75	29	32	0.0021	K	ALLEVVQSGGK	N				9	090702LimSK_Exosome2_01.3467.3467.2.dta
28					48109	1	1	550.821	1099.63	2	1099.62	0.0027	194	204	0	66.65		32	2.2e-05	K	ALLEVVQSGGK	N				9	090702LimSK_Exosome2_05.4569.4569.2.dta
28					48110	1	1	550.821	1099.63	2	1099.62	0.0027	194	204	0	70.75		32	8.4e-06	K	ALLEVVQSGGK	N				18	090702LimSK_Exosome2_05.4613.4613.2.dta
28					48111	1	1	550.821	1099.63	2	1099.62	0.0028	194	204	0	49.3	29	32	0.0011	K	ALLEVVQSGGK	N				9	090702LimSK_Exosome2_03.4083.4083.2.dta
28					48112	1	1	550.821	1099.63	2	1099.62	0.0029	194	204	0	51.37		32	0.00071	K	ALLEVVQSGGK	N				8	090702LimSK_Exosome2_03.4333.4333.2.dta
28					48113	1	1	550.821	1099.63	2	1099.62	0.0029	194	204	0	63.14		32	4.7e-05	K	ALLEVVQSGGK	N				18	090702LimSK_Exosome2_04.4793.4793.2.dta
28					48114	1	1	550.821	1099.63	2	1099.62	0.0029	194	204	0	70.41		32	8.9e-06	K	ALLEVVQSGGK	N				9	090702LimSK_Exosome2_08b1.3270.3270.2.dta
28					48115	1	1	550.821	1099.63	2	1099.62	0.003	194	204	0	50.39	25	32	0.00089	K	ALLEVVQSGGK	N				13	090702LimSK_Exosome2_08b2.2904.2904.2.dta
28					48116	1	1	550.821	1099.63	2	1099.62	0.003	194	204	0	35.48	25	32	0.028	K	ALLEVVQSGGK	N				9	090702LimSK_Exosome2_08b1.3302.3302.2.dta
28					48117	1	1	550.821	1099.63	2	1099.62	0.0032	194	204	0	40.37	30	32	0.0089	K	ALLEVVQSGGK	N				11	090702LimSK_Exosome2_06.4255.4255.2.dta
28					48118	1	1	550.821	1099.63	2	1099.62	0.0038	194	204	0	31.7	22	32	0.064	K	ALLEVVQSGGK	N				8	090702LimSK_Exosome2_07.4129.4129.2.dta
28					48119	1	1	550.821	1099.63	2	1099.62	0.004	194	204	0	66.67	31	32	2e-05	K	ALLEVVQSGGK	N				9	090702LimSK_Exosome2_05.4474.4474.2.dta
28					48120	1	1	550.821	1099.63	2	1099.62	0.0043	194	204	0	67.39		32	1.8e-05	K	ALLEVVQSGGK	N				9	090702LimSK_Exosome2_04.4701.4701.2.dta
28					48121	1	1	550.821	1099.63	2	1099.62	0.0043	194	204	0	71.75		32	6.5e-06	K	ALLEVVQSGGK	N				8	090702LimSK_Exosome2_05.4709.4709.2.dta
28					48122	1	1	550.821	1099.63	2	1099.62	0.0045	194	204	0	52.97	26	32	0.00048	K	ALLEVVQSGGK	N				8	090702LimSK_Exosome2_06.4543.4543.2.dta
28					48123	1	1	550.822	1099.63	2	1099.62	0.0046	194	204	0	43.32	25	32	0.0044	K	ALLEVVQSGGK	N				8	090702LimSK_Exosome2_08b4.3330.3330.2.dta
28					48124	1	1	550.822	1099.63	2	1099.62	0.0064	194	204	0	33.94	24	32	0.034	K	ALLEVVQSGGK	N				6	090702LimSK_Exosome2_08b2.2874.2874.2.dta
28					48125	1	1	550.823	1099.63	2	1099.62	0.0073	194	204	0	43.35	23	32	0.004	K	ALLEVVQSGGK	N				8	090702LimSK_Exosome2_08b3.2835.2835.2.dta
28					48127	1	1	550.843	1099.67	2	1098.66	1.006	39	48	1	31.06	21	30	0.04	R	DIVVLGVEKK	S				7	090702LimSK_Exosome2_05.6807.6807.2.dta
28					48142	1	1	551.321	1100.63	2	1099.62	1.0039	194	204	0	48.69	24	33	0.0016	K	ALLEVVQSGGK	N				8	090702LimSK_Exosome2_08b4.3276.3276.2.dta
28					48143	1	1	551.321	1100.63	2	1099.62	1.004	194	204	0	51.15	32	33	0.00091	K	ALLEVVQSGGK	N				7	090702LimSK_Exosome2_07.4026.4026.2.dta
28					48144	1	1	551.322	1100.63	2	1099.62	1.0067	194	204	0	59.25	30	33	0.00012	K	ALLEVVQSGGK	N				9	090702LimSK_Exosome2_08b4.3306.3306.2.dta
28					48145	1	1	551.323	1100.63	2	1099.62	1.0073	194	204	0	36.14	23	33	0.025	K	ALLEVVQSGGK	N				7	090702LimSK_Exosome2_08b4.3339.3339.2.dta
28					51319	1	1	381.522	1141.54	3	1141.54	0.0024	87	95	1	32.13	25	34	0.097	R	ARVECQSHR	L				11	090702LimSK_Exosome2_02.226.226.3.dta
28					51320	1	1	381.522	1141.54	3	1141.54	0.0027	87	95	1	28.36	26	34	0.23	R	ARVECQSHR	L				5	090702LimSK_Exosome2_02.196.196.3.dta
28					54341	1	1	395.572	1183.7	3	1183.69	0.0028	37	47	1	21.53	23	30	0.37	R	GRDIVVLGVEK	K				6	090702LimSK_Exosome2_05.8433.8433.3.dta
28					54345	1	1	395.572	1183.7	3	1183.69	0.0032	37	47	1	21.21	28	29	0.36	R	GRDIVVLGVEK	K				6	090702LimSK_Exosome2_01.2831.2831.3.dta
28					74949	1	1	817.936	1633.86	2	1633.86	0.0007	96	109	0	60	19	34	0.00014	R	LTVEDPVTVEYITR	Y				9	090702LimSK_Exosome2_02.8042.8042.2.dta
28					74950	1	1	817.936	1633.86	2	1633.86	0.0012	96	109	0	36.35	20	34	0.033	R	LTVEDPVTVEYITR	Y				10	090702LimSK_Exosome2_08b3.4314.4314.2.dta
28					74951	1	1	817.936	1633.86	2	1633.86	0.002	96	109	0	46.02	19	34	0.0035	R	LTVEDPVTVEYITR	Y				8	090702LimSK_Exosome2_07.6782.6782.2.dta
28					74952	1	1	817.937	1633.86	2	1633.86	0.0026	96	109	0	94.45	33	34	4.9e-08	R	LTVEDPVTVEYITR	Y				11	090702LimSK_Exosome2_06.7317.7317.2.dta
28					74953	1	1	817.937	1633.86	2	1633.86	0.0027	96	109	0	34.16	19	34	0.052	R	LTVEDPVTVEYITR	Y				11	090702LimSK_Exosome2_08.6780.6780.2.dta
28					74954	1	1	817.937	1633.86	2	1633.86	0.0029	96	109	0	21.02	17	34	1.1	R	LTVEDPVTVEYITR	Y				6	090702LimSK_Exosome2_08b1.4784.4784.2.dta
28					74955	1	1	817.937	1633.86	2	1633.86	0.0032	96	109	0	68.38	21	34	2e-05	R	LTVEDPVTVEYITR	Y				10	090702LimSK_Exosome2_03.6967.6967.2.dta
28					74956	1	1	817.937	1633.86	2	1633.86	0.0032	96	109	0	73.83	23	34	5.7e-06	R	LTVEDPVTVEYITR	Y				8	090702LimSK_Exosome2_07.6826.6826.2.dta
28					74957	1	1	817.937	1633.86	2	1633.86	0.0032	96	109	0	82.56	25	34	7.6e-07	R	LTVEDPVTVEYITR	Y				11	090702LimSK_Exosome2_03.6998.6998.2.dta
28					74958	1	1	817.937	1633.86	2	1633.86	0.0033	96	109	0	81.63	25	34	9.3e-07	R	LTVEDPVTVEYITR	Y				12	090702LimSK_Exosome2_06.7403.7403.2.dta
28					74959	1	1	817.937	1633.86	2	1633.86	0.0034	96	109	0	47.2	20	34	0.0025	R	LTVEDPVTVEYITR	Y				9	090702LimSK_Exosome2_05.7052.7052.2.dta
28					74960	1	1	817.937	1633.86	2	1633.86	0.0034	96	109	0	53.45	21	34	0.0006	R	LTVEDPVTVEYITR	Y				10	090702LimSK_Exosome2_08b4.4951.4951.2.dta
28					74961	1	1	817.937	1633.86	2	1633.86	0.0036	96	109	0	48.25	16	34	0.002	R	LTVEDPVTVEYITR	Y				10	090702LimSK_Exosome2_08b3.4338.4338.2.dta
28					74962	1	1	817.937	1633.86	2	1633.86	0.0036	96	109	0	74.96	29	34	4.3e-06	R	LTVEDPVTVEYITR	Y				8	090702LimSK_Exosome2_03.7042.7042.2.dta
28					74963	1	1	817.937	1633.86	2	1633.86	0.0036	96	109	0	76.32	19	34	3.1e-06	R	LTVEDPVTVEYITR	Y				11	090702LimSK_Exosome2_03.7139.7139.2.dta
28					74964	1	1	817.937	1633.86	2	1633.86	0.0038	96	109	0	90.93	27	34	1.1e-07	R	LTVEDPVTVEYITR	Y				21	090702LimSK_Exosome2_04.7498.7498.2.dta
28					74965	1	1	817.937	1633.86	2	1633.86	0.0038	96	109	0	83.96	25	34	5.4e-07	R	LTVEDPVTVEYITR	Y				11	090702LimSK_Exosome2_05.7182.7182.2.dta
28					74966	1	1	817.937	1633.86	2	1633.86	0.0039	96	109	0	90.51	25	34	1.2e-07	R	LTVEDPVTVEYITR	Y				12	090702LimSK_Exosome2_04.7543.7543.2.dta
28					74967	1	1	817.937	1633.86	2	1633.86	0.0039	96	109	0	73.5	24	34	6e-06	R	LTVEDPVTVEYITR	Y				11	090702LimSK_Exosome2_05.7093.7093.2.dta
28					74968	1	1	817.937	1633.86	2	1633.86	0.0039	96	109	0	57.88	22	34	0.00022	R	LTVEDPVTVEYITR	Y				10	090702LimSK_Exosome2_04.7411.7411.2.dta
28					74969	1	1	817.938	1633.86	2	1633.86	0.0041	96	109	0	60.33	24	34	0.00012	R	LTVEDPVTVEYITR	Y				9	090702LimSK_Exosome2_06.7278.7278.2.dta
28					74970	1	1	817.938	1633.86	2	1633.86	0.0041	96	109	0	41.6		34	0.009	R	LTVEDPVTVEYITR	Y				6	090702LimSK_Exosome2_08.6829.6829.2.dta
28					74971	1	1	817.938	1633.86	2	1633.86	0.0042	96	109	0	91.21	29	34	9.9e-08	R	LTVEDPVTVEYITR	Y				11	090702LimSK_Exosome2_01.6961.6961.2.dta
28					74972	1	1	817.938	1633.86	2	1633.86	0.0042	96	109	0	76.73	23	34	2.8e-06	R	LTVEDPVTVEYITR	Y				10	090702LimSK_Exosome2_01.7018.7018.2.dta
28					74973	1	1	817.938	1633.86	2	1633.86	0.0042	96	109	0	73.72	22	34	5.5e-06	R	LTVEDPVTVEYITR	Y				8	090702LimSK_Exosome2_06.7448.7448.2.dta
28					74974	1	1	817.938	1633.86	2	1633.86	0.0043	96	109	0	42.79	22	34	0.0069	R	LTVEDPVTVEYITR	Y				10	090702LimSK_Exosome2_06.7467.7467.2.dta
28					74975	1	1	817.938	1633.86	2	1633.86	0.0044	96	109	0	77.78	20	34	2.2e-06	R	LTVEDPVTVEYITR	Y				11	090702LimSK_Exosome2_01.6909.6909.2.dta
28					74976	1	1	817.938	1633.86	2	1633.86	0.0044	96	109	0	60.08	24	34	0.00013	R	LTVEDPVTVEYITR	Y				10	090702LimSK_Exosome2_07.6850.6850.2.dta
28					74977	1	1	545.628	1633.86	3	1633.86	0.0044	96	109	0	27.64	26	34	0.23	R	LTVEDPVTVEYITR	Y				13	090702LimSK_Exosome2_05.7112.7112.3.dta
28					74978	1	1	817.938	1633.86	2	1633.86	0.0044	96	109	0	76.92	25	34	2.7e-06	R	LTVEDPVTVEYITR	Y				10	090702LimSK_Exosome2_02.7869.7869.2.dta
28					74979	1	1	817.938	1633.86	2	1633.86	0.0044	96	109	0	46.7		34	0.0028	R	LTVEDPVTVEYITR	Y				8	090702LimSK_Exosome2_05.7231.7231.2.dta
28					74980	1	1	817.938	1633.86	2	1633.86	0.0047	96	109	0	76.24	25	34	3.2e-06	R	LTVEDPVTVEYITR	Y				10	090702LimSK_Exosome2_02.7981.7981.2.dta
28					74981	1	1	817.938	1633.86	2	1633.86	0.0047	96	109	0	60.96	20	34	0.00011	R	LTVEDPVTVEYITR	Y				11	090702LimSK_Exosome2_08b1.4764.4764.2.dta
28					74982	1	1	817.938	1633.86	2	1633.86	0.0049	96	109	0	84.79	24	34	4.4e-07	R	LTVEDPVTVEYITR	Y				11	090702LimSK_Exosome2_02.7925.7925.2.dta
28					74983	1	1	817.938	1633.86	2	1633.86	0.0049	96	109	0	37	24	34	0.026	R	LTVEDPVTVEYITR	Y				9	090702LimSK_Exosome2_08b4.4919.4919.2.dta
28					74984	1	1	817.938	1633.86	2	1633.86	0.005	96	109	0	75.95	25	34	3.4e-06	R	LTVEDPVTVEYITR	Y				11	090702LimSK_Exosome2_03.7086.7086.2.dta
28					74985	1	1	817.938	1633.86	2	1633.86	0.005	96	109	0	93.16	28	34	6.4e-08	R	LTVEDPVTVEYITR	Y				12	090702LimSK_Exosome2_04.7454.7454.2.dta
28					74986	1	1	817.938	1633.86	2	1633.86	0.0051	96	109	0	83.09	24	34	6.5e-07	R	LTVEDPVTVEYITR	Y				11	090702LimSK_Exosome2_06.7359.7359.2.dta
28					74987	1	1	817.938	1633.86	2	1633.86	0.0053	96	109	0	28.73	18	34	0.18	R	LTVEDPVTVEYITR	Y				11	090702LimSK_Exosome2_08.6839.6839.2.dta
28					74989	1	1	817.938	1633.86	2	1633.86	0.0054	96	109	0	53.05	19	34	0.00065	R	LTVEDPVTVEYITR	Y				7	090702LimSK_Exosome2_08b2.4492.4492.2.dta
28					74990	1	1	817.938	1633.86	2	1633.86	0.0055	96	109	0	43.93	25	34	0.0053	R	LTVEDPVTVEYITR	Y				8	090702LimSK_Exosome2_04.7589.7589.2.dta
28					74991	1	1	817.938	1633.86	2	1633.86	0.0057	96	109	0	34.57	22	34	0.045	R	LTVEDPVTVEYITR	Y				8	090702LimSK_Exosome2_08b2.4479.4479.2.dta
28					74992	1	1	817.938	1633.86	2	1633.86	0.0057	96	109	0	70.82	24	34	1.1e-05	R	LTVEDPVTVEYITR	Y				10	090702LimSK_Exosome2_02.7827.7827.2.dta
28					74993	1	1	817.938	1633.86	2	1633.86	0.006	96	109	0	87.64	26	34	2.2e-07	R	LTVEDPVTVEYITR	Y				12	090702LimSK_Exosome2_05.7137.7137.2.dta
28					74994	1	1	817.938	1633.86	2	1633.86	0.006	96	109	0	27.75	24	34	0.22	R	LTVEDPVTVEYITR	Y				8	090702LimSK_Exosome2_08b2.4470.4470.2.dta
28					74996	1	1	817.939	1633.86	2	1633.86	0.0076	96	109	0	42.45	22	34	0.0074	R	LTVEDPVTVEYITR	Y				6	090702LimSK_Exosome2_08.6791.6791.2.dta
28					74997	1	1	817.941	1633.87	2	1633.86	0.0105	96	109	0	22.79	16	34	0.68	R	LTVEDPVTVEYITR	Y				7	090702LimSK_Exosome2_08b4.4982.4982.2.dta
28					74998	1	1	817.941	1633.87	2	1633.86	0.0111	96	109	0	34.7	20	34	0.044	R	LTVEDPVTVEYITR	Y				7	090702LimSK_Exosome2_08b1.4728.4728.2.dta
28					75006	1	1	545.96	1634.86	3	1633.86	1.0003	96	109	0	21.03	21	34	1.2	R	LTVEDPVTVEYITR	Y				11	090702LimSK_Exosome2_05.7120.7120.3.dta
28					75009	1	1	818.438	1634.86	2	1633.86	1.0054	96	109	0	61.28	30	34	0.00011	R	LTVEDPVTVEYITR	Y				8	090702LimSK_Exosome2_07.6775.6775.2.dta
28					75011	1	1	545.961	1634.86	3	1633.86	1.006	96	109	0	26.08	23	34	0.34	R	LTVEDPVTVEYITR	Y				20	090702LimSK_Exosome2_06.7396.7396.3.dta
28					75012	1	1	818.439	1634.86	2	1633.86	1.0063	96	109	0	56.02	27	34	0.00035	R	LTVEDPVTVEYITR	Y				11	090702LimSK_Exosome2_07.6859.6859.2.dta
28					75013	1	1	818.439	1634.86	2	1633.86	1.0067	96	109	0	95.8	26	34	3.6e-08	R	LTVEDPVTVEYITR	Y				11	090702LimSK_Exosome2_08.6823.6823.2.dta
28					75014	1	1	818.439	1634.86	2	1633.86	1.0067	96	109	0	39.5	20	34	0.016	R	LTVEDPVTVEYITR	Y				7	090702LimSK_Exosome2_08.6757.6757.2.dta
28					75016	1	1	818.439	1634.86	2	1633.86	1.008	96	109	0	36.46	22	34	0.032	R	LTVEDPVTVEYITR	Y				11	090702LimSK_Exosome2_06.7478.7478.2.dta
28					75017	1	1	818.439	1634.86	2	1633.86	1.0081	96	109	0	60.12	23	34	0.00014	R	LTVEDPVTVEYITR	Y				9	090702LimSK_Exosome2_08b3.4342.4342.2.dta
28					75019	1	1	818.44	1634.87	2	1633.86	1.009	96	109	0	36.31	19	34	0.032	R	LTVEDPVTVEYITR	Y				9	090702LimSK_Exosome2_08b1.4721.4721.2.dta
28					75020	1	1	818.441	1634.87	2	1633.86	1.0119	96	109	0	52.96	21	34	0.00069	R	LTVEDPVTVEYITR	Y				7	090702LimSK_Exosome2_05.7256.7256.2.dta
28					75021	1	1	818.442	1634.87	2	1633.86	1.0128	96	109	0	24.69	15	34	0.47	R	LTVEDPVTVEYITR	Y				10	090702LimSK_Exosome2_08b3.4311.4311.2.dta
28					75022	1	1	818.443	1634.87	2	1633.86	1.0152	96	109	0	23.07	21	34	0.65	R	LTVEDPVTVEYITR	Y				9	090702LimSK_Exosome2_08b2.4453.4453.2.dta
28					75023	1	1	818.443	1634.87	2	1633.86	1.0157	96	109	0	32.12	22	34	0.08	R	LTVEDPVTVEYITR	Y				6	090702LimSK_Exosome2_08b4.4929.4929.2.dta
28					75034	1	1	546.294	1635.86	3	1633.86	2.0053	96	109	0	26.21	20	34	0.34	R	LTVEDPVTVEYITR	Y				7	090702LimSK_Exosome2_05.7167.7167.3.dta
28					75035	1	1	818.945	1635.88	2	1633.86	2.0188	96	109	0	21.45	20	34	0.93	R	LTVEDPVTVEYITR	Y				8	090702LimSK_Exosome2_08.6739.6739.2.dta
28					75819	1	1	556.268	1665.78	3	1665.78	0.0039	144	157	0	24.68	26	36	0.78	R	LYQTDPSGTYHAWK	A				8	090702LimSK_Exosome2_01.3401.3401.3.dta
28					75820	1	1	556.268	1665.78	3	1665.78	0.0041	144	157	0	20.13	25	36	2.2	R	LYQTDPSGTYHAWK	A				11	090702LimSK_Exosome2_04.6737.6737.3.dta
28					77729	1	1	579.957	1736.85	3	1736.85	0.0028	228	241	2	20.37	24	36	2	K	YVAEIEKEKEENEK	K				13	090702LimSK_Exosome2_01.986.986.3.dta
28					77731	1	1	579.958	1736.85	3	1736.85	0.0043	228	241	2	23.44	21	36	0.97	K	YVAEIEKEKEENEK	K				14	090702LimSK_Exosome2_01.1028.1028.3.dta
28					77797	1	1	870.912	1739.81	2	1739.81	-0.0003	175	189	0	36.39	20	36	0.05	K	NYTDEAIETDDLTIK	L				17	090702LimSK_Exosome2_05.6274.6274.2.dta
28					77798	1	1	870.912	1739.81	2	1739.81	0	175	189	0	93.98	30	36	8.7e-08	K	NYTDEAIETDDLTIK	L				19	090702LimSK_Exosome2_05.6141.6141.2.dta
28					77799	1	1	870.913	1739.81	2	1739.81	0.0012	175	189	0	52.26	25	36	0.0013	K	NYTDEAIETDDLTIK	L				18	090702LimSK_Exosome2_08b4.4142.4142.2.dta
28					77800	1	1	870.913	1739.81	2	1739.81	0.0013	175	189	0	56.74	29	36	0.00048	K	NYTDEAIETDDLTIK	L				9	090702LimSK_Exosome2_05.6253.6253.2.dta
28					77801	1	1	870.913	1739.81	2	1739.81	0.0016	175	189	0	51.99	25	36	0.0014	K	NYTDEAIETDDLTIK	L				10	090702LimSK_Exosome2_07.5634.5634.2.dta
28					77802	1	1	870.913	1739.81	2	1739.81	0.0018	175	189	0	68.97	27	36	2.8e-05	K	NYTDEAIETDDLTIK	L				11	090702LimSK_Exosome2_06.6186.6186.2.dta
28					77803	1	1	870.913	1739.81	2	1739.81	0.002	175	189	0	65.69	23	36	6e-05	K	NYTDEAIETDDLTIK	L				9	090702LimSK_Exosome2_04.6065.6065.2.dta
28					77804	1	1	870.913	1739.81	2	1739.81	0.0023	175	189	0	97.69	34	36	3.8e-08	K	NYTDEAIETDDLTIK	L				20	090702LimSK_Exosome2_05.6096.6096.2.dta
28					77805	1	1	870.913	1739.81	2	1739.81	0.0023	175	189	0	74.78	32	36	7.4e-06	K	NYTDEAIETDDLTIK	L				10	090702LimSK_Exosome2_04.6153.6153.2.dta
28					77806	1	1	870.914	1739.81	2	1739.81	0.0025	175	189	0	65.94	23	36	5.7e-05	K	NYTDEAIETDDLTIK	L				19	090702LimSK_Exosome2_05.6004.6004.2.dta
28					77807	1	1	870.914	1739.81	2	1739.81	0.0027	175	189	0	123.87	30	36	9.2e-11	K	NYTDEAIETDDLTIK	L				12	090702LimSK_Exosome2_06.6139.6139.2.dta
28					77808	1	1	870.914	1739.81	2	1739.81	0.0029	175	189	0	68.88	31	36	2.9e-05	K	NYTDEAIETDDLTIK	L				13	090702LimSK_Exosome2_01.5716.5716.2.dta
28					77809	1	1	870.914	1739.81	2	1739.81	0.0029	175	189	0	99.38	28	36	2.6e-08	K	NYTDEAIETDDLTIK	L				20	090702LimSK_Exosome2_01.5681.5681.2.dta
28					77810	1	1	870.914	1739.81	2	1739.81	0.0032	175	189	0	44.69	18	36	0.0076	K	NYTDEAIETDDLTIK	L				6	090702LimSK_Exosome2_08.5502.5502.2.dta
28					77811	1	1	870.914	1739.81	2	1739.81	0.0038	175	189	0	71.99	27	36	1.4e-05	K	NYTDEAIETDDLTIK	L				20	090702LimSK_Exosome2_06.6236.6236.2.dta
28					77812	1	1	870.914	1739.81	2	1739.81	0.0039	175	189	0	80.68	29	36	1.9e-06	K	NYTDEAIETDDLTIK	L				18	090702LimSK_Exosome2_03.5893.5893.2.dta
28					77813	1	1	870.914	1739.81	2	1739.81	0.0039	175	189	0	104.72	33	36	7.5e-09	K	NYTDEAIETDDLTIK	L				10	090702LimSK_Exosome2_06.6051.6051.2.dta
28					77814	1	1	870.914	1739.81	2	1739.81	0.0041	175	189	0	55.37	29	36	0.00064	K	NYTDEAIETDDLTIK	L				7	090702LimSK_Exosome2_03.5937.5937.2.dta
28					77815	1	1	870.914	1739.81	2	1739.81	0.0041	175	189	0	105.15		36	6.7e-09	K	NYTDEAIETDDLTIK	L				10	090702LimSK_Exosome2_05.6053.6053.2.dta
28					77816	1	1	870.914	1739.81	2	1739.81	0.0042	175	189	0	85.85	23	36	5.7e-07	K	NYTDEAIETDDLTIK	L				11	090702LimSK_Exosome2_06.6249.6249.2.dta
28					77818	1	1	870.915	1739.81	2	1739.81	0.0045	175	189	0	55.09	29	36	0.00068	K	NYTDEAIETDDLTIK	L				17	090702LimSK_Exosome2_03.5979.5979.2.dta
28					77819	1	1	870.915	1739.81	2	1739.81	0.0046	175	189	0	77.3	29	36	4.1e-06	K	NYTDEAIETDDLTIK	L				19	090702LimSK_Exosome2_05.6016.6016.2.dta
28					77820	1	1	870.915	1739.82	2	1739.81	0.005	175	189	0	67.47	29	36	4e-05	K	NYTDEAIETDDLTIK	L				19	090702LimSK_Exosome2_06.6025.6025.2.dta
28					77821	1	1	870.915	1739.82	2	1739.81	0.0055	175	189	0	62.96	21	36	0.00011	K	NYTDEAIETDDLTIK	L				9	090702LimSK_Exosome2_05.6196.6196.2.dta
28					77822	1	1	870.915	1739.82	2	1739.81	0.0056	175	189	0	84.53	23	36	7.7e-07	K	NYTDEAIETDDLTIK	L				9	090702LimSK_Exosome2_04.6210.6210.2.dta
28					77823	1	1	870.915	1739.82	2	1739.81	0.0059	175	189	0	69.49	24	36	2.5e-05	K	NYTDEAIETDDLTIK	L				11	090702LimSK_Exosome2_08.5518.5518.2.dta
28					77824	1	1	870.915	1739.82	2	1739.81	0.006	175	189	0	125.63		36	6e-11	K	NYTDEAIETDDLTIK	L				13	090702LimSK_Exosome2_06.6093.6093.2.dta
28					77825	1	1	870.915	1739.82	2	1739.81	0.0061	175	189	0	28.76	20	36	0.29	K	NYTDEAIETDDLTIK	L				9	090702LimSK_Exosome2_07.5716.5716.2.dta
28					77826	1	1	870.916	1739.82	2	1739.81	0.0066	175	189	0	79.01	31	36	2.7e-06	K	NYTDEAIETDDLTIK	L				10	090702LimSK_Exosome2_07.5677.5677.2.dta
28					77827	1	1	870.916	1739.82	2	1739.81	0.0069	175	189	0	85.61	32	36	6.1e-07	K	NYTDEAIETDDLTIK	L				12	090702LimSK_Exosome2_04.6106.6106.2.dta
28					77828	1	1	870.916	1739.82	2	1739.81	0.0069	175	189	0	46.18	23	36	0.0053	K	NYTDEAIETDDLTIK	L				10	090702LimSK_Exosome2_08b1.4120.4120.2.dta
28					77829	1	1	870.916	1739.82	2	1739.81	0.0071	175	189	0	31.15	23	36	0.17	K	NYTDEAIETDDLTIK	L				9	090702LimSK_Exosome2_06.6314.6314.2.dta
28					77830	1	1	870.916	1739.82	2	1739.81	0.0073	175	189	0	45.45	24	36	0.0063	K	NYTDEAIETDDLTIK	L				10	090702LimSK_Exosome2_01.5772.5772.2.dta
28					77831	1	1	870.916	1739.82	2	1739.81	0.0075	175	189	0	32.48	17	36	0.12	K	NYTDEAIETDDLTIK	L				9	090702LimSK_Exosome2_08b2.3830.3830.2.dta
28					77832	1	1	870.918	1739.82	2	1739.81	0.011	175	189	0	50.08	24	36	0.0021	K	NYTDEAIETDDLTIK	L				17	090702LimSK_Exosome2_08b2.3794.3794.2.dta
28					77833	1	1	870.919	1739.82	2	1739.81	0.0131	175	189	0	47.7	24	36	0.0037	K	NYTDEAIETDDLTIK	L				11	090702LimSK_Exosome2_08b1.4112.4112.2.dta
28					77834	1	1	870.919	1739.82	2	1739.81	0.0135	175	189	0	43.99	16	36	0.0085	K	NYTDEAIETDDLTIK	L				11	090702LimSK_Exosome2_08.5476.5476.2.dta
28					77872	1	1	871.414	1740.81	2	1739.81	1.0044	175	189	0	69.02	24	36	2.8e-05	K	NYTDEAIETDDLTIK	L				10	090702LimSK_Exosome2_05.6243.6243.2.dta
28					77873	1	1	871.415	1740.81	2	1739.81	1.0046	175	189	0	58.62	31	36	0.00031	K	NYTDEAIETDDLTIK	L				18	090702LimSK_Exosome2_08b1.4162.4162.2.dta
28					77875	1	1	871.415	1740.82	2	1739.81	1.0056	175	189	0	30.7	22	36	0.19	K	NYTDEAIETDDLTIK	L				18	090702LimSK_Exosome2_07.5743.5743.2.dta
28					77876	1	1	871.415	1740.82	2	1739.81	1.0058	175	189	0	48.93	26	36	0.0029	K	NYTDEAIETDDLTIK	L				10	090702LimSK_Exosome2_08b1.4152.4152.2.dta
28					77877	1	1	871.415	1740.82	2	1739.81	1.0064	175	189	0	54.27	23	36	0.00084	K	NYTDEAIETDDLTIK	L				15	090702LimSK_Exosome2_08.5595.5595.2.dta
28					77878	1	1	871.416	1740.82	2	1739.81	1.0068	175	189	0	51.93	23	36	0.0014	K	NYTDEAIETDDLTIK	L				8	090702LimSK_Exosome2_07.5629.5629.2.dta
28					77879	1	1	871.416	1740.82	2	1739.81	1.0071	175	189	0	89.33	32	36	2.6e-07	K	NYTDEAIETDDLTIK	L				11	090702LimSK_Exosome2_07.5671.5671.2.dta
28					77880	1	1	871.416	1740.82	2	1739.81	1.0076	175	189	0	71.73	28	36	1.5e-05	K	NYTDEAIETDDLTIK	L				11	090702LimSK_Exosome2_07.5682.5682.2.dta
28					77881	1	1	871.416	1740.82	2	1739.81	1.0079	175	189	0	90.87	28	36	1.8e-07	K	NYTDEAIETDDLTIK	L				9	090702LimSK_Exosome2_08.5539.5539.2.dta
28					77882	1	1	871.416	1740.82	2	1739.81	1.008	175	189	0	75.38	26	36	6.4e-06	K	NYTDEAIETDDLTIK	L				10	090702LimSK_Exosome2_06.6016.6016.2.dta
28					77883	1	1	871.417	1740.82	2	1739.81	1.0098	175	189	0	35.93	19	36	0.056	K	NYTDEAIETDDLTIK	L				10	090702LimSK_Exosome2_07.5750.5750.2.dta
28					77884	1	1	871.417	1740.82	2	1739.81	1.0102	175	189	0	75.09	27	36	6.9e-06	K	NYTDEAIETDDLTIK	L				12	090702LimSK_Exosome2_06.6269.6269.2.dta
28					77888	1	1	871.419	1740.82	2	1739.81	1.0126	175	189	0	52.49	24	36	0.0013	K	NYTDEAIETDDLTIK	L				10	090702LimSK_Exosome2_08b2.3820.3820.2.dta	emPAI	2.29
34	IPI00479306	Tax_Id=9606 Gene_Symbol=PSMB5 Proteasome subunit beta type-5	4381	28633	29505	1	1	373.724	745.434	2	745.433	0.0011	133	140	0	20.93	32	34	1.1	R	ISVAAASK	L				3	090702LimSK_Exosome2_06.942.942.2.dta
34					42157	1	1	493.259	984.504	2	984.503	0.0012	218	225	0	39.37	21	33	0.012	R	AIYQATYR	D				6	090702LimSK_Exosome2_05.2458.2458.2.dta
34					42158	1	1	493.259	984.504	2	984.503	0.0012	218	225	0	32.73	20	33	0.054	R	AIYQATYR	D				6	090702LimSK_Exosome2_07.2507.2507.2.dta
34					42159	1	1	493.259	984.504	2	984.503	0.0012	218	225	0	22.95	20	33	0.52	R	AIYQATYR	D				6	090702LimSK_Exosome2_08b3.1785.1785.2.dta
34					42160	1	1	493.259	984.504	2	984.503	0.0013	218	225	0	50.47	23	33	0.00091	R	AIYQATYR	D				7	090702LimSK_Exosome2_06.2416.2416.2.dta
34					42161	1	1	493.259	984.504	2	984.503	0.0013	218	225	0	24.32	17	33	0.38	R	AIYQATYR	D				5	090702LimSK_Exosome2_06.2472.2472.2.dta
34					42162	1	1	493.259	984.504	2	984.503	0.0013	218	225	0	31.76	23	33	0.068	R	AIYQATYR	D				6	090702LimSK_Exosome2_08.2364.2364.2.dta
34					42163	1	1	493.259	984.504	2	984.503	0.0014	218	225	0	36.87	21	33	0.021	R	AIYQATYR	D				6	090702LimSK_Exosome2_07.2461.2461.2.dta
34					42164	1	1	493.26	984.504	2	984.503	0.0015	218	225	0	43.07	26	33	0.0051	R	AIYQATYR	D				7	090702LimSK_Exosome2_04.2521.2521.2.dta
34					42166	1	1	493.26	984.505	2	984.503	0.0016	218	225	0	39.52	26	33	0.012	R	AIYQATYR	D				7	090702LimSK_Exosome2_05.2405.2405.2.dta
34					42167	1	1	493.26	984.505	2	984.503	0.0017	218	225	0	31.51	22	33	0.075	R	AIYQATYR	D				7	090702LimSK_Exosome2_03.2416.2416.2.dta
34					42168	1	1	493.26	984.505	2	984.503	0.0017	218	225	0	43.24	25	33	0.0049	R	AIYQATYR	D				7	090702LimSK_Exosome2_04.2567.2567.2.dta
34					42170	1	1	493.26	984.505	2	984.503	0.0019	218	225	0	36.77	30	33	0.022	R	AIYQATYR	D				6	090702LimSK_Exosome2_04.2479.2479.2.dta
34					42171	1	1	493.26	984.505	2	984.503	0.0019	218	225	0	44.83	23	33	0.0034	R	AIYQATYR	D				7	090702LimSK_Exosome2_02.1778.1778.2.dta
34					42172	1	1	493.26	984.505	2	984.503	0.002	218	225	0	37.87	32	33	0.017	R	AIYQATYR	D				6	090702LimSK_Exosome2_02.1665.1665.2.dta
34					42173	1	1	493.26	984.505	2	984.503	0.0021	218	225	0	44.88	21	33	0.0033	R	AIYQATYR	D				7	090702LimSK_Exosome2_08.2308.2308.2.dta
34					42174	1	1	493.26	984.505	2	984.503	0.0025	218	225	0	29.47	21	33	0.12	R	AIYQATYR	D				6	090702LimSK_Exosome2_02.1723.1723.2.dta
34					42194	1	1	493.762	985.509	2	984.503	1.0062	218	225	0	21	24	33	0.83	R	AIYQATYR	D				6	090702LimSK_Exosome2_08b3.1791.1791.2.dta
34					42197	1	1	493.762	985.51	2	984.503	1.007	218	225	0	25.21	24	33	0.32	R	AIYQATYR	D				6	090702LimSK_Exosome2_08b1.1861.1861.2.dta
34					42217	2	1	494.26	986.505	2	984.503	2.0025	218	225	0	23.5		33	0.53	R	AIYQATYR	D				6	090702LimSK_Exosome2_05.2399.2399.2.dta
34					43962	1	1	512.781	1023.55	2	1023.55	0.0005	69	78	0	38.05	24	33	0.019	R	HGVIVAADSR	A				6	090702LimSK_Exosome2_05.3263.3263.2.dta
34					43963	1	1	512.781	1023.55	2	1023.55	0.001	69	78	0	38.61	27	33	0.015	R	HGVIVAADSR	A				7	090702LimSK_Exosome2_08.3324.3324.2.dta
34					43964	1	1	512.781	1023.55	2	1023.55	0.0011	69	78	0	33.97	26	33	0.044	R	HGVIVAADSR	A				10	090702LimSK_Exosome2_08.3318.3318.2.dta
34					43965	1	1	512.781	1023.55	2	1023.55	0.0011	69	78	0	61.05	31	33	8.7e-05	R	HGVIVAADSR	A				8	090702LimSK_Exosome2_06.3404.3404.2.dta
34					43966	1	1	512.781	1023.55	2	1023.55	0.0011	69	78	0	48.58	30	33	0.0015	R	HGVIVAADSR	A				7	090702LimSK_Exosome2_07.3296.3296.2.dta
34					43967	1	1	512.781	1023.55	2	1023.55	0.0011	69	78	0	49.86	28	33	0.0011	R	HGVIVAADSR	A				12	090702LimSK_Exosome2_05.3464.3464.2.dta
34					43968	1	1	512.781	1023.55	2	1023.55	0.0012	69	78	0	36.75	31	33	0.023	R	HGVIVAADSR	A				9	090702LimSK_Exosome2_02.892.892.2.dta
34					43969	1	1	512.781	1023.55	2	1023.55	0.0012	69	78	0	31.41	17	33	0.08	R	HGVIVAADSR	A				7	090702LimSK_Exosome2_08b1.2839.2839.2.dta
34					43970	1	1	512.781	1023.55	2	1023.55	0.0012	69	78	0	35.06	29	33	0.034	R	HGVIVAADSR	A				7	090702LimSK_Exosome2_04.3358.3358.2.dta
34					43971	1	1	512.781	1023.55	2	1023.55	0.0013	69	78	0	59.12	28	33	0.00013	R	HGVIVAADSR	A				8	090702LimSK_Exosome2_05.3409.3409.2.dta
34					43972	1	1	512.781	1023.55	2	1023.55	0.0014	69	78	0	47.96	27	33	0.0017	R	HGVIVAADSR	A				13	090702LimSK_Exosome2_05.3358.3358.2.dta
34					43973	1	1	512.781	1023.55	2	1023.55	0.0014	69	78	0	43.95	26	33	0.0042	R	HGVIVAADSR	A				8	090702LimSK_Exosome2_03.2817.2817.2.dta
34					43974	1	1	512.781	1023.55	2	1023.55	0.0014	69	78	0	41.21	27	33	0.008	R	HGVIVAADSR	A				7	090702LimSK_Exosome2_02.972.972.2.dta
34					43975	1	1	512.781	1023.55	2	1023.55	0.0014	69	78	0	45.1	26	33	0.0033	R	HGVIVAADSR	A				7	090702LimSK_Exosome2_04.3569.3569.2.dta
34					43976	1	1	512.781	1023.55	2	1023.55	0.0015	69	78	0	26.42	26	33	0.24	R	HGVIVAADSR	A				6	090702LimSK_Exosome2_07.3192.3192.2.dta
34					43977	1	1	512.781	1023.55	2	1023.55	0.0017	69	78	0	44.89	30	33	0.0034	R	HGVIVAADSR	A				14	090702LimSK_Exosome2_01.429.429.2.dta
34					43978	1	1	512.781	1023.55	2	1023.55	0.0017	69	78	0	46.81	30	33	0.0022	R	HGVIVAADSR	A				13	090702LimSK_Exosome2_03.2871.2871.2.dta
34					43979	1	1	512.781	1023.55	2	1023.55	0.002	69	78	0	39.98	26	33	0.011	R	HGVIVAADSR	A				7	090702LimSK_Exosome2_05.3227.3227.2.dta
34					43980	1	1	512.781	1023.55	2	1023.55	0.002	69	78	0	41.26	21	33	0.008	R	HGVIVAADSR	A				7	090702LimSK_Exosome2_04.3672.3672.2.dta
34					43981	1	1	512.781	1023.55	2	1023.55	0.002	69	78	0	28.52	27	33	0.15	R	HGVIVAADSR	A				5	090702LimSK_Exosome2_04.3619.3619.2.dta
34					43982	1	1	512.781	1023.55	2	1023.55	0.0021	69	78	0	40.76	26	33	0.009	R	HGVIVAADSR	A				7	090702LimSK_Exosome2_04.3407.3407.2.dta
34					43983	1	1	512.781	1023.55	2	1023.55	0.0021	69	78	0	34.67	20	33	0.037	R	HGVIVAADSR	A				11	090702LimSK_Exosome2_08b1.2759.2759.2.dta
34					43985	1	1	512.782	1023.55	2	1023.55	0.0024	69	78	0	48.28	26	33	0.0016	R	HGVIVAADSR	A				14	090702LimSK_Exosome2_04.3460.3460.2.dta
34					43986	1	1	512.782	1023.55	2	1023.55	0.0025	69	78	0	40.15	26	33	0.01	R	HGVIVAADSR	A				7	090702LimSK_Exosome2_07.3246.3246.2.dta
34					43987	1	1	512.782	1023.55	2	1023.55	0.0025	69	78	0	48.95		33	0.0014	R	HGVIVAADSR	A				8	090702LimSK_Exosome2_06.3457.3457.2.dta
34					43988	1	1	512.782	1023.55	2	1023.55	0.0025	69	78	0	41.38	24	33	0.0078	R	HGVIVAADSR	A				11	090702LimSK_Exosome2_06.3149.3149.2.dta
34					43989	1	1	512.782	1023.55	2	1023.55	0.0026	69	78	0	47.17	26	33	0.0021	R	HGVIVAADSR	A				10	090702LimSK_Exosome2_01.474.474.2.dta
34					43990	1	1	512.782	1023.55	2	1023.55	0.0028	69	78	0	64.44	27	33	3.9e-05	R	HGVIVAADSR	A				8	090702LimSK_Exosome2_06.3245.3245.2.dta
34					43991	1	1	512.782	1023.55	2	1023.55	0.0029	69	78	0	51.99	23	33	0.00068	R	HGVIVAADSR	A				13	090702LimSK_Exosome2_06.3504.3504.2.dta
34					43992	1	1	512.782	1023.55	2	1023.55	0.003	69	78	0	47.89	27	33	0.0016	R	HGVIVAADSR	A				13	090702LimSK_Exosome2_06.3195.3195.2.dta
34					43993	1	1	512.782	1023.55	2	1023.55	0.003	69	78	0	56.83	26	33	0.00021	R	HGVIVAADSR	A				14	090702LimSK_Exosome2_06.3297.3297.2.dta
34					43994	1	1	512.782	1023.55	2	1023.55	0.0031	69	78	0	58.28	28	33	0.00015	R	HGVIVAADSR	A				8	090702LimSK_Exosome2_06.3352.3352.2.dta
34					43995	1	1	512.782	1023.55	2	1023.55	0.0033	69	78	0	35.89	25	33	0.026	R	HGVIVAADSR	A				7	090702LimSK_Exosome2_04.3513.3513.2.dta
34					43996	1	1	512.782	1023.55	2	1023.55	0.0034	69	78	0	49.87	28	33	0.001	R	HGVIVAADSR	A				14	090702LimSK_Exosome2_05.3312.3312.2.dta
34					43997	1	1	512.782	1023.55	2	1023.55	0.0038	69	78	0	47.7	27	33	0.0018	R	HGVIVAADSR	A				13	090702LimSK_Exosome2_05.3512.3512.2.dta
34					43998	1	1	512.782	1023.55	2	1023.55	0.0041	69	78	0	33.86	25	33	0.042	R	HGVIVAADSR	A				6	090702LimSK_Exosome2_08.3394.3394.2.dta
34					43999	1	1	512.783	1023.55	2	1023.55	0.0042	69	78	0	42.42	29	33	0.0059	R	HGVIVAADSR	A				6	090702LimSK_Exosome2_06.3560.3560.2.dta
34					44000	1	1	512.783	1023.55	2	1023.55	0.0048	69	78	0	33.53	22	32	0.044	R	HGVIVAADSR	A				7	090702LimSK_Exosome2_08b3.2584.2584.2.dta
34					44001	1	1	512.783	1023.55	2	1023.55	0.0049	69	78	0	28.43	24	32	0.14	R	HGVIVAADSR	A				5	090702LimSK_Exosome2_08b2.2436.2436.2.dta
34					44002	1	1	512.783	1023.55	2	1023.55	0.0051	69	78	0	30.94	24	33	0.081	R	HGVIVAADSR	A				4	090702LimSK_Exosome2_08b4.2999.2999.2.dta
34					44003	1	1	512.784	1023.55	2	1023.55	0.0066	69	78	0	21.51	18	33	0.77	R	HGVIVAADSR	A				7	090702LimSK_Exosome2_08b2.2497.2497.2.dta
34					44004	1	1	512.784	1023.55	2	1023.55	0.0079	69	78	0	28.06	21	33	0.17	R	HGVIVAADSR	A				7	090702LimSK_Exosome2_08b1.2799.2799.2.dta
34					51218	1	1	571.31	1140.6	2	1140.6	0.0007	217	225	1	28.36	24	33	0.16	R	RAIYQATYR	D				10	090702LimSK_Exosome2_06.5725.5725.2.dta
34					51229	1	1	571.31	1140.61	2	1140.6	0.0011	217	225	1	35.26		33	0.035	R	RAIYQATYR	D				9	090702LimSK_Exosome2_05.5803.5803.2.dta
34					51238	1	1	571.31	1140.61	2	1140.6	0.0018	217	225	1	36.26	32	33	0.027	R	RAIYQATYR	D				9	090702LimSK_Exosome2_06.5676.5676.2.dta
34					51241	1	1	571.31	1140.61	2	1140.6	0.0021	217	225	1	24.9	30	33	0.36	R	RAIYQATYR	D				8	090702LimSK_Exosome2_05.5832.5832.2.dta
34					51245	1	1	571.311	1140.61	2	1140.6	0.0026	217	225	1	39.81	31	33	0.012	R	RAIYQATYR	D				9	090702LimSK_Exosome2_06.5766.5766.2.dta
34					51248	1	1	571.311	1140.61	2	1140.6	0.0028	217	225	1	30.33	29	33	0.11	R	RAIYQATYR	D				6	090702LimSK_Exosome2_06.5586.5586.2.dta
34					51252	1	1	571.311	1140.61	2	1140.6	0.0034	217	225	1	23.03	30	33	0.58	R	RAIYQATYR	D				6	090702LimSK_Exosome2_06.5632.5632.2.dta
34					51253	1	1	571.311	1140.61	2	1140.6	0.0035	217	225	1	21.12	27	33	0.89	R	RAIYQATYR	D				7	090702LimSK_Exosome2_06.5547.5547.2.dta
34					51254	1	1	571.311	1140.61	2	1140.6	0.0038	217	225	1	27.32	24	33	0.21	R	RAIYQATYR	D				5	090702LimSK_Exosome2_05.5921.5921.2.dta
34					51336	1	1	571.812	1141.61	2	1140.6	1.0065	217	225	1	23.53	23	33	0.52	R	RAIYQATYR	D				10	090702LimSK_Exosome2_05.5868.5868.2.dta
34					57627	1	1	621.832	1241.65	2	1241.65	0.0011	141	150	0	38.83		33	0.015	K	LLANMVYQYK	G				6	090702LimSK_Exosome2_08.5895.5895.2.dta
34					57628	1	1	621.832	1241.65	2	1241.65	0.0011	141	150	0	39.27	22	33	0.013	K	LLANMVYQYK	G				7	090702LimSK_Exosome2_03.6262.6262.2.dta
34					57630	1	1	621.832	1241.65	2	1241.65	0.0015	141	150	0	32.94	22	33	0.061	K	LLANMVYQYK	G				7	090702LimSK_Exosome2_07.5898.5898.2.dta
34					57631	1	1	621.832	1241.65	2	1241.65	0.0018	141	150	0	51.44	24	33	0.00087	K	LLANMVYQYK	G				6	090702LimSK_Exosome2_08b4.4409.4409.2.dta
34					57632	1	1	621.832	1241.65	2	1241.65	0.0019	141	150	0	61.84	23	33	7.9e-05	K	LLANMVYQYK	G				7	090702LimSK_Exosome2_05.6380.6380.2.dta
34					57633	1	1	621.832	1241.65	2	1241.65	0.002	141	150	0	57.35	21	33	0.00022	K	LLANMVYQYK	G				7	090702LimSK_Exosome2_06.6461.6461.2.dta
34					57634	1	1	621.832	1241.65	2	1241.65	0.0022	141	150	0	72.02	22	33	7.5e-06	K	LLANMVYQYK	G				7	090702LimSK_Exosome2_04.6492.6492.2.dta
34					57635	1	1	621.832	1241.65	2	1241.65	0.0022	141	150	0	32.94	22	33	0.061	K	LLANMVYQYK	G				7	090702LimSK_Exosome2_08.5862.5862.2.dta
34					57636	1	1	621.832	1241.65	2	1241.65	0.0022	141	150	0	71.94	21	33	7.7e-06	K	LLANMVYQYK	G				7	090702LimSK_Exosome2_05.6432.6432.2.dta
34					57637	1	1	621.832	1241.65	2	1241.65	0.0022	141	150	0	66.45	22	33	2.7e-05	K	LLANMVYQYK	G				7	090702LimSK_Exosome2_03.6219.6219.2.dta
34					57638	1	1	621.832	1241.65	2	1241.65	0.0023	141	150	0	66.49	19	33	2.7e-05	K	LLANMVYQYK	G				7	090702LimSK_Exosome2_04.6534.6534.2.dta
34					57639	1	1	621.832	1241.65	2	1241.65	0.0026	141	150	0	66.45	24	33	2.7e-05	K	LLANMVYQYK	G				7	090702LimSK_Exosome2_06.6417.6417.2.dta
34					57640	1	1	621.832	1241.65	2	1241.65	0.0026	141	150	0	66.11	18	33	2.9e-05	K	LLANMVYQYK	G				7	090702LimSK_Exosome2_03.6168.6168.2.dta
34					57641	1	1	621.833	1241.65	2	1241.65	0.0028	141	150	0	71.6	23	33	8.1e-06	K	LLANMVYQYK	G				7	090702LimSK_Exosome2_05.6335.6335.2.dta
34					57642	1	1	621.833	1241.65	2	1241.65	0.0028	141	150	0	27.79	23	33	0.2	K	LLANMVYQYK	G				7	090702LimSK_Exosome2_08b3.3870.3870.2.dta
34					57643	1	1	621.833	1241.65	2	1241.65	0.0029	141	150	0	66.79	22	33	2.5e-05	K	LLANMVYQYK	G				7	090702LimSK_Exosome2_01.5348.5348.2.dta
34					57644	1	1	621.833	1241.65	2	1241.65	0.0029	141	150	0	52.22		33	0.00071	K	LLANMVYQYK	G				7	090702LimSK_Exosome2_08b1.4318.4318.2.dta
34					57645	1	1	621.833	1241.65	2	1241.65	0.0029	141	150	0	66.29	21	33	2.8e-05	K	LLANMVYQYK	G				7	090702LimSK_Exosome2_01.5297.5297.2.dta
34					57646	1	1	621.833	1241.65	2	1241.65	0.003	141	150	0	38.63	26	33	0.016	K	LLANMVYQYK	G				6	090702LimSK_Exosome2_08b4.4414.4414.2.dta
34					57647	1	1	621.833	1241.65	2	1241.65	0.0031	141	150	0	54.32	20	33	0.00044	K	LLANMVYQYK	G				7	090702LimSK_Exosome2_08b2.4002.4002.2.dta
34					57648	1	1	621.833	1241.65	2	1241.65	0.0031	141	150	0	27.28	24	33	0.23	K	LLANMVYQYK	G				6	090702LimSK_Exosome2_06.6339.6339.2.dta
34					57649	1	1	621.833	1241.65	2	1241.65	0.0034	141	150	0	48.04	22	33	0.0018	K	LLANMVYQYK	G				8	090702LimSK_Exosome2_07.5941.5941.2.dta
34					57650	1	1	621.833	1241.65	2	1241.65	0.0036	141	150	0	41.37	19	33	0.0085	K	LLANMVYQYK	G				7	090702LimSK_Exosome2_06.6377.6377.2.dta
34					57651	1	1	621.833	1241.65	2	1241.65	0.004	141	150	0	24.49	19	33	0.42	K	LLANMVYQYK	G				6	090702LimSK_Exosome2_08.5933.5933.2.dta
34					57652	1	1	621.833	1241.65	2	1241.65	0.0042	141	150	0	43.92	22	33	0.0048	K	LLANMVYQYK	G				7	090702LimSK_Exosome2_02.6775.6775.2.dta
34					57653	1	1	621.833	1241.65	2	1241.65	0.0042	141	150	0	44.52	25	33	0.0041	K	LLANMVYQYK	G				6	090702LimSK_Exosome2_04.6450.6450.2.dta
34					57655	1	1	621.834	1241.65	2	1241.65	0.0049	141	150	0	53.28		33	0.00056	K	LLANMVYQYK	G				7	090702LimSK_Exosome2_04.6578.6578.2.dta
34					57656	1	1	621.834	1241.65	2	1241.65	0.0051	141	150	0	65.5	23	33	3.2e-05	K	LLANMVYQYK	G				7	090702LimSK_Exosome2_06.6507.6507.2.dta
34					57669	1	1	622.334	1242.65	2	1241.65	1.0055	141	150	0	32.4	20	34	0.073	K	LLANMVYQYK	G				5	090702LimSK_Exosome2_08b3.3891.3891.2.dta
34					57670	1	1	622.334	1242.65	2	1241.65	1.006	141	150	0	36.45	20	33	0.028	K	LLANMVYQYK	G				5	090702LimSK_Exosome2_08b1.4337.4337.2.dta
34					57671	1	1	622.335	1242.66	2	1241.65	1.0085	141	150	0	24.13	19	33	0.47	K	LLANMVYQYK	G				7	090702LimSK_Exosome2_08b4.4431.4431.2.dta
34					58343	1	1	629.83	1257.65	2	1257.64	0.0029	141	150	0	30.12	20	34	0.15	K	LLANMVYQYK	G		Oxidation (M)	0.0000100000.0	8	090702LimSK_Exosome2_06.4532.4532.2.dta
34					58344	1	1	629.832	1257.65	2	1257.64	0.0062	141	150	0	23.09	19	34	0.72	K	LLANMVYQYK	G		Oxidation (M)	0.0000100000.0	5	090702LimSK_Exosome2_06.4568.4568.2.dta
34					59361	1	1	640.846	1279.68	2	1279.68	0.0003	79	91	0	55.91	27	34	0.00039	R	ATAGAYIASQTVK	K				8	090702LimSK_Exosome2_04.3398.3398.2.dta
34					59362	1	1	640.846	1279.68	2	1279.68	0.0004	79	91	0	55.66	22	34	0.00041	R	ATAGAYIASQTVK	K				9	090702LimSK_Exosome2_04.3450.3450.2.dta
34					59363	1	1	640.846	1279.68	2	1279.68	0.0009	79	91	0	56.97	29	34	0.00029	R	ATAGAYIASQTVK	K				8	090702LimSK_Exosome2_08b1.2435.2435.2.dta
34					59364	1	1	640.846	1279.68	2	1279.68	0.0009	79	91	0	67.87	31	34	2.4e-05	R	ATAGAYIASQTVK	K				8	090702LimSK_Exosome2_06.3216.3216.2.dta
34					59365	1	1	640.846	1279.68	2	1279.68	0.001	79	91	0	71.77		34	9.7e-06	R	ATAGAYIASQTVK	K				8	090702LimSK_Exosome2_06.3163.3163.2.dta
34					59366	1	1	640.847	1279.68	2	1279.68	0.0018	79	91	0	65.34	33	34	4.2e-05	R	ATAGAYIASQTVK	K				9	090702LimSK_Exosome2_03.3158.3158.2.dta
34					59367	1	1	640.847	1279.68	2	1279.68	0.0018	79	91	0	78.18	33	34	2.2e-06	R	ATAGAYIASQTVK	K				10	090702LimSK_Exosome2_02.2762.2762.2.dta
34					59368	1	1	640.847	1279.68	2	1279.68	0.0019	79	91	0	67.81	31	34	2.4e-05	R	ATAGAYIASQTVK	K				8	090702LimSK_Exosome2_04.3554.3554.2.dta
34					59369	1	1	640.847	1279.68	2	1279.68	0.0021	79	91	0	58.75	23	34	0.00019	R	ATAGAYIASQTVK	K				9	090702LimSK_Exosome2_03.3216.3216.2.dta
34					59370	1	1	640.847	1279.68	2	1279.68	0.0024	79	91	0	68.84	32	34	1.9e-05	R	ATAGAYIASQTVK	K				10	090702LimSK_Exosome2_02.2814.2814.2.dta
34					59371	1	1	640.847	1279.68	2	1279.68	0.0024	79	91	0	36.57	28	34	0.032	R	ATAGAYIASQTVK	K				8	090702LimSK_Exosome2_08.3175.3175.2.dta
34					59372	1	1	640.847	1279.68	2	1279.68	0.0026	79	91	0	56.66	22	34	0.00032	R	ATAGAYIASQTVK	K				10	090702LimSK_Exosome2_03.3104.3104.2.dta
34					59373	1	1	640.847	1279.68	2	1279.68	0.0026	79	91	0	46.15	24	34	0.0036	R	ATAGAYIASQTVK	K				6	090702LimSK_Exosome2_06.3274.3274.2.dta
34					59374	1	1	640.847	1279.68	2	1279.68	0.0027	79	91	0	70.8	32	34	1.2e-05	R	ATAGAYIASQTVK	K				8	090702LimSK_Exosome2_01.2399.2399.2.dta
34					59375	1	1	640.847	1279.68	2	1279.68	0.0028	79	91	0	36.81	20	34	0.03	R	ATAGAYIASQTVK	K				9	090702LimSK_Exosome2_05.3318.3318.2.dta
34					59376	1	1	640.847	1279.68	2	1279.68	0.0029	79	91	0	35.06	20	34	0.045	R	ATAGAYIASQTVK	K				15	090702LimSK_Exosome2_08b1.2408.2408.2.dta
34					59377	1	1	640.847	1279.68	2	1279.68	0.0031	79	91	0	70.99	32	34	1.1e-05	R	ATAGAYIASQTVK	K				8	090702LimSK_Exosome2_06.3017.3017.2.dta
34					59378	1	1	640.847	1279.68	2	1279.68	0.0032	79	91	0	68.72		34	1.9e-05	R	ATAGAYIASQTVK	K				8	090702LimSK_Exosome2_06.3062.3062.2.dta
34					59379	1	1	640.847	1279.68	2	1279.68	0.0033	79	91	0	63.07	27	34	6.9e-05	R	ATAGAYIASQTVK	K				10	090702LimSK_Exosome2_05.3212.3212.2.dta
34					59380	1	1	640.847	1279.68	2	1279.68	0.0033	79	91	0	58.68	28	34	0.00019	R	ATAGAYIASQTVK	K				8	090702LimSK_Exosome2_04.3420.3420.2.dta
34					59381	1	1	640.848	1279.68	2	1279.68	0.0034	79	91	0	63.14	32	34	6.8e-05	R	ATAGAYIASQTVK	K				13	090702LimSK_Exosome2_05.3109.3109.2.dta
34					59382	1	1	640.848	1279.68	2	1279.68	0.0034	79	91	0	85.11		34	4.4e-07	R	ATAGAYIASQTVK	K				11	090702LimSK_Exosome2_06.3111.3111.2.dta
34					59383	1	1	640.848	1279.68	2	1279.68	0.0034	79	91	0	107.07	30	34	2.8e-09	R	ATAGAYIASQTVK	K				10	090702LimSK_Exosome2_04.3499.3499.2.dta
34					59384	1	1	640.848	1279.68	2	1279.68	0.0036	79	91	0	60.76	27	34	0.00012	R	ATAGAYIASQTVK	K				10	090702LimSK_Exosome2_07.3053.3053.2.dta
34					59385	1	1	640.848	1279.68	2	1279.68	0.0041	79	91	0	73.41	25	34	6.3e-06	R	ATAGAYIASQTVK	K				9	090702LimSK_Exosome2_05.3257.3257.2.dta
34					59386	1	1	640.848	1279.68	2	1279.68	0.0049	79	91	0	56.29	29	34	0.00032	R	ATAGAYIASQTVK	K				9	090702LimSK_Exosome2_05.3082.3082.2.dta
34					59387	1	1	640.848	1279.68	2	1279.68	0.0049	79	91	0	73.53	33	34	6.1e-06	R	ATAGAYIASQTVK	K				9	090702LimSK_Exosome2_05.3158.3158.2.dta
34					59388	1	1	640.848	1279.68	2	1279.68	0.005	79	91	0	50.92	24	34	0.0011	R	ATAGAYIASQTVK	K				9	090702LimSK_Exosome2_08.3138.3138.2.dta
34					59389	1	1	640.848	1279.68	2	1279.68	0.0051	79	91	0	37.34	20	34	0.025	R	ATAGAYIASQTVK	K				15	090702LimSK_Exosome2_08b4.2474.2474.2.dta
34					59390	1	1	640.849	1279.68	2	1279.68	0.0054	79	91	0	52.86	25	34	0.0007	R	ATAGAYIASQTVK	K				9	090702LimSK_Exosome2_07.3112.3112.2.dta
34					59391	1	1	640.849	1279.68	2	1279.68	0.0069	79	91	0	28.96	19	34	0.17	R	ATAGAYIASQTVK	K				8	090702LimSK_Exosome2_06.3379.3379.2.dta
34					59392	1	1	640.85	1279.68	2	1279.68	0.0078	79	91	0	41.66	27	33	0.0086	R	ATAGAYIASQTVK	K				6	090702LimSK_Exosome2_08b1.2399.2399.2.dta
34					59393	1	1	640.85	1279.69	2	1279.68	0.008	79	91	0	50.17	27	33	0.0012	R	ATAGAYIASQTVK	K				9	090702LimSK_Exosome2_08b2.2138.2138.2.dta
34					59394	1	1	640.852	1279.69	2	1279.68	0.0114	79	91	0	39.36	20	33	0.014	R	ATAGAYIASQTVK	K				16	090702LimSK_Exosome2_08b3.2230.2230.2.dta
34					59405	1	1	641.348	1280.68	2	1279.68	1.0035	79	91	0	26.96	23	34	0.27	R	ATAGAYIASQTVK	K				7	090702LimSK_Exosome2_08b2.2145.2145.2.dta
34					59406	1	1	641.348	1280.68	2	1279.68	1.004	79	91	0	36.97	24	34	0.025	R	ATAGAYIASQTVK	K				13	090702LimSK_Exosome2_07.3094.3094.2.dta
34					59407	1	1	641.348	1280.68	2	1279.68	1.0045	79	91	0	36.61	26	34	0.027	R	ATAGAYIASQTVK	K				9	090702LimSK_Exosome2_04.3622.3622.2.dta
34					59408	1	1	641.349	1280.68	2	1279.68	1.0062	79	91	0	53.57	23	34	0.00057	R	ATAGAYIASQTVK	K				7	090702LimSK_Exosome2_08b2.2125.2125.2.dta
34					59409	1	1	641.349	1280.68	2	1279.68	1.007	79	91	0	50.06	27	34	0.0012	R	ATAGAYIASQTVK	K				8	090702LimSK_Exosome2_06.3306.3306.2.dta
34					59410	1	1	641.351	1280.69	2	1279.68	1.0109	79	91	0	41.66	20	33	0.0081	R	ATAGAYIASQTVK	K				9	090702LimSK_Exosome2_05.3336.3336.2.dta
34					59420	1	1	641.85	1281.69	2	1279.68	2.0087	79	91	0	63.8	27	33	4.9e-05	R	ATAGAYIASQTVK	K				8	090702LimSK_Exosome2_08b2.2130.2130.2.dta
34					60987	1	1	438.55	1312.63	3	1312.63	0.001	246	257	0	21.88	28	35	1.1	R	VSSDNVADLHEK	Y				11	090702LimSK_Exosome2_04.3491.3491.3.dta
34					60989	1	1	657.321	1312.63	2	1312.63	0.0012	246	257	0	49.8	25	35	0.0017	R	VSSDNVADLHEK	Y				9	090702LimSK_Exosome2_06.3158.3158.2.dta
34					60990	1	1	438.55	1312.63	3	1312.63	0.0013	246	257	0	39.09	28	35	0.02	R	VSSDNVADLHEK	Y				14	090702LimSK_Exosome2_06.3153.3153.3.dta
34					60993	1	1	438.55	1312.63	3	1312.63	0.0016	246	257	0	24.28	24	35	0.62	R	VSSDNVADLHEK	Y				14	090702LimSK_Exosome2_06.3366.3366.3.dta
34					60996	1	1	438.55	1312.63	3	1312.63	0.002	246	257	0	20.92	27	35	1.3	R	VSSDNVADLHEK	Y				13	090702LimSK_Exosome2_02.1403.1403.3.dta
34					61001	1	1	438.55	1312.63	3	1312.63	0.0022	246	257	0	20.54	25	35	1.5	R	VSSDNVADLHEK	Y				10	090702LimSK_Exosome2_05.3351.3351.3.dta
34					61011	1	1	438.55	1312.63	3	1312.63	0.0032	246	257	0	20.77	22	35	1.4	R	VSSDNVADLHEK	Y				8	090702LimSK_Exosome2_04.3388.3388.3.dta
34					61013	1	1	438.55	1312.63	3	1312.63	0.0034	246	257	0	31.99	28	35	0.1	R	VSSDNVADLHEK	Y				15	090702LimSK_Exosome2_06.3310.3310.3.dta
34					61014	1	1	438.55	1312.63	3	1312.63	0.0034	246	257	0	37.4	30	35	0.03	R	VSSDNVADLHEK	Y				9	090702LimSK_Exosome2_06.3204.3204.3.dta
34					61015	1	1	438.55	1312.63	3	1312.63	0.0037	246	257	0	43.26	29	35	0.0077	R	VSSDNVADLHEK	Y				13	090702LimSK_Exosome2_06.3257.3257.3.dta
34					61017	1	1	438.55	1312.63	3	1312.63	0.0038	246	257	0	22.47	25	35	0.94	R	VSSDNVADLHEK	Y				10	090702LimSK_Exosome2_01.867.867.3.dta
34					61018	1	1	657.322	1312.63	2	1312.63	0.004	246	257	0	48.11	26	35	0.0026	R	VSSDNVADLHEK	Y				9	090702LimSK_Exosome2_06.3260.3260.2.dta
34					61019	1	1	438.551	1312.63	3	1312.63	0.004	246	257	0	26.29	26	35	0.39	R	VSSDNVADLHEK	Y				12	090702LimSK_Exosome2_04.3544.3544.3.dta
34					61020	1	1	438.551	1312.63	3	1312.63	0.0041	246	257	0	20.04	24	35	1.7	R	VSSDNVADLHEK	Y				10	090702LimSK_Exosome2_05.3159.3159.3.dta
34					61021	1	1	657.322	1312.63	2	1312.63	0.0042	246	257	0	57.17	28	35	0.00032	R	VSSDNVADLHEK	Y				9	090702LimSK_Exosome2_06.3316.3316.2.dta
34					61022	1	1	438.551	1312.63	3	1312.63	0.0043	246	257	0	33.93	32	35	0.067	R	VSSDNVADLHEK	Y				15	090702LimSK_Exosome2_05.3255.3255.3.dta
34					61023	1	1	438.551	1312.63	3	1312.63	0.0045	246	257	0	21.5	24	35	1.2	R	VSSDNVADLHEK	Y				11	090702LimSK_Exosome2_05.3305.3305.3.dta
34					61024	1	1	438.551	1312.63	3	1312.63	0.0045	246	257	0	20.64	33	35	1.4	R	VSSDNVADLHEK	Y				9	090702LimSK_Exosome2_06.3102.3102.3.dta
34					61029	1	1	657.323	1312.63	2	1312.63	0.0054	246	257	0	43.67	24	35	0.007	R	VSSDNVADLHEK	Y				10	090702LimSK_Exosome2_06.3210.3210.2.dta
34					64963	1	1	704.893	1407.77	2	1407.77	-0.0014	79	92	1	29.44	16	32	0.11	R	ATAGAYIASQTVKK	V				8	090702LimSK_Exosome2_06.5066.5066.2.dta
34					64964	1	1	704.893	1407.77	2	1407.77	-0.0011	79	92	1	29.18	22	32	0.11	R	ATAGAYIASQTVKK	V				9	090702LimSK_Exosome2_06.5016.5016.2.dta
34					65005	1	1	705.398	1408.78	2	1407.77	1.0092	79	92	1	20.23	19	31	0.73	R	ATAGAYIASQTVKK	V				6	090702LimSK_Exosome2_06.4970.4970.2.dta
34					65644	1	1	713.834	1425.65	2	1425.65	0.0006	167	179	0	28.77	22	36	0.26	R	GPGLYYVDSEGNR	I				7	090702LimSK_Exosome2_07.3857.3857.2.dta
34					65646	1	1	713.834	1425.65	2	1425.65	0.0012	167	179	0	44.82	21	36	0.0067	R	GPGLYYVDSEGNR	I				8	090702LimSK_Exosome2_05.4277.4277.2.dta
34					65648	1	1	713.834	1425.65	2	1425.65	0.0016	167	179	0	69.63	25	36	2.2e-05	R	GPGLYYVDSEGNR	I				9	090702LimSK_Exosome2_04.4492.4492.2.dta
34					65649	1	1	713.835	1425.65	2	1425.65	0.0022	167	179	0	45.02	23	36	0.0064	R	GPGLYYVDSEGNR	I				6	090702LimSK_Exosome2_05.4321.4321.2.dta
34					65650	1	1	713.835	1425.65	2	1425.65	0.0025	167	179	0	47.66	29	36	0.0035	R	GPGLYYVDSEGNR	I				6	090702LimSK_Exosome2_08b1.3084.3084.2.dta
34					65651	1	1	713.835	1425.65	2	1425.65	0.0025	167	179	0	46.3	18	36	0.0049	R	GPGLYYVDSEGNR	I				9	090702LimSK_Exosome2_06.4054.4054.2.dta
34					65652	1	1	713.835	1425.66	2	1425.65	0.0031	167	179	0	50.19	20	36	0.0021	R	GPGLYYVDSEGNR	I				16	090702LimSK_Exosome2_03.3963.3963.2.dta
34					65653	1	1	713.835	1425.66	2	1425.65	0.0032	167	179	0	46.47	19	36	0.0049	R	GPGLYYVDSEGNR	I				9	090702LimSK_Exosome2_04.4537.4537.2.dta
34					65654	1	1	713.835	1425.66	2	1425.65	0.0034	167	179	0	60.55	20	36	0.00019	R	GPGLYYVDSEGNR	I				10	090702LimSK_Exosome2_03.4009.4009.2.dta
34					65655	1	1	713.835	1425.66	2	1425.65	0.0037	167	179	0	65.36	18	36	6.3e-05	R	GPGLYYVDSEGNR	I				9	090702LimSK_Exosome2_01.3446.3446.2.dta
34					65656	1	1	713.836	1425.66	2	1425.65	0.0046	167	179	0	51.38	24	36	0.0016	R	GPGLYYVDSEGNR	I				8	090702LimSK_Exosome2_06.4139.4139.2.dta
34					65657	1	1	713.836	1425.66	2	1425.65	0.005	167	179	0	59.25	19	36	0.00026	R	GPGLYYVDSEGNR	I				10	090702LimSK_Exosome2_06.4096.4096.2.dta
34					65658	1	1	713.836	1425.66	2	1425.65	0.005	167	179	0	53.51		36	0.00097	R	GPGLYYVDSEGNR	I				10	090702LimSK_Exosome2_05.4366.4366.2.dta
34					65659	1	1	713.836	1425.66	2	1425.65	0.0052	167	179	0	53.12	18	36	0.0011	R	GPGLYYVDSEGNR	I				9	090702LimSK_Exosome2_06.4183.4183.2.dta
34					65660	1	1	713.836	1425.66	2	1425.65	0.0052	167	179	0	51.06	17	36	0.0017	R	GPGLYYVDSEGNR	I				7	090702LimSK_Exosome2_04.4442.4442.2.dta
34					65661	1	1	713.836	1425.66	2	1425.65	0.0053	167	179	0	46.49	19	36	0.0049	R	GPGLYYVDSEGNR	I				9	090702LimSK_Exosome2_07.3813.3813.2.dta
34					65662	1	1	713.837	1425.66	2	1425.65	0.006	167	179	0	26.74	22	36	0.46	R	GPGLYYVDSEGNR	I				7	090702LimSK_Exosome2_08b3.2711.2711.2.dta
34					65663	1	1	713.837	1425.66	2	1425.65	0.0066	167	179	0	64.08	27	36	8.3e-05	R	GPGLYYVDSEGNR	I				9	090702LimSK_Exosome2_06.4030.4030.2.dta
34					65664	1	1	713.837	1425.66	2	1425.65	0.0067	167	179	0	63	23	36	0.00011	R	GPGLYYVDSEGNR	I				9	090702LimSK_Exosome2_01.3502.3502.2.dta
34					65665	1	1	713.838	1425.66	2	1425.65	0.0098	167	179	0	37.54	17	36	0.037	R	GPGLYYVDSEGNR	I				9	090702LimSK_Exosome2_08b2.2714.2714.2.dta
34					65706	1	1	714.337	1426.66	2	1425.65	1.0065	167	179	0	47.53	21	36	0.0037	R	GPGLYYVDSEGNR	I				6	090702LimSK_Exosome2_07.3826.3826.2.dta
34					65717	1	1	714.338	1426.66	2	1425.65	1.0088	167	179	0	49.93	21	36	0.0021	R	GPGLYYVDSEGNR	I				10	090702LimSK_Exosome2_08.4075.4075.2.dta
34					65718	1	1	714.338	1426.66	2	1425.65	1.0088	167	179	0	30.28	22	36	0.19	R	GPGLYYVDSEGNR	I				8	090702LimSK_Exosome2_04.4417.4417.2.dta
34					65723	1	1	714.338	1426.66	2	1425.65	1.01	167	179	0	37.12	26	36	0.04	R	GPGLYYVDSEGNR	I				8	090702LimSK_Exosome2_08b1.3132.3132.2.dta
34					65726	1	1	714.341	1426.67	2	1425.65	1.0151	167	179	0	40.64	23	36	0.018	R	GPGLYYVDSEGNR	I				8	090702LimSK_Exosome2_08b2.2724.2724.2.dta
34					70181	1	1	761.376	1520.74	2	1520.74	0.0006	226	239	0	31.42	23	36	0.15	R	DAYSGGAVNLYHVR	E				8	090702LimSK_Exosome2_04.7394.7394.2.dta
34					70182	1	1	507.92	1520.74	3	1520.74	0.0012	226	239	0	20.69	22	36	1.7	R	DAYSGGAVNLYHVR	E				14	090702LimSK_Exosome2_07.6639.6639.3.dta
34					70184	1	1	761.377	1520.74	2	1520.74	0.0015	226	239	0	59.68	26	35	0.00021	R	DAYSGGAVNLYHVR	E				9	090702LimSK_Exosome2_05.7109.7109.2.dta
34					70187	1	1	507.92	1520.74	3	1520.74	0.0018	226	239	0	25.13	27	35	0.61	R	DAYSGGAVNLYHVR	E				7	090702LimSK_Exosome2_06.7157.7157.3.dta
34					70198	1	1	761.377	1520.74	2	1520.74	0.0027	226	239	0	42.79	20	36	0.011	R	DAYSGGAVNLYHVR	E				8	090702LimSK_Exosome2_04.7382.7382.2.dta
34					70202	1	1	761.377	1520.74	2	1520.74	0.0029	226	239	0	69.25	24	36	2.4e-05	R	DAYSGGAVNLYHVR	E				11	090702LimSK_Exosome2_01.3779.3779.2.dta
34					70203	1	1	761.377	1520.74	2	1520.74	0.003	226	239	0	29.15	16	36	0.25	R	DAYSGGAVNLYHVR	E				7	090702LimSK_Exosome2_05.7178.7178.2.dta
34					70204	1	1	761.377	1520.74	2	1520.74	0.0031	226	239	0	32.16	24	36	0.12	R	DAYSGGAVNLYHVR	E				6	090702LimSK_Exosome2_06.7184.7184.2.dta
34					70210	1	1	507.921	1520.74	3	1520.74	0.0034	226	239	0	30.65	21	36	0.17	R	DAYSGGAVNLYHVR	E				7	090702LimSK_Exosome2_06.7249.7249.3.dta
34					70211	1	1	761.378	1520.74	2	1520.74	0.0034	226	239	0	74.66	27	36	6.9e-06	R	DAYSGGAVNLYHVR	E				8	090702LimSK_Exosome2_01.3832.3832.2.dta
34					70215	1	1	761.378	1520.74	2	1520.74	0.0036	226	239	0	43.4	22	36	0.0092	R	DAYSGGAVNLYHVR	E				8	090702LimSK_Exosome2_05.7116.7116.2.dta
34					70216	1	1	761.378	1520.74	2	1520.74	0.0037	226	239	0	49.41	16	36	0.0023	R	DAYSGGAVNLYHVR	E				10	090702LimSK_Exosome2_06.7228.7228.2.dta
34					70217	1	1	761.378	1520.74	2	1520.74	0.0038	226	239	0	41.03	22	36	0.016	R	DAYSGGAVNLYHVR	E				8	090702LimSK_Exosome2_04.7437.7437.2.dta
34					70218	1	1	761.378	1520.74	2	1520.74	0.004	226	239	0	52.58	21	36	0.0011	R	DAYSGGAVNLYHVR	E				8	090702LimSK_Exosome2_05.7066.7066.2.dta
34					70220	1	1	761.378	1520.74	2	1520.74	0.0043	226	239	0	36.09	21	36	0.049	R	DAYSGGAVNLYHVR	E				11	090702LimSK_Exosome2_06.7283.7283.2.dta
34					70226	1	1	761.379	1520.74	2	1520.74	0.0059	226	239	0	45.35	20	36	0.0059	R	DAYSGGAVNLYHVR	E				7	090702LimSK_Exosome2_06.7138.7138.2.dta
34					70260	1	1	761.878	1521.74	2	1520.74	1.0038	226	239	0	39.94	31	36	0.021	R	DAYSGGAVNLYHVR	E				9	090702LimSK_Exosome2_06.7273.7273.2.dta
34					70266	1	1	761.879	1521.74	2	1520.74	1.0059	226	239	0	37.77	23	36	0.034	R	DAYSGGAVNLYHVR	E				6	090702LimSK_Exosome2_05.7159.7159.2.dta
34					70268	1	1	761.879	1521.74	2	1520.74	1.0063	226	239	0	22.5	17	36	1.2	R	DAYSGGAVNLYHVR	E				16	090702LimSK_Exosome2_05.7046.7046.2.dta
34					70274	1	1	761.88	1521.75	2	1520.74	1.008	226	239	0	33.16	21	36	0.098	R	DAYSGGAVNLYHVR	E				8	090702LimSK_Exosome2_04.7400.7400.2.dta
34					73162	1	1	528.259	1581.75	3	1581.75	0.0009	166	179	1	24.83	20	35	0.65	K	RGPGLYYVDSEGNR	I				8	090702LimSK_Exosome2_04.7985.7985.3.dta
34					73165	1	1	528.259	1581.76	3	1581.75	0.0017	166	179	1	21.38	23	36	1.5	K	RGPGLYYVDSEGNR	I				6	090702LimSK_Exosome2_06.7812.7812.3.dta
34					73166	1	1	528.259	1581.76	3	1581.75	0.002	166	179	1	27.15	25	36	0.39	K	RGPGLYYVDSEGNR	I				5	090702LimSK_Exosome2_04.7940.7940.3.dta
34					73168	1	1	528.259	1581.76	3	1581.75	0.0022	166	179	1	28	25	35	0.31	K	RGPGLYYVDSEGNR	I				9	090702LimSK_Exosome2_03.7038.7038.3.dta
34					73169	1	1	528.259	1581.76	3	1581.75	0.0024	166	179	1	33.31	33	35	0.092	K	RGPGLYYVDSEGNR	I				8	090702LimSK_Exosome2_04.7851.7851.3.dta
34					73170	1	1	528.259	1581.76	3	1581.75	0.0024	166	179	1	39.88	28	35	0.02	K	RGPGLYYVDSEGNR	I				11	090702LimSK_Exosome2_05.7719.7719.3.dta
34					73172	1	1	528.259	1581.76	3	1581.75	0.0027	166	179	1	25.6	25	35	0.54	K	RGPGLYYVDSEGNR	I				13	090702LimSK_Exosome2_05.7623.7623.3.dta
34					73174	1	1	528.259	1581.76	3	1581.75	0.0028	166	179	1	21	22	35	1.6	K	RGPGLYYVDSEGNR	I				10	090702LimSK_Exosome2_03.7079.7079.3.dta
34					73175	1	1	528.259	1581.76	3	1581.75	0.0028	166	179	1	31.39	32	35	0.14	K	RGPGLYYVDSEGNR	I				8	090702LimSK_Exosome2_06.7539.7539.3.dta
34					73176	1	1	528.259	1581.76	3	1581.75	0.0029	166	179	1	28	23	35	0.31	K	RGPGLYYVDSEGNR	I				7	090702LimSK_Exosome2_06.7716.7716.3.dta
34					73177	1	1	528.26	1581.76	3	1581.75	0.0033	166	179	1	34.61	26	35	0.068	K	RGPGLYYVDSEGNR	I				8	090702LimSK_Exosome2_06.7582.7582.3.dta
34					73180	1	1	528.26	1581.76	3	1581.75	0.0035	166	179	1	38.16	26	35	0.03	K	RGPGLYYVDSEGNR	I				8	090702LimSK_Exosome2_06.7625.7625.3.dta
34					73181	1	1	528.26	1581.76	3	1581.75	0.0035	166	179	1	39.92	23	35	0.02	K	RGPGLYYVDSEGNR	I				9	090702LimSK_Exosome2_05.7668.7668.3.dta
34					73182	1	1	528.26	1581.76	3	1581.75	0.0037	166	179	1	45.38	30	35	0.0056	K	RGPGLYYVDSEGNR	I				8	090702LimSK_Exosome2_06.7675.7675.3.dta
34					73184	1	1	528.26	1581.76	3	1581.75	0.0039	166	179	1	27.07	24	35	0.38	K	RGPGLYYVDSEGNR	I				5	090702LimSK_Exosome2_05.7572.7572.3.dta
34					73185	1	1	528.26	1581.76	3	1581.75	0.0042	166	179	1	23.88	24	35	0.8	K	RGPGLYYVDSEGNR	I				8	090702LimSK_Exosome2_05.7532.7532.3.dta
34					73186	1	1	528.26	1581.76	3	1581.75	0.0042	166	179	1	27.71	21	35	0.33	K	RGPGLYYVDSEGNR	I				7	090702LimSK_Exosome2_05.7477.7477.3.dta
34					73187	1	1	528.26	1581.76	3	1581.75	0.0043	166	179	1	29.22	25	35	0.23	K	RGPGLYYVDSEGNR	I				11	090702LimSK_Exosome2_06.7529.7529.3.dta
34					73188	1	1	528.26	1581.76	3	1581.75	0.0046	166	179	1	32.79	25	35	0.1	K	RGPGLYYVDSEGNR	I				7	090702LimSK_Exosome2_07.7024.7024.3.dta
34					73189	1	1	528.26	1581.76	3	1581.75	0.0047	166	179	1	27.25	25	35	0.36	K	RGPGLYYVDSEGNR	I				7	090702LimSK_Exosome2_05.7583.7583.3.dta
34					73190	1	0	528.26	1581.76	3	1581.75	0.0052	166	179	1	45.79		35	0.0052	K	RGPGLYYVDSEGNR	I				14	090702LimSK_Exosome2_06.7767.7767.3.dta
34					73191	1	1	528.26	1581.76	3	1581.75	0.0054	166	179	1	32.03	22	36	0.12	K	RGPGLYYVDSEGNR	I				12	090702LimSK_Exosome2_04.7897.7897.3.dta
34					73192	1	1	528.26	1581.76	3	1581.75	0.0056	166	179	1	28.96	27	35	0.25	K	RGPGLYYVDSEGNR	I				10	090702LimSK_Exosome2_05.7775.7775.3.dta
34					73193	1	1	528.26	1581.76	3	1581.75	0.0058	166	179	1	26.97	23	35	0.4	K	RGPGLYYVDSEGNR	I				8	090702LimSK_Exosome2_06.7486.7486.3.dta
34					73365	1	1	528.592	1582.76	3	1581.75	1.0018	166	179	1	26.8	24	35	0.41	K	RGPGLYYVDSEGNR	I				6	090702LimSK_Exosome2_04.8021.8021.3.dta
34					73367	1	1	528.593	1582.76	3	1581.75	1.0051	166	179	1	56.58	34	35	0.00044	K	RGPGLYYVDSEGNR	I				9	090702LimSK_Exosome2_05.7714.7714.3.dta
34					73369	1	1	528.594	1582.76	3	1581.75	1.0071	166	179	1	27.45	28	35	0.35	K	RGPGLYYVDSEGNR	I				7	090702LimSK_Exosome2_05.7510.7510.3.dta
34					73370	1	1	528.594	1582.76	3	1581.75	1.0071	166	179	1	34.89	29	35	0.063	K	RGPGLYYVDSEGNR	I				8	090702LimSK_Exosome2_06.7508.7508.3.dta
34					73372	1	1	528.594	1582.76	3	1581.75	1.0075	166	179	1	29.58	27	35	0.21	K	RGPGLYYVDSEGNR	I				7	090702LimSK_Exosome2_04.7956.7956.3.dta
34					73373	1	1	528.596	1582.77	3	1581.75	1.0117	166	179	1	21.05	24	35	1.6	K	RGPGLYYVDSEGNR	I				8	090702LimSK_Exosome2_07.7114.7114.3.dta	emPAI	2.55
47	IPI00016832	Tax_Id=9606 Gene_Symbol=PSMA1 Isoform Short of Proteasome subunit alpha type-1	3014	29822	27151	1	1	353.19	704.365	2	704.364	0.001	158	164	0	35.13		33	0.032	R	AMSIGAR	S				7	090702LimSK_Exosome2_05.1311.1311.2.dta
47					27152	1	1	353.19	704.365	2	704.364	0.0011	158	164	0	24.6	30	33	0.37	R	AMSIGAR	S				4	090702LimSK_Exosome2_07.1224.1224.2.dta
47					27153	1	1	353.19	704.365	2	704.364	0.0011	158	164	0	25.24	31	33	0.34	R	AMSIGAR	S				4	090702LimSK_Exosome2_04.1112.1112.2.dta
47					27154	1	1	353.19	704.365	2	704.364	0.0012	158	164	0	45.87		33	0.003	R	AMSIGAR	S				6	090702LimSK_Exosome2_05.1354.1354.2.dta
47					27155	1	1	353.19	704.365	2	704.364	0.0012	158	164	0	35.9		33	0.029	R	AMSIGAR	S				5	090702LimSK_Exosome2_05.1401.1401.2.dta
47					27156	1	1	353.19	704.365	2	704.364	0.0013	158	164	0	38.94		33	0.014	R	AMSIGAR	S				4	090702LimSK_Exosome2_04.1152.1152.2.dta
47					27157	1	1	353.19	704.365	2	704.364	0.0014	158	164	0	35.24		33	0.033	R	AMSIGAR	S				6	090702LimSK_Exosome2_04.1197.1197.2.dta
47					27158	2	1	353.19	704.365	2	704.364	0.0015	158	164	0	22.78		33	0.59	R	AMSIGAR	S				4	090702LimSK_Exosome2_06.1218.1218.2.dta
47					34172	1	1	816.519	815.512	1	815.512	0.0006	108	115	0	32.09		30	0.031	R	LVSLIGSK	T				4	090702LimSK_Exosome2_05.3692.3692.1.dta
47					34173	1	1	408.764	815.512	2	815.512	0.0007	108	115	0	36.51		30	0.011	R	LVSLIGSK	T				6	090702LimSK_Exosome2_05.3685.3685.2.dta
47					34174	1	1	408.764	815.512	2	815.512	0.0007	108	115	0	37.29		30	0.0095	R	LVSLIGSK	T				6	090702LimSK_Exosome2_05.3641.3641.2.dta
47					34175	1	1	408.764	815.512	2	815.512	0.0008	108	115	0	37.68		30	0.0087	R	LVSLIGSK	T				6	090702LimSK_Exosome2_05.3592.3592.2.dta
47					34176	1	1	408.764	815.513	2	815.512	0.0009	108	115	0	32.53		30	0.028	R	LVSLIGSK	T				4	090702LimSK_Exosome2_02.2900.2900.2.dta
47					34177	1	1	408.764	815.513	2	815.512	0.0009	108	115	0	31.92		30	0.033	R	LVSLIGSK	T				4	090702LimSK_Exosome2_07.3367.3367.2.dta
47					34179	1	1	408.764	815.513	2	815.512	0.0011	108	115	0	27.57		30	0.089	R	LVSLIGSK	T				4	090702LimSK_Exosome2_05.3492.3492.2.dta
47					34180	1	1	408.764	815.513	2	815.512	0.0011	108	115	0	32.72		30	0.027	R	LVSLIGSK	T				4	090702LimSK_Exosome2_04.3859.3859.2.dta
47					34181	1	1	408.764	815.513	2	815.512	0.0011	108	115	0	20.68	25	30	0.44	R	LVSLIGSK	T				4	090702LimSK_Exosome2_02.3065.3065.2.dta
47					34182	1	1	408.764	815.513	2	815.512	0.0011	108	115	0	33.35		30	0.024	R	LVSLIGSK	T				5	090702LimSK_Exosome2_03.3332.3332.2.dta
47					34185	1	1	408.764	815.513	2	815.512	0.0012	108	115	0	30.65		30	0.044	R	LVSLIGSK	T				5	090702LimSK_Exosome2_04.3808.3808.2.dta
47					34186	1	1	408.764	815.513	2	815.512	0.0012	108	115	0	32.47		30	0.029	R	LVSLIGSK	T				4	090702LimSK_Exosome2_06.3455.3455.2.dta
47					34187	1	1	408.764	815.513	2	815.512	0.0013	108	115	0	23.68	24	30	0.22	R	LVSLIGSK	T				6	090702LimSK_Exosome2_02.3008.3008.2.dta
47					34190	1	1	408.764	815.513	2	815.512	0.0013	108	115	0	38.5		30	0.0072	R	LVSLIGSK	T				5	090702LimSK_Exosome2_03.3388.3388.2.dta
47					34191	1	1	408.764	815.513	2	815.512	0.0013	108	115	0	39.2		30	0.0061	R	LVSLIGSK	T				6	090702LimSK_Exosome2_04.3967.3967.2.dta
47					34194	1	1	408.764	815.513	2	815.512	0.0014	108	115	0	24.51	24	30	0.18	R	LVSLIGSK	T				5	090702LimSK_Exosome2_03.3491.3491.2.dta
47					34197	1	1	408.764	815.513	2	815.512	0.0014	108	115	0	37.28		30	0.0095	R	LVSLIGSK	T				10	090702LimSK_Exosome2_05.3541.3541.2.dta
47					34200	1	1	408.764	815.513	2	815.512	0.0015	108	115	0	32.94		30	0.026	R	LVSLIGSK	T				4	090702LimSK_Exosome2_03.3442.3442.2.dta
47					34201	1	1	816.52	815.513	1	815.512	0.0015	108	115	0	32.42		30	0.029	R	LVSLIGSK	T				4	090702LimSK_Exosome2_05.3623.3623.1.dta
47					34203	1	1	408.764	815.513	2	815.512	0.0016	108	115	0	31.89		30	0.033	R	LVSLIGSK	T				10	090702LimSK_Exosome2_05.3788.3788.2.dta
47					34205	1	1	408.764	815.513	2	815.512	0.0016	108	115	0	32.71		30	0.027	R	LVSLIGSK	T				4	090702LimSK_Exosome2_02.2955.2955.2.dta
47					34212	1	1	408.764	815.514	2	815.512	0.0019	108	115	0	38.54		30	0.007	R	LVSLIGSK	T				6	090702LimSK_Exosome2_04.3915.3915.2.dta
47					34213	1	1	408.764	815.514	2	815.512	0.002	108	115	0	37.27		30	0.0094	R	LVSLIGSK	T				6	090702LimSK_Exosome2_06.3499.3499.2.dta
47					34214	1	1	408.764	815.514	2	815.512	0.002	108	115	0	35.12		30	0.015	R	LVSLIGSK	T				5	090702LimSK_Exosome2_05.3739.3739.2.dta
47					34216	1	1	408.764	815.514	2	815.512	0.0025	108	115	0	32.57		28	0.019	R	LVSLIGSK	T				4	090702LimSK_Exosome2_04.3758.3758.2.dta
47					34217	1	1	408.764	815.514	2	815.512	0.0026	108	115	0	30.65		28	0.029	R	LVSLIGSK	T				7	090702LimSK_Exosome2_05.3933.3933.2.dta
47					34220	1	1	408.764	815.514	2	815.512	0.0027	108	115	0	28.46		28	0.049	R	LVSLIGSK	T				4	090702LimSK_Exosome2_08b4.2846.2846.2.dta
47					34221	1	1	408.765	815.515	2	815.512	0.003	108	115	0	31.9		28	0.022	R	LVSLIGSK	T				4	090702LimSK_Exosome2_05.3880.3880.2.dta
47					34224	1	1	816.523	815.515	1	815.512	0.0038	108	115	0	33.26		28	0.018	R	LVSLIGSK	T				4	090702LimSK_Exosome2_05.3633.3633.1.dta
47					36070	1	1	422.238	842.462	2	842.461	0.0008	116	122	0	31.47		31	0.055	K	TQIPTQR	Y				6	090702LimSK_Exosome2_05.1036.1036.2.dta
47					36072	1	1	422.238	842.462	2	842.461	0.0009	116	122	0	25.15		31	0.24	K	TQIPTQR	Y				3	090702LimSK_Exosome2_04.837.837.2.dta
47					36073	1	1	422.238	842.462	2	842.461	0.0011	116	122	0	26.31		31	0.18	K	TQIPTQR	Y				7	090702LimSK_Exosome2_05.991.991.2.dta
47					36074	1	1	422.238	842.462	2	842.461	0.0011	116	122	0	30.4		31	0.071	K	TQIPTQR	Y				6	090702LimSK_Exosome2_06.975.975.2.dta
47					36075	1	1	422.238	842.462	2	842.461	0.0012	116	122	0	22.88		31	0.4	K	TQIPTQR	Y				5	090702LimSK_Exosome2_04.881.881.2.dta
47					36076	1	1	422.238	842.462	2	842.461	0.0012	116	122	0	27.99	23	31	0.12	K	TQIPTQR	Y				3	090702LimSK_Exosome2_07.972.972.2.dta
47					36077	1	1	422.238	842.462	2	842.461	0.0013	116	122	0	21.04	20	31	0.61	K	TQIPTQR	Y				3	090702LimSK_Exosome2_03.1031.1031.2.dta
47					36079	1	1	422.238	842.462	2	842.461	0.0014	116	122	0	21.41	28	31	0.56	K	TQIPTQR	Y				3	090702LimSK_Exosome2_03.987.987.2.dta
47					36080	1	1	422.238	842.462	2	842.461	0.0015	116	122	0	21.87	29	31	0.51	K	TQIPTQR	Y				3	090702LimSK_Exosome2_05.1077.1077.2.dta
47					36082	1	1	422.238	842.462	2	842.461	0.0015	116	122	0	21.93	28	31	0.5	K	TQIPTQR	Y				5	090702LimSK_Exosome2_05.1116.1116.2.dta
47					36965	1	1	430.746	859.477	2	859.476	0.001	31	39	0	31.07		34	0.12	K	QGSATVGLK	S				5	090702LimSK_Exosome2_05.1058.1058.2.dta
47					36967	2	1	430.746	859.478	2	859.476	0.0013	31	39	0	27.51	32	35	0.29	K	QGSATVGLK	S				6	090702LimSK_Exosome2_05.1101.1101.2.dta
47					38277	1	1	443.772	885.529	2	885.528	0.0006	209	217	0	24.84	26	31	0.24	K	NVSIGIVGK	D				5	090702LimSK_Exosome2_06.3668.3668.2.dta
47					38278	1	1	443.772	885.529	2	885.528	0.0008	209	217	0	41.8	23	31	0.0049	K	NVSIGIVGK	D				7	090702LimSK_Exosome2_05.3686.3686.2.dta
47					38281	1	1	443.772	885.529	2	885.528	0.0011	209	217	0	36.24	21	31	0.018	K	NVSIGIVGK	D				6	090702LimSK_Exosome2_04.3860.3860.2.dta
47					38282	1	1	443.772	885.53	2	885.528	0.0012	209	217	0	41.69	23	31	0.0051	K	NVSIGIVGK	D				8	090702LimSK_Exosome2_04.3966.3966.2.dta
47					38284	1	1	443.772	885.53	2	885.528	0.0013	209	217	0	32.36	23	31	0.043	K	NVSIGIVGK	D				7	090702LimSK_Exosome2_02.3117.3117.2.dta
47					38285	1	1	443.772	885.53	2	885.528	0.0013	209	217	0	23.6	20	31	0.32	K	NVSIGIVGK	D				6	090702LimSK_Exosome2_02.3063.3063.2.dta
47					38287	1	1	443.772	885.53	2	885.528	0.0013	209	217	0	32.7	21	31	0.04	K	NVSIGIVGK	D				6	090702LimSK_Exosome2_03.3476.3476.2.dta
47					38288	1	1	443.772	885.53	2	885.528	0.0014	209	217	0	35.86	22	31	0.019	K	NVSIGIVGK	D				5	090702LimSK_Exosome2_03.3431.3431.2.dta
47					38289	1	1	443.772	885.53	2	885.528	0.0014	209	217	0	35.67	21	31	0.02	K	NVSIGIVGK	D				7	090702LimSK_Exosome2_05.3834.3834.2.dta
47					38292	1	1	443.772	885.53	2	885.528	0.0015	209	217	0	29.39	18	31	0.085	K	NVSIGIVGK	D				7	090702LimSK_Exosome2_01.2705.2705.2.dta
47					38294	1	1	443.772	885.53	2	885.528	0.0015	209	217	0	46.65	22	31	0.0016	K	NVSIGIVGK	D				7	090702LimSK_Exosome2_05.3786.3786.2.dta
47					38296	1	1	443.772	885.53	2	885.528	0.0016	209	217	0	22.61	21	31	0.41	K	NVSIGIVGK	D				3	090702LimSK_Exosome2_08b4.2805.2805.2.dta
47					38298	1	1	443.772	885.53	2	885.528	0.0021	209	217	0	43.71	22	31	0.0031	K	NVSIGIVGK	D				7	090702LimSK_Exosome2_04.3914.3914.2.dta
47					38300	1	1	443.772	885.53	2	885.528	0.0022	209	217	0	51.97	28	31	0.00047	K	NVSIGIVGK	D				14	090702LimSK_Exosome2_05.3738.3738.2.dta
47					38301	1	1	443.773	885.531	2	885.528	0.0022	209	217	0	36.58	21	31	0.016	K	NVSIGIVGK	D				7	090702LimSK_Exosome2_06.3532.3532.2.dta
47					38302	1	1	443.773	885.531	2	885.528	0.0023	209	217	0	39.15	19	31	0.0089	K	NVSIGIVGK	D				11	090702LimSK_Exosome2_06.3576.3576.2.dta
47					38303	1	1	443.773	885.531	2	885.528	0.0025	209	217	0	44.57	22	32	0.0032	K	NVSIGIVGK	D				12	090702LimSK_Exosome2_05.3630.3630.2.dta
47					38304	1	1	443.773	885.531	2	885.528	0.0026	209	217	0	23.44	21	32	0.41	K	NVSIGIVGK	D				6	090702LimSK_Exosome2_04.4010.4010.2.dta
47					38305	1	1	443.773	885.531	2	885.528	0.0026	209	217	0	29.25	23	32	0.11	K	NVSIGIVGK	D				7	090702LimSK_Exosome2_04.3815.3815.2.dta
47					38306	1	1	443.773	885.531	2	885.528	0.0026	209	217	0	35.85	19	32	0.024	K	NVSIGIVGK	D				7	090702LimSK_Exosome2_05.3581.3581.2.dta
47					38307	1	1	443.773	885.531	2	885.528	0.0027	209	217	0	34.25	22	32	0.034	K	NVSIGIVGK	D				5	090702LimSK_Exosome2_06.3620.3620.2.dta
47					38310	1	1	443.773	885.532	2	885.528	0.0035	209	217	0	25.7	21	31	0.21	K	NVSIGIVGK	D				5	090702LimSK_Exosome2_05.3882.3882.2.dta
47					38313	1	1	443.774	885.533	2	885.528	0.0046	209	217	0	22.55	27	31	0.42	K	NVSIGIVGK	D				9	090702LimSK_Exosome2_08b2.2417.2417.2.dta
47					38314	1	1	443.774	885.533	2	885.528	0.0046	209	217	0	24.7	18	31	0.26	K	NVSIGIVGK	D				6	090702LimSK_Exosome2_08b3.2482.2482.2.dta
47					38315	1	1	443.774	885.533	2	885.528	0.0047	209	217	0	35.2	25	32	0.025	K	NVSIGIVGK	D				5	090702LimSK_Exosome2_08b1.2776.2776.2.dta
47					40852	1	1	477.239	952.463	2	952.462	0.0008	83	89	0	22.3	31	34	0.75	R	LLCNFMR	Q				6	090702LimSK_Exosome2_07.5297.5297.2.dta
47					40853	1	1	477.239	952.463	2	952.462	0.0009	83	89	0	29.53	24	34	0.14	R	LLCNFMR	Q				4	090702LimSK_Exosome2_05.5761.5761.2.dta
47					40855	1	1	477.239	952.463	2	952.462	0.001	83	89	0	40.14	31	34	0.012	R	LLCNFMR	Q				6	090702LimSK_Exosome2_01.4202.4202.2.dta
47					40857	1	1	477.239	952.463	2	952.462	0.0012	83	89	0	46.23	27	34	0.0031	R	LLCNFMR	Q				6	090702LimSK_Exosome2_04.5962.5962.2.dta
47					40859	1	1	477.239	952.464	2	952.462	0.0013	83	89	0	41.11	33	34	0.01	R	LLCNFMR	Q				6	090702LimSK_Exosome2_04.6004.6004.2.dta
47					40860	1	1	477.239	952.464	2	952.462	0.0014	83	89	0	45.7		34	0.0035	R	LLCNFMR	Q				6	090702LimSK_Exosome2_05.5859.5859.2.dta
47					40864	1	1	477.239	952.464	2	952.462	0.0015	83	89	0	30.06		34	0.12	R	LLCNFMR	Q				5	090702LimSK_Exosome2_03.5663.5663.2.dta
47					40866	1	1	477.239	952.464	2	952.462	0.0016	83	89	0	46.45	29	34	0.0029	R	LLCNFMR	Q				6	090702LimSK_Exosome2_05.5807.5807.2.dta
47					40867	1	1	477.239	952.464	2	952.462	0.0016	83	89	0	22.38	25	34	0.73	R	LLCNFMR	Q				5	090702LimSK_Exosome2_01.4253.4253.2.dta
47					40868	1	1	477.239	952.464	2	952.462	0.0017	83	89	0	40.34		34	0.012	R	LLCNFMR	Q				6	090702LimSK_Exosome2_05.5946.5946.2.dta
47					40869	1	1	477.239	952.464	2	952.462	0.0017	83	89	0	26.99	27	34	0.25	R	LLCNFMR	Q				5	090702LimSK_Exosome2_08b4.4121.4121.2.dta
47					40870	1	1	477.239	952.464	2	952.462	0.0017	83	89	0	44.72	29	34	0.0043	R	LLCNFMR	Q				6	090702LimSK_Exosome2_05.5903.5903.2.dta
47					40871	1	1	477.239	952.464	2	952.462	0.0017	83	89	0	28.55		34	0.18	R	LLCNFMR	Q				6	090702LimSK_Exosome2_05.6010.6010.2.dta
47					40872	1	1	477.239	952.464	2	952.462	0.0017	83	89	0	33.76	28	34	0.053	R	LLCNFMR	Q				4	090702LimSK_Exosome2_03.5509.5509.2.dta
47					40873	1	1	477.239	952.464	2	952.462	0.0018	83	89	0	31.71		34	0.086	R	LLCNFMR	Q				5	090702LimSK_Exosome2_08.5339.5339.2.dta
47					40875	1	1	477.239	952.464	2	952.462	0.0018	83	89	0	33.31	32	34	0.06	R	LLCNFMR	Q				6	090702LimSK_Exosome2_06.5819.5819.2.dta
47					40876	1	1	477.239	952.464	2	952.462	0.0019	83	89	0	28.09	26	34	0.2	R	LLCNFMR	Q				5	090702LimSK_Exosome2_04.5913.5913.2.dta
47					40877	1	1	477.239	952.464	2	952.462	0.002	83	89	0	38.79	31	34	0.017	R	LLCNFMR	Q				6	090702LimSK_Exosome2_06.5729.5729.2.dta
47					40878	1	1	477.239	952.464	2	952.462	0.002	83	89	0	42.76	28	34	0.0068	R	LLCNFMR	Q				6	090702LimSK_Exosome2_03.5564.5564.2.dta
47					40879	1	1	477.239	952.464	2	952.462	0.0021	83	89	0	30.32	31	34	0.12	R	LLCNFMR	Q				5	090702LimSK_Exosome2_06.5687.5687.2.dta
47					40881	1	1	477.24	952.464	2	952.462	0.0022	83	89	0	44.46	32	33	0.0044	R	LLCNFMR	Q				6	090702LimSK_Exosome2_04.6048.6048.2.dta
47					40882	1	1	477.24	952.464	2	952.462	0.0022	83	89	0	46.35	32	33	0.0029	R	LLCNFMR	Q				6	090702LimSK_Exosome2_03.5616.5616.2.dta
47					40884	1	1	477.24	952.465	2	952.462	0.0022	83	89	0	24.38	26	33	0.45	R	LLCNFMR	Q				7	090702LimSK_Exosome2_06.5863.5863.2.dta
47					40885	1	1	477.24	952.465	2	952.462	0.0022	83	89	0	28.87	31	33	0.16	R	LLCNFMR	Q				5	090702LimSK_Exosome2_08b3.3582.3582.2.dta
47					40888	1	1	477.24	952.465	2	952.462	0.0026	83	89	0	30.92	30	34	0.12	R	LLCNFMR	Q				5	090702LimSK_Exosome2_07.5355.5355.2.dta
47					40890	1	1	477.24	952.465	2	952.462	0.0026	83	89	0	39.27		34	0.017	R	LLCNFMR	Q				6	090702LimSK_Exosome2_06.5773.5773.2.dta
47					40891	1	1	477.24	952.465	2	952.462	0.0029	83	89	0	22.98	29	34	0.75	R	LLCNFMR	Q				5	090702LimSK_Exosome2_07.5401.5401.2.dta
47					40892	1	1	477.24	952.465	2	952.462	0.003	83	89	0	29.34	26	34	0.17	R	LLCNFMR	Q				4	090702LimSK_Exosome2_08.5290.5290.2.dta
47					40893	1	1	477.24	952.465	2	952.462	0.0031	83	89	0	23.27	28	34	0.68	R	LLCNFMR	Q				7	090702LimSK_Exosome2_08b1.4047.4047.2.dta
47					40894	1	1	477.24	952.466	2	952.462	0.0032	83	89	0	33.4		34	0.066	R	LLCNFMR	Q				4	090702LimSK_Exosome2_04.6097.6097.2.dta
47					40895	1	1	477.24	952.466	2	952.462	0.0032	83	89	0	30.44	29	34	0.13	R	LLCNFMR	Q				5	090702LimSK_Exosome2_08b1.4015.4015.2.dta
47					40898	1	1	477.24	952.466	2	952.462	0.004	83	89	0	21.35	22	34	1	R	LLCNFMR	Q				7	090702LimSK_Exosome2_08b2.3647.3647.2.dta
47					40981	1	1	477.741	953.468	2	952.462	1.0059	83	89	0	25.69	31	34	0.42	R	LLCNFMR	Q				7	090702LimSK_Exosome2_08b3.3570.3570.2.dta
47					41438	1	1	485.236	968.458	2	968.457	0.0011	83	89	0	24.4	29	34	0.53	R	LLCNFMR	Q		Oxidation (M)	0.0000010.0	5	090702LimSK_Exosome2_05.3434.3434.2.dta
47					41439	1	1	485.237	968.459	2	968.457	0.0018	83	89	0	26.25	30	34	0.34	R	LLCNFMR	Q		Oxidation (M)	0.0000010.0	5	090702LimSK_Exosome2_05.3503.3503.2.dta
47					41440	1	1	485.237	968.46	2	968.457	0.0024	83	89	0	36.21	30	35	0.038	R	LLCNFMR	Q		Oxidation (M)	0.0000010.0	6	090702LimSK_Exosome2_05.3457.3457.2.dta
47					46857	1	1	361.525	1081.55	3	1081.55	0.0018	52	61	0	27.26	22	34	0.28	R	AQSELAAHQK	K				7	090702LimSK_Exosome2_05.1723.1723.3.dta
47					46863	1	1	361.525	1081.55	3	1081.55	0.0023	52	61	0	20.82	22	34	1.2	R	AQSELAAHQK	K				10	090702LimSK_Exosome2_05.1767.1767.3.dta
47					46864	1	1	361.525	1081.55	3	1081.55	0.0024	52	61	0	38.51	28	34	0.021	R	AQSELAAHQK	K				7	090702LimSK_Exosome2_05.1679.1679.3.dta
47					62264	1	1	444.92	1331.74	3	1331.73	0.0024	97	107	0	20.03	25	33	1.1	R	FVFDRPLPVSR	L				8	090702LimSK_Exosome2_02.9498.9498.3.dta
47					62265	1	1	444.92	1331.74	3	1331.73	0.0024	97	107	0	24.53	26	33	0.38	R	FVFDRPLPVSR	L				5	090702LimSK_Exosome2_01.4973.4973.3.dta
47					62266	1	1	444.92	1331.74	3	1331.73	0.0025	97	107	0	20.85	26	33	0.89	R	FVFDRPLPVSR	L				5	090702LimSK_Exosome2_01.5083.5083.3.dta
47					62268	1	1	444.92	1331.74	3	1331.73	0.0034	97	107	0	24.13	32	33	0.41	R	FVFDRPLPVSR	L				5	090702LimSK_Exosome2_01.5145.5145.3.dta
47					62270	1	1	444.92	1331.74	3	1331.73	0.0044	97	107	0	32	27	33	0.063	R	FVFDRPLPVSR	L				11	090702LimSK_Exosome2_01.5025.5025.3.dta
47					62668	1	1	673.346	1344.68	2	1344.68	-0.0001	197	208	0	23.17	24	35	0.81	R	ETLPAEQDLTTK	N				6	090702LimSK_Exosome2_04.3714.3714.2.dta
47					62670	1	1	673.347	1344.68	2	1344.68	0.0013	197	208	0	57.82	28	35	0.00028	R	ETLPAEQDLTTK	N				9	090702LimSK_Exosome2_06.3445.3445.2.dta
47					62671	1	1	673.347	1344.68	2	1344.68	0.0014	197	208	0	38.94	22	35	0.022	R	ETLPAEQDLTTK	N				10	090702LimSK_Exosome2_02.3401.3401.2.dta
47					62672	1	1	673.347	1344.68	2	1344.68	0.0014	197	208	0	61.28	32	35	0.00013	R	ETLPAEQDLTTK	N				10	090702LimSK_Exosome2_04.3977.3977.2.dta
47					62673	1	1	673.347	1344.68	2	1344.68	0.0015	197	208	0	37.76	23	35	0.028	R	ETLPAEQDLTTK	N				6	090702LimSK_Exosome2_05.3956.3956.2.dta
47					62675	1	1	673.347	1344.68	2	1344.68	0.0016	197	208	0	62.58	29	35	9.4e-05	R	ETLPAEQDLTTK	N				9	090702LimSK_Exosome2_05.3687.3687.2.dta
47					62676	1	1	673.347	1344.68	2	1344.68	0.0017	197	208	0	24.05	24	35	0.67	R	ETLPAEQDLTTK	N				8	090702LimSK_Exosome2_08b4.2703.2703.2.dta
47					62677	1	1	673.347	1344.68	2	1344.68	0.0019	197	208	0	64.47	29	35	6.1e-05	R	ETLPAEQDLTTK	N				9	090702LimSK_Exosome2_05.3642.3642.2.dta
47					62678	1	1	673.347	1344.68	2	1344.68	0.0019	197	208	0	33.61	23	35	0.074	R	ETLPAEQDLTTK	N				8	090702LimSK_Exosome2_02.3278.3278.2.dta
47					62679	1	1	673.347	1344.68	2	1344.68	0.002	197	208	0	36.6	22	35	0.037	R	ETLPAEQDLTTK	N				8	090702LimSK_Exosome2_08b1.2715.2715.2.dta
47					62680	1	1	673.347	1344.68	2	1344.68	0.0021	197	208	0	60.81	27	35	0.00014	R	ETLPAEQDLTTK	N				9	090702LimSK_Exosome2_03.3520.3520.2.dta
47					62681	1	1	673.347	1344.68	2	1344.68	0.0022	197	208	0	25.19	22	35	0.51	R	ETLPAEQDLTTK	N				9	090702LimSK_Exosome2_08.3522.3522.2.dta
47					62682	1	1	673.347	1344.68	2	1344.68	0.0022	197	208	0	72.21	33	35	1e-05	R	ETLPAEQDLTTK	N				10	090702LimSK_Exosome2_04.3870.3870.2.dta
47					62683	1	1	673.347	1344.68	2	1344.68	0.0022	197	208	0	37.02	27	35	0.033	R	ETLPAEQDLTTK	N				8	090702LimSK_Exosome2_04.3772.3772.2.dta
47					62685	1	1	673.347	1344.68	2	1344.68	0.0023	197	208	0	61.33	33	35	0.00012	R	ETLPAEQDLTTK	N				9	090702LimSK_Exosome2_04.3926.3926.2.dta
47					62686	1	1	673.347	1344.68	2	1344.68	0.0024	197	208	0	57.94	33	35	0.00027	R	ETLPAEQDLTTK	N				9	090702LimSK_Exosome2_03.3477.3477.2.dta
47					62687	1	1	673.347	1344.68	2	1344.68	0.0024	197	208	0	67.03	29	35	3.3e-05	R	ETLPAEQDLTTK	N				9	090702LimSK_Exosome2_05.3593.3593.2.dta
47					62688	1	1	673.347	1344.68	2	1344.68	0.0026	197	208	0	54.55	31	35	0.0006	R	ETLPAEQDLTTK	N				9	090702LimSK_Exosome2_03.3432.3432.2.dta
47					62689	1	1	673.347	1344.68	2	1344.68	0.0027	197	208	0	63.79	33	35	7.2e-05	R	ETLPAEQDLTTK	N				9	090702LimSK_Exosome2_05.3785.3785.2.dta
47					62690	1	1	673.347	1344.68	2	1344.68	0.0027	197	208	0	42.69	21	35	0.0092	R	ETLPAEQDLTTK	N				9	090702LimSK_Exosome2_01.3089.3089.2.dta
47					62691	1	1	673.347	1344.68	2	1344.68	0.003	197	208	0	59.27	28	35	0.0002	R	ETLPAEQDLTTK	N				9	090702LimSK_Exosome2_05.3832.3832.2.dta
47					62692	1	1	673.347	1344.68	2	1344.68	0.0031	197	208	0	24.08	21	35	0.67	R	ETLPAEQDLTTK	N				9	090702LimSK_Exosome2_06.3398.3398.2.dta
47					62693	1	1	673.347	1344.68	2	1344.68	0.0031	197	208	0	42.71	24	35	0.0093	R	ETLPAEQDLTTK	N				10	090702LimSK_Exosome2_03.3566.3566.2.dta
47					62695	1	1	673.347	1344.68	2	1344.68	0.0031	197	208	0	50.83	25	35	0.0014	R	ETLPAEQDLTTK	N				8	090702LimSK_Exosome2_01.3141.3141.2.dta
47					62696	1	1	673.347	1344.68	2	1344.68	0.0031	197	208	0	62.55	32	35	9.6e-05	R	ETLPAEQDLTTK	N				9	090702LimSK_Exosome2_05.3542.3542.2.dta
47					62697	1	1	673.347	1344.68	2	1344.68	0.0032	197	208	0	43.93	22	35	0.0071	R	ETLPAEQDLTTK	N				9	090702LimSK_Exosome2_02.3334.3334.2.dta
47					62698	1	1	673.347	1344.68	2	1344.68	0.0032	197	208	0	68.46	29	35	2.5e-05	R	ETLPAEQDLTTK	N				9	090702LimSK_Exosome2_06.3544.3544.2.dta
47					62699	1	1	673.348	1344.68	2	1344.68	0.0033	197	208	0	33.03	26	35	0.087	R	ETLPAEQDLTTK	N				7	090702LimSK_Exosome2_03.3381.3381.2.dta
47					62700	1	1	673.348	1344.68	2	1344.68	0.0034	197	208	0	55.97	31	35	0.00045	R	ETLPAEQDLTTK	N				9	090702LimSK_Exosome2_05.3493.3493.2.dta
47					62702	1	1	673.348	1344.68	2	1344.68	0.0035	197	208	0	77.57	34	35	3e-06	R	ETLPAEQDLTTK	N				10	090702LimSK_Exosome2_06.3587.3587.2.dta
47					62703	1	1	673.348	1344.68	2	1344.68	0.0035	197	208	0	64.04	29	35	6.9e-05	R	ETLPAEQDLTTK	N				9	090702LimSK_Exosome2_05.3737.3737.2.dta
47					62705	1	1	673.348	1344.68	2	1344.68	0.0036	197	208	0	35.97	22	35	0.044	R	ETLPAEQDLTTK	N				10	090702LimSK_Exosome2_01.3205.3205.2.dta
47					62706	1	1	673.348	1344.68	2	1344.68	0.0038	197	208	0	59.19	29	35	0.00021	R	ETLPAEQDLTTK	N				9	090702LimSK_Exosome2_04.3819.3819.2.dta
47					62707	1	1	673.348	1344.68	2	1344.68	0.0041	197	208	0	77.08	32	35	3.4e-06	R	ETLPAEQDLTTK	N				10	090702LimSK_Exosome2_06.3490.3490.2.dta
47					62708	1	1	673.348	1344.68	2	1344.68	0.0043	197	208	0	35.05	28	35	0.054	R	ETLPAEQDLTTK	N				8	090702LimSK_Exosome2_07.3423.3423.2.dta
47					62711	1	1	673.348	1344.68	2	1344.68	0.0049	197	208	0	37.86	26	35	0.029	R	ETLPAEQDLTTK	N				9	090702LimSK_Exosome2_04.3760.3760.2.dta
47					62713	1	1	673.348	1344.68	2	1344.68	0.0052	197	208	0	30.97	24	35	0.14	R	ETLPAEQDLTTK	N				9	090702LimSK_Exosome2_08.3558.3558.2.dta
47					62714	1	1	673.349	1344.68	2	1344.68	0.0054	197	208	0	55.61	26	35	0.00046	R	ETLPAEQDLTTK	N				10	090702LimSK_Exosome2_06.3632.3632.2.dta
47					62715	1	1	673.349	1344.68	2	1344.68	0.0054	197	208	0	42.66	24	35	0.0091	R	ETLPAEQDLTTK	N				9	090702LimSK_Exosome2_06.3676.3676.2.dta
47					62716	1	1	673.349	1344.68	2	1344.68	0.0054	197	208	0	25.5	29	35	0.47	R	ETLPAEQDLTTK	N				9	090702LimSK_Exosome2_07.3330.3330.2.dta
47					62717	1	1	673.349	1344.68	2	1344.68	0.0055	197	208	0	35.17	26	35	0.051	R	ETLPAEQDLTTK	N				7	090702LimSK_Exosome2_05.3936.3936.2.dta
47					62719	1	1	673.349	1344.68	2	1344.68	0.006	197	208	0	26.92	24	35	0.36	R	ETLPAEQDLTTK	N				9	090702LimSK_Exosome2_08b2.2341.2341.2.dta
47					62722	1	1	673.35	1344.68	2	1344.68	0.0073	197	208	0	25.64	26	35	0.48	R	ETLPAEQDLTTK	N				5	090702LimSK_Exosome2_05.3987.3987.2.dta
47					62724	1	1	673.35	1344.68	2	1344.68	0.0074	197	208	0	26.57		35	0.39	R	ETLPAEQDLTTK	N				9	090702LimSK_Exosome2_07.3378.3378.2.dta
47					62725	1	1	673.35	1344.68	2	1344.68	0.0077	197	208	0	49.2	28	35	0.002	R	ETLPAEQDLTTK	N				10	090702LimSK_Exosome2_04.4024.4024.2.dta
47					62726	1	1	673.35	1344.68	2	1344.68	0.0077	197	208	0	28.66	27	35	0.23	R	ETLPAEQDLTTK	N				5	090702LimSK_Exosome2_05.3879.3879.2.dta
47					62753	1	1	673.849	1345.68	2	1344.68	1.0056	197	208	0	22.52	23	35	0.96	R	ETLPAEQDLTTK	N				6	090702LimSK_Exosome2_08b2.2375.2375.2.dta
47					62757	1	1	673.851	1345.69	2	1344.68	1.0096	197	208	0	26.61	24	35	0.37	R	ETLPAEQDLTTK	N				8	090702LimSK_Exosome2_08b2.2395.2395.2.dta
47					62929	1	1	676.329	1350.64	2	1350.64	0.0017	244	256	0	42.79	23	35	0.0092	K	AQPAQPADEPAEK	A				8	090702LimSK_Exosome2_05.823.823.2.dta
47					62930	1	1	676.329	1350.64	2	1350.64	0.0018	244	256	0	47.03	22	35	0.0035	K	AQPAQPADEPAEK	A				14	090702LimSK_Exosome2_05.856.856.2.dta
47					62931	1	1	676.329	1350.64	2	1350.64	0.0018	244	256	0	43.62	27	35	0.0078	K	AQPAQPADEPAEK	A				5	090702LimSK_Exosome2_05.794.794.2.dta
47					62932	1	1	676.329	1350.64	2	1350.64	0.0021	244	256	0	35.7	26	35	0.048	K	AQPAQPADEPAEK	A				8	090702LimSK_Exosome2_06.810.810.2.dta
47					62933	1	1	676.33	1350.64	2	1350.64	0.003	244	256	0	36.63	18	35	0.038	K	AQPAQPADEPAEK	A				8	090702LimSK_Exosome2_05.763.763.2.dta
47					62934	1	1	676.33	1350.64	2	1350.64	0.003	244	256	0	34.15	23	35	0.067	K	AQPAQPADEPAEK	A				15	090702LimSK_Exosome2_04.662.662.2.dta
47					62935	1	1	676.33	1350.64	2	1350.64	0.0031	244	256	0	46.54	27	35	0.0039	K	AQPAQPADEPAEK	A				9	090702LimSK_Exosome2_04.618.618.2.dta
47					62937	1	1	676.33	1350.64	2	1350.64	0.0032	244	256	0	20.08	24	35	1.7	K	AQPAQPADEPAEK	A				11	090702LimSK_Exosome2_06.768.768.2.dta
47					62938	1	1	676.33	1350.64	2	1350.64	0.0033	244	256	0	34.24	24	35	0.066	K	AQPAQPADEPAEK	A				7	090702LimSK_Exosome2_06.772.772.2.dta
47					62939	1	1	676.33	1350.65	2	1350.64	0.0039	244	256	0	28.53	24	35	0.24	K	AQPAQPADEPAEK	A				4	090702LimSK_Exosome2_03.771.771.2.dta
47					65948	1	1	477.915	1430.72	3	1430.72	0.0006	19	30	0	23.73	23	35	0.72	R	IHQIEYAMEAVK	Q				7	090702LimSK_Exosome2_04.9097.9097.3.dta
47					65949	1	1	477.915	1430.72	3	1430.72	0.0013	19	30	0	31.61	31	35	0.12	R	IHQIEYAMEAVK	Q				6	090702LimSK_Exosome2_05.9000.9000.3.dta
47					65951	1	1	477.916	1430.72	3	1430.72	0.0022	19	30	0	23.13	18	35	0.82	R	IHQIEYAMEAVK	Q				7	090702LimSK_Exosome2_05.9042.9042.3.dta
47					65956	1	1	477.916	1430.73	3	1430.72	0.0032	19	30	0	27.16	23	35	0.32	R	IHQIEYAMEAVK	Q				12	090702LimSK_Exosome2_06.8771.8771.3.dta
47					65957	1	1	477.916	1430.73	3	1430.72	0.0033	19	30	0	23.31	27	35	0.78	R	IHQIEYAMEAVK	Q				13	090702LimSK_Exosome2_05.8801.8801.3.dta
47					65963	1	1	716.37	1430.73	2	1430.72	0.0037	19	30	0	30.47	22	35	0.15	R	IHQIEYAMEAVK	Q				9	090702LimSK_Exosome2_05.8860.8860.2.dta
47					65965	1	1	477.916	1430.73	3	1430.72	0.0038	19	30	0	26.43	28	35	0.38	R	IHQIEYAMEAVK	Q				7	090702LimSK_Exosome2_05.9088.9088.3.dta
47					65966	1	1	477.916	1430.73	3	1430.72	0.0044	19	30	0	29.03	22	35	0.21	R	IHQIEYAMEAVK	Q				7	090702LimSK_Exosome2_05.8901.8901.3.dta
47					65967	1	1	477.916	1430.73	3	1430.72	0.0048	19	30	0	30.94	24	35	0.13	R	IHQIEYAMEAVK	Q				8	090702LimSK_Exosome2_05.8855.8855.3.dta
47					66075	1	1	716.87	1431.73	2	1430.72	1.0032	19	30	0	41.33	22	35	0.013	R	IHQIEYAMEAVK	Q				14	090702LimSK_Exosome2_05.8826.8826.2.dta
47					67057	1	1	483.247	1446.72	3	1446.72	0.002	19	30	0	32.79	27	35	0.096	R	IHQIEYAMEAVK	Q		Oxidation (M)	0.000000010000.0	14	090702LimSK_Exosome2_05.6413.6413.3.dta
47					67058	1	1	483.247	1446.72	3	1446.72	0.0026	19	30	0	21.84	27	35	1.2	R	IHQIEYAMEAVK	Q		Oxidation (M)	0.000000010000.0	7	090702LimSK_Exosome2_05.6464.6464.3.dta
47					67059	1	1	483.247	1446.72	3	1446.72	0.0026	19	30	0	25.8	24	35	0.5	R	IHQIEYAMEAVK	Q		Oxidation (M)	0.000000010000.0	6	090702LimSK_Exosome2_05.6512.6512.3.dta
47					67061	1	1	483.248	1446.72	3	1446.72	0.0034	19	30	0	26.9	25	35	0.38	R	IHQIEYAMEAVK	Q		Oxidation (M)	0.000000010000.0	7	090702LimSK_Exosome2_05.6369.6369.3.dta
47					67062	1	1	483.248	1446.72	3	1446.72	0.0034	19	30	0	22.49	29	35	1	R	IHQIEYAMEAVK	Q		Oxidation (M)	0.000000010000.0	11	090702LimSK_Exosome2_05.6574.6574.3.dta
47					67064	1	1	483.249	1446.72	3	1446.72	0.0069	19	30	0	24.83	27	35	0.62	R	IHQIEYAMEAVK	Q		Oxidation (M)	0.000000010000.0	6	090702LimSK_Exosome2_04.6663.6663.3.dta
47					67065	1	1	483.249	1446.73	3	1446.72	0.0074	19	30	0	24.06	21	35	0.72	R	IHQIEYAMEAVK	Q		Oxidation (M)	0.000000010000.0	17	090702LimSK_Exosome2_05.6295.6295.3.dta
47					67113	1	1	483.582	1447.72	3	1446.72	1.0061	19	30	0	33.57	28	35	0.084	R	IHQIEYAMEAVK	Q		Oxidation (M)	0.000000010000.0	8	090702LimSK_Exosome2_05.6597.6597.3.dta
47					76555	1	1	562.636	1684.89	3	1684.9	-0.0123	194	208	1	31.09	25	34	0.1	R	ALRETLPAEQDLTTK	N				8	090702LimSK_Exosome2_03.6728.6728.3.dta
47					76654	1	1	562.641	1684.9	3	1684.9	0.0026	194	208	1	38.39	30	33	0.017	R	ALRETLPAEQDLTTK	N				9	090702LimSK_Exosome2_04.7609.7609.3.dta
47					76655	1	1	562.641	1684.9	3	1684.9	0.0027	194	208	1	27.78	28	33	0.2	R	ALRETLPAEQDLTTK	N				8	090702LimSK_Exosome2_04.7389.7389.3.dta
47					76656	1	1	562.641	1684.9	3	1684.9	0.0027	194	208	1	28.92	27	33	0.15	R	ALRETLPAEQDLTTK	N				12	090702LimSK_Exosome2_06.7218.7218.3.dta
47					76658	1	1	562.641	1684.9	3	1684.9	0.003	194	208	1	34.43	27	33	0.041	R	ALRETLPAEQDLTTK	N				7	090702LimSK_Exosome2_06.7320.7320.3.dta
47					76659	1	1	562.641	1684.9	3	1684.9	0.0031	194	208	1	35.39	27	33	0.033	R	ALRETLPAEQDLTTK	N				15	090702LimSK_Exosome2_06.7272.7272.3.dta
47					76660	1	1	562.642	1684.9	3	1684.9	0.0033	194	208	1	44.21	27	33	0.0043	R	ALRETLPAEQDLTTK	N				16	090702LimSK_Exosome2_05.7181.7181.3.dta
47					76661	1	1	562.642	1684.9	3	1684.9	0.0034	194	208	1	36.99	25	33	0.023	R	ALRETLPAEQDLTTK	N				15	090702LimSK_Exosome2_05.7094.7094.3.dta
47					76662	1	1	562.642	1684.9	3	1684.9	0.0037	194	208	1	40.54	24	33	0.01	R	ALRETLPAEQDLTTK	N				16	090702LimSK_Exosome2_05.7270.7270.3.dta
47					76663	1	1	562.642	1684.9	3	1684.9	0.0038	194	208	1	40.14	31	33	0.011	R	ALRETLPAEQDLTTK	N				6	090702LimSK_Exosome2_05.7362.7362.3.dta
47					76664	1	1	562.642	1684.9	3	1684.9	0.0039	194	208	1	36.32	27	33	0.026	R	ALRETLPAEQDLTTK	N				15	090702LimSK_Exosome2_05.7418.7418.3.dta
47					76665	1	1	562.642	1684.9	3	1684.9	0.004	194	208	1	27.09	27	33	0.22	R	ALRETLPAEQDLTTK	N				7	090702LimSK_Exosome2_03.6845.6845.3.dta
47					76666	1	1	562.642	1684.9	3	1684.9	0.004	194	208	1	44.08	26	33	0.0044	R	ALRETLPAEQDLTTK	N				15	090702LimSK_Exosome2_05.7227.7227.3.dta
47					76667	1	1	562.642	1684.9	3	1684.9	0.0041	194	208	1	40.64	22	33	0.0098	R	ALRETLPAEQDLTTK	N				8	090702LimSK_Exosome2_05.7030.7030.3.dta
47					76668	1	1	562.642	1684.9	3	1684.9	0.0043	194	208	1	35.16	23	33	0.035	R	ALRETLPAEQDLTTK	N				13	090702LimSK_Exosome2_05.7313.7313.3.dta
47					76669	1	1	562.642	1684.9	3	1684.9	0.0047	194	208	1	34.4	29	33	0.041	R	ALRETLPAEQDLTTK	N				7	090702LimSK_Exosome2_04.7432.7432.3.dta
47					76670	1	1	562.642	1684.9	3	1684.9	0.0052	194	208	1	62.05	31	33	6.9e-05	R	ALRETLPAEQDLTTK	N				9	090702LimSK_Exosome2_05.7138.7138.3.dta
47					76671	1	1	562.642	1684.9	3	1684.9	0.0054	194	208	1	36.45	26	33	0.025	R	ALRETLPAEQDLTTK	N				15	090702LimSK_Exosome2_04.7565.7565.3.dta
47					76672	1	1	562.642	1684.91	3	1684.9	0.0056	194	208	1	27.27		33	0.21	R	ALRETLPAEQDLTTK	N				7	090702LimSK_Exosome2_04.7656.7656.3.dta
47					76673	1	1	562.642	1684.91	3	1684.9	0.0056	194	208	1	38.17	22	33	0.017	R	ALRETLPAEQDLTTK	N				11	090702LimSK_Exosome2_04.7476.7476.3.dta
47					76674	1	1	562.642	1684.91	3	1684.9	0.0056	194	208	1	29.96	25	33	0.11	R	ALRETLPAEQDLTTK	N				7	090702LimSK_Exosome2_06.7362.7362.3.dta
47					76676	1	1	562.643	1684.91	3	1684.9	0.0061	194	208	1	21.47	25	33	0.79	R	ALRETLPAEQDLTTK	N				8	090702LimSK_Exosome2_03.6779.6779.3.dta
47					76677	1	1	562.643	1684.91	3	1684.9	0.0061	194	208	1	27.25	20	33	0.21	R	ALRETLPAEQDLTTK	N				8	090702LimSK_Exosome2_03.6741.6741.3.dta
47					76678	1	1	562.643	1684.91	3	1684.9	0.0062	194	208	1	25.2	21	33	0.34	R	ALRETLPAEQDLTTK	N				8	090702LimSK_Exosome2_06.7462.7462.3.dta
47					76679	1	1	562.643	1684.91	3	1684.9	0.0069	194	208	1	20.38	24	33	1	R	ALRETLPAEQDLTTK	N				11	090702LimSK_Exosome2_03.6896.6896.3.dta
47					76680	1	1	562.643	1684.91	3	1684.9	0.0076	194	208	1	25.94	29	33	0.28	R	ALRETLPAEQDLTTK	N				8	090702LimSK_Exosome2_06.7416.7416.3.dta
47					76683	1	1	562.643	1684.91	3	1684.9	0.0079	194	208	1	33.26	23	33	0.052	R	ALRETLPAEQDLTTK	N				6	090702LimSK_Exosome2_04.7520.7520.3.dta
47					76687	1	1	562.644	1684.91	3	1684.9	0.009	194	208	1	41.21	29	33	0.008	R	ALRETLPAEQDLTTK	N				15	090702LimSK_Exosome2_04.7701.7701.3.dta
47					78828	1	1	889.908	1777.8	2	1777.8	0	4	18	0	43.61	20	36	0.011	R	NQYDNDVTVWSPQGR	I				17	090702LimSK_Exosome2_04.5578.5578.2.dta
47					78829	1	1	889.909	1777.8	2	1777.8	0.0009	4	18	0	25.72	15	36	0.66	R	NQYDNDVTVWSPQGR	I				15	090702LimSK_Exosome2_07.5120.5120.2.dta
47					78831	1	1	889.909	1777.8	2	1777.8	0.0023	4	18	0	59.46	23	36	0.00028	R	NQYDNDVTVWSPQGR	I				11	090702LimSK_Exosome2_04.5624.5624.2.dta
47					78832	1	1	889.91	1777.8	2	1777.8	0.0026	4	18	0	44.03	18	36	0.0097	R	NQYDNDVTVWSPQGR	I				11	090702LimSK_Exosome2_05.5641.5641.2.dta
47					78833	1	1	889.91	1777.8	2	1777.8	0.0027	4	18	0	38.22	18	36	0.037	R	NQYDNDVTVWSPQGR	I				6	090702LimSK_Exosome2_08b1.3838.3838.2.dta
47					78834	1	1	889.91	1777.81	2	1777.8	0.003	4	18	0	59.59	24	36	0.00027	R	NQYDNDVTVWSPQGR	I				12	090702LimSK_Exosome2_06.5424.5424.2.dta
47					78835	1	1	889.91	1777.81	2	1777.8	0.0032	4	18	0	57.03	21	36	0.00049	R	NQYDNDVTVWSPQGR	I				9	090702LimSK_Exosome2_05.5452.5452.2.dta
47					78837	1	1	889.91	1777.81	2	1777.8	0.0036	4	18	0	47.7	24	36	0.0042	R	NQYDNDVTVWSPQGR	I				11	090702LimSK_Exosome2_06.5474.5474.2.dta
47					78838	1	1	889.91	1777.81	2	1777.8	0.0036	4	18	0	32.53	17	36	0.14	R	NQYDNDVTVWSPQGR	I				6	090702LimSK_Exosome2_05.5691.5691.2.dta
47					78839	1	1	889.91	1777.81	2	1777.8	0.0037	4	18	0	35.8	18	36	0.064	R	NQYDNDVTVWSPQGR	I				6	090702LimSK_Exosome2_03.5258.5258.2.dta
47					78840	1	1	889.91	1777.81	2	1777.8	0.0038	4	18	0	67.75	21	36	4.1e-05	R	NQYDNDVTVWSPQGR	I				8	090702LimSK_Exosome2_05.5589.5589.2.dta
47					78841	1	1	889.91	1777.81	2	1777.8	0.0038	4	18	0	38.49	18	36	0.035	R	NQYDNDVTVWSPQGR	I				17	090702LimSK_Exosome2_03.5319.5319.2.dta
47					78842	1	1	889.91	1777.81	2	1777.8	0.0041	4	18	0	38.45	23	36	0.035	R	NQYDNDVTVWSPQGR	I				11	090702LimSK_Exosome2_05.5443.5443.2.dta
47					78843	1	1	889.91	1777.81	2	1777.8	0.0043	4	18	0	29.93	21	36	0.25	R	NQYDNDVTVWSPQGR	I				6	090702LimSK_Exosome2_03.5353.5353.2.dta
47					78844	1	1	889.91	1777.81	2	1777.8	0.0044	4	18	0	56.46	18	36	0.00055	R	NQYDNDVTVWSPQGR	I				9	090702LimSK_Exosome2_04.5667.5667.2.dta
47					78845	1	1	889.91	1777.81	2	1777.8	0.0045	4	18	0	49.33	23	36	0.0029	R	NQYDNDVTVWSPQGR	I				7	090702LimSK_Exosome2_01.4729.4729.2.dta
47					78846	1	1	889.91	1777.81	2	1777.8	0.0045	4	18	0	39.56	19	36	0.027	R	NQYDNDVTVWSPQGR	I				7	090702LimSK_Exosome2_06.5377.5377.2.dta
47					78847	1	1	889.911	1777.81	2	1777.8	0.0047	4	18	0	57.08	21	36	0.00048	R	NQYDNDVTVWSPQGR	I				20	090702LimSK_Exosome2_05.5544.5544.2.dta
47					78848	1	1	889.911	1777.81	2	1777.8	0.005	4	18	0	36.9	17	36	0.051	R	NQYDNDVTVWSPQGR	I				10	090702LimSK_Exosome2_06.5329.5329.2.dta
47					78849	1	1	889.911	1777.81	2	1777.8	0.0052	4	18	0	50.01	25	37	0.0025	R	NQYDNDVTVWSPQGR	I				18	090702LimSK_Exosome2_03.5309.5309.2.dta
47					78850	1	1	889.911	1777.81	2	1777.8	0.0054	4	18	0	49.42	19	36	0.0029	R	NQYDNDVTVWSPQGR	I				11	090702LimSK_Exosome2_01.4786.4786.2.dta
47					78851	1	1	889.911	1777.81	2	1777.8	0.0056	4	18	0	39.63	27	36	0.027	R	NQYDNDVTVWSPQGR	I				17	090702LimSK_Exosome2_07.5055.5055.2.dta
47					78852	1	1	889.911	1777.81	2	1777.8	0.0057	4	18	0	55.05	19	36	0.00078	R	NQYDNDVTVWSPQGR	I				12	090702LimSK_Exosome2_05.5500.5500.2.dta
47					78853	1	1	889.911	1777.81	2	1777.8	0.0061	4	18	0	40.44	20	36	0.022	R	NQYDNDVTVWSPQGR	I				15	090702LimSK_Exosome2_02.5537.5537.2.dta
47					78854	1	1	889.912	1777.81	2	1777.8	0.0065	4	18	0	36.34	18	36	0.058	R	NQYDNDVTVWSPQGR	I				16	090702LimSK_Exosome2_04.5715.5715.2.dta
47					78856	1	1	889.912	1777.81	2	1777.8	0.0077	4	18	0	29.52	18	36	0.28	R	NQYDNDVTVWSPQGR	I				19	090702LimSK_Exosome2_07.5094.5094.2.dta
47					78857	1	1	889.913	1777.81	2	1777.8	0.0094	4	18	0	44.86	22	37	0.0082	R	NQYDNDVTVWSPQGR	I				7	090702LimSK_Exosome2_07.5031.5031.2.dta
47					78861	1	1	890.402	1778.79	2	1777.8	0.9864	4	18	0	24.82	16	36	0.73	R	NQYDNDVTVWSPQGR	I				8	090702LimSK_Exosome2_05.5088.5088.2.dta
47					78862	1	1	890.402	1778.79	2	1777.8	0.9878	4	18	0	23.93	22	36	0.9	R	NQYDNDVTVWSPQGR	I				11	090702LimSK_Exosome2_05.5207.5207.2.dta
47					78863	1	1	890.403	1778.79	2	1777.8	0.9887	4	18	0	33.47	19	36	0.1	R	NQYDNDVTVWSPQGR	I				8	090702LimSK_Exosome2_05.5133.5133.2.dta
47					78865	1	1	890.406	1778.8	2	1777.8	0.9951	4	18	0	34.17	19	36	0.086	R	NQYDNDVTVWSPQGR	I				9	090702LimSK_Exosome2_05.5256.5256.2.dta
47					78867	1	1	890.412	1778.81	2	1777.8	1.0064	4	18	0	35.96	24	36	0.061	R	NQYDNDVTVWSPQGR	I				8	090702LimSK_Exosome2_03.5378.5378.2.dta
47					78868	1	1	890.413	1778.81	2	1777.8	1.0085	4	18	0	26.1	20	36	0.59	R	NQYDNDVTVWSPQGR	I				5	090702LimSK_Exosome2_08.4943.4943.2.dta
47					78869	1	1	890.413	1778.81	2	1777.8	1.0086	4	18	0	23.32	20	36	1.1	R	NQYDNDVTVWSPQGR	I				9	090702LimSK_Exosome2_06.5506.5506.2.dta
47					78871	1	1	890.416	1778.82	2	1777.8	1.0153	4	18	0	23.42	26	36	1.1	R	NQYDNDVTVWSPQGR	I				10	090702LimSK_Exosome2_04.5741.5741.2.dta
47					78894	1	1	890.904	1779.79	2	1777.8	1.9923	4	18	0	50.71	23	36	0.0019	R	NQYDNDVTVWSPQGR	I				8	090702LimSK_Exosome2_05.5264.5264.2.dta
47					78898	1	1	890.91	1779.81	2	1777.8	2.0031	4	18	0	32.25	21	36	0.13	R	NQYDNDVTVWSPQGR	I				15	090702LimSK_Exosome2_08b1.3797.3797.2.dta
47					87577	1	1	720.989	2159.95	3	2159.94	0.0021	244	263	1	28.34	27	37	0.37	K	AQPAQPADEPAEKADEPMEH	-				16	090702LimSK_Exosome2_06.3182.3182.3.dta
47					87578	1	1	720.989	2159.95	3	2159.94	0.0027	244	263	1	31.65	25	37	0.17	K	AQPAQPADEPAEKADEPMEH	-				15	090702LimSK_Exosome2_05.2959.2959.3.dta
47					87584	1	1	720.99	2159.95	3	2159.94	0.0041	244	263	1	20.06	24	37	2.5	K	AQPAQPADEPAEKADEPMEH	-				13	090702LimSK_Exosome2_04.3427.3427.3.dta
47					87586	1	1	720.99	2159.95	3	2159.94	0.0044	244	263	1	22.2	26	37	1.5	K	AQPAQPADEPAEKADEPMEH	-				14	090702LimSK_Exosome2_06.3131.3131.3.dta
47					87589	1	1	720.99	2159.95	3	2159.94	0.0054	244	263	1	31.12	21	37	0.2	K	AQPAQPADEPAEKADEPMEH	-				16	090702LimSK_Exosome2_04.3480.3480.3.dta
47					87590	1	1	720.99	2159.95	3	2159.94	0.0054	244	263	1	33.63	25	37	0.11	K	AQPAQPADEPAEKADEPMEH	-				19	090702LimSK_Exosome2_05.3209.3209.3.dta
47					87591	1	1	720.99	2159.95	3	2159.94	0.0055	244	263	1	38.4	27	37	0.037	K	AQPAQPADEPAEKADEPMEH	-				22	090702LimSK_Exosome2_03.3006.3006.3.dta
47					87592	1	1	720.99	2159.95	3	2159.94	0.0055	244	263	1	23.55	28	37	1.1	K	AQPAQPADEPAEKADEPMEH	-				14	090702LimSK_Exosome2_06.3031.3031.3.dta
47					87595	1	1	720.99	2159.95	3	2159.94	0.0065	244	263	1	23.79	29	37	1.1	K	AQPAQPADEPAEKADEPMEH	-				21	090702LimSK_Exosome2_03.3061.3061.3.dta
47					87597	1	1	720.99	2159.95	3	2159.94	0.0068	244	263	1	33	21	37	0.13	K	AQPAQPADEPAEKADEPMEH	-				14	090702LimSK_Exosome2_05.3156.3156.3.dta
47					87598	1	1	720.99	2159.95	3	2159.94	0.0069	244	263	1	34.09	22	37	0.1	K	AQPAQPADEPAEKADEPMEH	-				17	090702LimSK_Exosome2_05.3106.3106.3.dta
47					87600	1	1	720.991	2159.95	3	2159.94	0.0073	244	263	1	32.73	27	37	0.14	K	AQPAQPADEPAEKADEPMEH	-				16	090702LimSK_Exosome2_04.3533.3533.3.dta
47					87604	1	1	720.991	2159.95	3	2159.94	0.008	244	263	1	20.76	25	37	2.1	K	AQPAQPADEPAEKADEPMEH	-				16	090702LimSK_Exosome2_04.3380.3380.3.dta
47					87605	1	1	720.991	2159.95	3	2159.94	0.0081	244	263	1	25.52	24	37	0.71	K	AQPAQPADEPAEKADEPMEH	-				15	090702LimSK_Exosome2_05.3060.3060.3.dta
47					87606	1	1	720.991	2159.95	3	2159.94	0.0082	244	263	1	21.39	22	37	1.8	K	AQPAQPADEPAEKADEPMEH	-				12	090702LimSK_Exosome2_06.3080.3080.3.dta
47					87610	1	1	720.991	2159.95	3	2159.94	0.0099	244	263	1	32.86	29	37	0.13	K	AQPAQPADEPAEKADEPMEH	-				20	090702LimSK_Exosome2_05.3005.3005.3.dta
47					88018	1	1	726.323	2175.95	3	2175.94	0.0082	244	263	1	24.03	28	37	1.1	K	AQPAQPADEPAEKADEPMEH	-		Oxidation (M)	0.00000000000000000100.0	16	090702LimSK_Exosome2_05.2316.2316.3.dta
47					89822	1	1	573.017	2288.04	4	2288.04	0.0005	243	263	2	24.76	27	37	0.98	R	KAQPAQPADEPAEKADEPMEH	-				8	090702LimSK_Exosome2_05.7506.7506.4.dta
47					89824	1	1	573.017	2288.04	4	2288.04	0.0024	243	263	2	43.99		37	0.012	R	KAQPAQPADEPAEKADEPMEH	-				15	090702LimSK_Exosome2_05.7286.7286.4.dta
47					89826	1	1	763.688	2288.04	3	2288.04	0.0032	243	263	2	23.88	20	37	1.2	R	KAQPAQPADEPAEKADEPMEH	-				10	090702LimSK_Exosome2_05.7509.7509.3.dta
47					89828	1	1	573.018	2288.04	4	2288.04	0.0033	243	263	2	34.8	33	37	0.096	R	KAQPAQPADEPAEKADEPMEH	-				8	090702LimSK_Exosome2_05.7169.7169.4.dta
47					89829	1	1	573.018	2288.04	4	2288.04	0.0033	243	263	2	25.27	27	37	0.86	R	KAQPAQPADEPAEKADEPMEH	-				13	090702LimSK_Exosome2_05.7638.7638.4.dta
47					89830	1	1	763.688	2288.04	3	2288.04	0.0036	243	263	2	22.71	21	37	1.6	R	KAQPAQPADEPAEKADEPMEH	-				13	090702LimSK_Exosome2_05.7041.7041.3.dta
47					89831	2	1	573.018	2288.04	4	2288.04	0.0037	243	263	2	24.91		37	0.94	R	KAQPAQPADEPAEKADEPMEH	-				12	090702LimSK_Exosome2_05.7376.7376.4.dta
47					89832	1	1	573.018	2288.04	4	2288.04	0.0037	243	263	2	33.42	29	37	0.13	R	KAQPAQPADEPAEKADEPMEH	-				15	090702LimSK_Exosome2_05.7551.7551.4.dta
47					89836	1	1	573.018	2288.04	4	2288.04	0.004	243	263	2	29.61	26	37	0.32	R	KAQPAQPADEPAEKADEPMEH	-				8	090702LimSK_Exosome2_05.7039.7039.4.dta
47					89837	1	1	763.688	2288.04	3	2288.04	0.0041	243	263	2	26.84	19	37	0.6	R	KAQPAQPADEPAEKADEPMEH	-				11	090702LimSK_Exosome2_05.7266.7266.3.dta
47					89838	1	1	573.018	2288.04	4	2288.04	0.0041	243	263	2	25.04	26	37	0.91	R	KAQPAQPADEPAEKADEPMEH	-				13	090702LimSK_Exosome2_05.7082.7082.4.dta
47					89839	1	1	573.018	2288.04	4	2288.04	0.0041	243	263	2	36.36	34	37	0.067	R	KAQPAQPADEPAEKADEPMEH	-				16	090702LimSK_Exosome2_05.7216.7216.4.dta
47					89840	1	1	573.018	2288.04	4	2288.04	0.0045	243	263	2	34.51	29	37	0.1	R	KAQPAQPADEPAEKADEPMEH	-				13	090702LimSK_Exosome2_05.7462.7462.4.dta
47					89842	1	1	573.018	2288.04	4	2288.04	0.0046	243	263	2	21.41	34	37	2.1	R	KAQPAQPADEPAEKADEPMEH	-				15	090702LimSK_Exosome2_05.7901.7901.4.dta
47					89843	1	1	573.018	2288.04	4	2288.04	0.0047	243	263	2	28.42	28	37	0.42	R	KAQPAQPADEPAEKADEPMEH	-				13	090702LimSK_Exosome2_01.1133.1133.4.dta
47					89844	1	1	763.688	2288.04	3	2288.04	0.0048	243	263	2	26.69	25	37	0.63	R	KAQPAQPADEPAEKADEPMEH	-				12	090702LimSK_Exosome2_05.6826.6826.3.dta
47					89848	1	1	573.018	2288.04	4	2288.04	0.0053	243	263	2	31.91	25	37	0.19	R	KAQPAQPADEPAEKADEPMEH	-				14	090702LimSK_Exosome2_05.7126.7126.4.dta
47					89851	1	1	763.688	2288.04	3	2288.04	0.0058	243	263	2	44.87	20	37	0.0095	R	KAQPAQPADEPAEKADEPMEH	-				12	090702LimSK_Exosome2_01.1142.1142.3.dta
47					89853	1	1	573.018	2288.04	4	2288.04	0.0061	243	263	2	21.81	29	37	1.9	R	KAQPAQPADEPAEKADEPMEH	-				13	090702LimSK_Exosome2_05.7422.7422.4.dta
47					89856	1	1	763.689	2288.04	3	2288.04	0.0065	243	263	2	28.6	20	37	0.41	R	KAQPAQPADEPAEKADEPMEH	-				20	090702LimSK_Exosome2_05.7067.7067.3.dta
47					89857	1	1	573.018	2288.04	4	2288.04	0.0066	243	263	2	29.9	27	37	0.3	R	KAQPAQPADEPAEKADEPMEH	-				9	090702LimSK_Exosome2_05.6911.6911.4.dta
47					89859	1	1	573.019	2288.04	4	2288.04	0.0068	243	263	2	25.01	25	37	0.92	R	KAQPAQPADEPAEKADEPMEH	-				12	090702LimSK_Exosome2_05.7855.7855.4.dta
47					89860	1	1	763.689	2288.04	3	2288.04	0.0069	243	263	2	20.46	22	37	2.6	R	KAQPAQPADEPAEKADEPMEH	-				12	090702LimSK_Exosome2_05.6761.6761.3.dta
47					89862	1	1	763.689	2288.04	3	2288.04	0.0069	243	263	2	21.97	17	37	1.9	R	KAQPAQPADEPAEKADEPMEH	-				7	090702LimSK_Exosome2_05.7387.7387.3.dta
47					89863	1	1	763.689	2288.04	3	2288.04	0.0069	243	263	2	26.65	20	37	0.64	R	KAQPAQPADEPAEKADEPMEH	-				10	090702LimSK_Exosome2_05.7154.7154.3.dta
47					89864	1	1	573.019	2288.04	4	2288.04	0.0071	243	263	2	21.13	29	37	2.3	R	KAQPAQPADEPAEKADEPMEH	-				12	090702LimSK_Exosome2_05.7329.7329.4.dta
47					89865	1	1	573.019	2288.05	4	2288.04	0.0073	243	263	2	25.1		37	0.91	R	KAQPAQPADEPAEKADEPMEH	-				13	090702LimSK_Exosome2_05.7667.7667.4.dta
47					89866	1	1	573.019	2288.05	4	2288.04	0.0079	243	263	2	31.62	29	37	0.2	R	KAQPAQPADEPAEKADEPMEH	-				15	090702LimSK_Exosome2_05.7760.7760.4.dta
47					89869	1	1	573.019	2288.05	4	2288.04	0.0099	243	263	2	35.47	27	37	0.083	R	KAQPAQPADEPAEKADEPMEH	-				19	090702LimSK_Exosome2_05.7595.7595.4.dta
47					89870	1	1	573.019	2288.05	4	2288.04	0.0099	243	263	2	32.36	30	37	0.17	R	KAQPAQPADEPAEKADEPMEH	-				9	090702LimSK_Exosome2_04.7526.7526.4.dta
47					89871	1	1	763.69	2288.05	3	2288.04	0.0104	243	263	2	25.29	20	37	0.87	R	KAQPAQPADEPAEKADEPMEH	-				21	090702LimSK_Exosome2_05.7457.7457.3.dta
47					89881	1	1	764.022	2289.04	3	2288.04	1.0053	243	263	2	23.83	28	37	1.2	R	KAQPAQPADEPAEKADEPMEH	-				14	090702LimSK_Exosome2_05.7533.7533.3.dta
47					89882	1	1	573.268	2289.04	4	2288.04	1.0053	243	263	2	42.06	28	37	0.018	R	KAQPAQPADEPAEKADEPMEH	-				17	090702LimSK_Exosome2_05.7679.7679.4.dta
47					89883	1	1	573.268	2289.04	4	2288.04	1.006	243	263	2	24.46	27	37	1	R	KAQPAQPADEPAEKADEPMEH	-				16	090702LimSK_Exosome2_05.7919.7919.4.dta
47					89885	1	1	764.022	2289.04	3	2288.04	1.0065	243	263	2	31.3	19	37	0.21	R	KAQPAQPADEPAEKADEPMEH	-				14	090702LimSK_Exosome2_05.7055.7055.3.dta
47					89886	1	1	573.269	2289.04	4	2288.04	1.007	243	263	2	20.9	33	37	2.3	R	KAQPAQPADEPAEKADEPMEH	-				8	090702LimSK_Exosome2_05.7494.7494.4.dta
47					89887	1	1	764.022	2289.05	3	2288.04	1.0076	243	263	2	23.41	21	37	1.3	R	KAQPAQPADEPAEKADEPMEH	-				14	090702LimSK_Exosome2_05.6948.6948.3.dta
47					89889	1	1	573.269	2289.05	4	2288.04	1.0082	243	263	2	20.71	23	37	2.4	R	KAQPAQPADEPAEKADEPMEH	-				7	090702LimSK_Exosome2_05.8030.8030.4.dta
47					89890	1	1	573.269	2289.05	4	2288.04	1.0089	243	263	2	22.37	23	37	1.7	R	KAQPAQPADEPAEKADEPMEH	-				9	090702LimSK_Exosome2_04.7505.7505.4.dta
47					89897	1	1	764.024	2289.05	3	2288.04	1.0108	243	263	2	22.13	20	37	1.8	R	KAQPAQPADEPAEKADEPMEH	-				14	090702LimSK_Exosome2_05.6989.6989.3.dta
47					89930	1	1	764.358	2290.05	3	2288.04	2.0154	243	263	2	20.36	24	37	2.7	R	KAQPAQPADEPAEKADEPMEH	-				18	090702LimSK_Exosome2_05.7279.7279.3.dta	emPAI	4.92
48	IPI00299155	Tax_Id=9606 Gene_Symbol=PSMA4 Proteasome subunit alpha type-4	2961	29750	31568	1	1	393.758	785.502	2	785.501	0.0008	188	195	0	47.87		29	0.00077	K	SALALAIK	V				7	090702LimSK_Exosome2_05.4792.4792.2.dta
48					31569	1	1	393.758	785.502	2	785.501	0.0008	188	195	0	51.26		29	0.00035	K	SALALAIK	V				7	090702LimSK_Exosome2_05.4740.4740.2.dta
48					31570	1	1	393.758	785.502	2	785.501	0.0009	188	195	0	39.81		29	0.005	K	SALALAIK	V				7	090702LimSK_Exosome2_03.4203.4203.2.dta
48					31572	1	1	393.758	785.502	2	785.501	0.001	188	195	0	44.19		29	0.0018	K	SALALAIK	V				7	090702LimSK_Exosome2_03.4248.4248.2.dta
48					31573	1	1	393.758	785.502	2	785.501	0.0011	188	195	0	47.37		29	0.00087	K	SALALAIK	V				7	090702LimSK_Exosome2_03.4293.4293.2.dta
48					31575	1	1	393.758	785.502	2	785.501	0.0011	188	195	0	20.97	20	29	0.38	K	SALALAIK	V				6	090702LimSK_Exosome2_03.4390.4390.2.dta
48					31576	1	1	393.758	785.502	2	785.501	0.0011	188	195	0	23.1	24	29	0.23	K	SALALAIK	V				9	090702LimSK_Exosome2_04.4833.4833.2.dta
48					31578	1	1	393.758	785.502	2	785.501	0.0012	188	195	0	30.17		29	0.046	K	SALALAIK	V				9	090702LimSK_Exosome2_04.5030.5030.2.dta
48					31581	1	1	393.758	785.502	2	785.501	0.0013	188	195	0	30.15	26	29	0.046	K	SALALAIK	V				9	090702LimSK_Exosome2_06.4625.4625.2.dta
48					31582	1	1	393.758	785.502	2	785.501	0.0013	188	195	0	40.84		29	0.0039	K	SALALAIK	V				7	090702LimSK_Exosome2_04.4978.4978.2.dta
48					31584	1	1	393.759	785.502	2	785.501	0.0013	188	195	0	44.7		29	0.0016	K	SALALAIK	V				7	090702LimSK_Exosome2_01.3108.3108.2.dta
48					31585	1	1	393.759	785.502	2	785.501	0.0014	188	195	0	39.81		29	0.005	K	SALALAIK	V				7	090702LimSK_Exosome2_03.4339.4339.2.dta
48					31587	1	1	393.759	785.503	2	785.501	0.0015	188	195	0	37.56		29	0.0083	K	SALALAIK	V				7	090702LimSK_Exosome2_05.4850.4850.2.dta
48					31590	1	1	393.759	785.503	2	785.501	0.0017	188	195	0	30.92	28	29	0.038	K	SALALAIK	V				10	090702LimSK_Exosome2_05.4649.4649.2.dta
48					31593	1	1	393.759	785.503	2	785.501	0.0021	188	195	0	46.78		27	0.00056	K	SALALAIK	V				7	090702LimSK_Exosome2_04.4935.4935.2.dta
48					31594	1	1	393.759	785.503	2	785.501	0.0022	188	195	0	35.37		27	0.0077	K	SALALAIK	V				6	090702LimSK_Exosome2_04.4884.4884.2.dta
48					31598	1	1	393.759	785.503	2	785.501	0.0024	188	195	0	23.63	20	27	0.12	K	SALALAIK	V				11	090702LimSK_Exosome2_06.4572.4572.2.dta
48					31599	1	1	393.759	785.504	2	785.501	0.0027	188	195	0	47.48		27	0.00047	K	SALALAIK	V				7	090702LimSK_Exosome2_05.4691.4691.2.dta
48					36829	2	1	429.751	857.487	2	857.486	0.0012	232	238	0	21.39		33	0.74	K	EVEQLIK	K				6	090702LimSK_Exosome2_04.2664.2664.2.dta
48					36832	1	1	429.751	857.487	2	857.486	0.0012	232	238	0	24.67	30	33	0.35	K	EVEQLIK	K				6	090702LimSK_Exosome2_04.2709.2709.2.dta
48					36836	1	1	429.751	857.487	2	857.486	0.0014	232	238	0	24.73	31	33	0.34	K	EVEQLIK	K				6	090702LimSK_Exosome2_03.2471.2471.2.dta
48					39017	1	1	451.769	901.524	2	901.523	0.0005	211	218	0	47.74		33	0.0019	K	VEIATLTR	E				7	090702LimSK_Exosome2_04.3709.3709.2.dta
48					39018	1	1	451.769	901.524	2	901.523	0.001	211	218	0	45.12	30	33	0.0035	K	VEIATLTR	E				7	090702LimSK_Exosome2_03.3225.3225.2.dta
48					39019	1	1	451.769	901.524	2	901.523	0.001	211	218	0	36.01	30	33	0.028	K	VEIATLTR	E				7	090702LimSK_Exosome2_01.2518.2518.2.dta
48					39020	1	1	451.769	901.524	2	901.523	0.0011	211	218	0	47.06	30	33	0.0022	K	VEIATLTR	E				7	090702LimSK_Exosome2_04.3658.3658.2.dta
48					39021	1	1	451.769	901.524	2	901.523	0.0012	211	218	0	42.45		33	0.0064	K	VEIATLTR	E				7	090702LimSK_Exosome2_05.3417.3417.2.dta
48					39022	1	1	451.769	901.524	2	901.523	0.0012	211	218	0	45.27	32	33	0.0034	K	VEIATLTR	E				7	090702LimSK_Exosome2_03.3278.3278.2.dta
48					39023	2	1	451.769	901.524	2	901.523	0.0012	211	218	0	28.19	32	33	0.17	K	VEIATLTR	E				6	090702LimSK_Exosome2_05.3371.3371.2.dta
48					39024	1	1	451.77	901.525	2	901.523	0.0013	211	218	0	56.43		33	0.00026	K	VEIATLTR	E				7	090702LimSK_Exosome2_02.2933.2933.2.dta
48					39025	1	1	451.77	901.525	2	901.523	0.0014	211	218	0	23.66	29	33	0.49	K	VEIATLTR	E				5	090702LimSK_Exosome2_02.2989.2989.2.dta
48					39026	1	1	451.77	901.525	2	901.523	0.0014	211	218	0	38.16	26	33	0.017	K	VEIATLTR	E				7	090702LimSK_Exosome2_03.3334.3334.2.dta
48					39027	1	1	451.77	901.525	2	901.523	0.0014	211	218	0	35.45	31	33	0.032	K	VEIATLTR	E				5	090702LimSK_Exosome2_04.3609.3609.2.dta
48					39028	1	1	451.77	901.525	2	901.523	0.0015	211	218	0	41.09		33	0.0086	K	VEIATLTR	E				6	090702LimSK_Exosome2_05.3463.3463.2.dta
48					39029	1	1	451.77	901.525	2	901.523	0.0016	211	218	0	33.41	31	33	0.05	K	VEIATLTR	E				7	090702LimSK_Exosome2_03.3175.3175.2.dta
48					39032	3	1	451.77	901.525	2	901.523	0.0017	211	218	0	27.2		33	0.21	K	VEIATLTR	E				6	090702LimSK_Exosome2_04.3602.3602.2.dta
48					39034	1	1	451.77	901.525	2	901.523	0.0019	211	218	0	31.05	30	33	0.087	K	VEIATLTR	E				7	090702LimSK_Exosome2_05.3510.3510.2.dta
48					39036	1	1	451.77	901.525	2	901.523	0.0021	211	218	0	20.31	24	33	1	K	VEIATLTR	E				6	090702LimSK_Exosome2_01.2469.2469.2.dta
48					39037	1	1	451.77	901.526	2	901.523	0.0025	211	218	0	33.16	28	33	0.058	K	VEIATLTR	E				4	090702LimSK_Exosome2_08b3.2339.2339.2.dta
48					39039	1	1	451.77	901.526	2	901.523	0.0027	211	218	0	24.3	29	33	0.44	K	VEIATLTR	E				4	090702LimSK_Exosome2_08b2.2303.2303.2.dta
48					39041	1	1	451.77	901.526	2	901.523	0.003	211	218	0	44.64		33	0.004	K	VEIATLTR	E				7	090702LimSK_Exosome2_04.3759.3759.2.dta
48					39067	1	1	452.272	902.529	2	901.523	1.0061	211	218	0	44.89	31	33	0.0036	K	VEIATLTR	E				5	090702LimSK_Exosome2_08b4.2644.2644.2.dta
48					42726	1	1	500.249	998.483	2	998.482	0.0009	119	127	0	39.34		33	0.014	K	QAYTQFGGK	R				5	090702LimSK_Exosome2_02.1118.1118.2.dta
48					42727	1	1	500.249	998.483	2	998.482	0.0011	119	127	0	24.01	23	33	0.44	K	QAYTQFGGK	R				7	090702LimSK_Exosome2_08b1.1509.1509.2.dta
48					42728	1	1	500.249	998.483	2	998.482	0.0011	119	127	0	33.28	30	33	0.051	K	QAYTQFGGK	R				6	090702LimSK_Exosome2_04.1938.1938.2.dta
48					42729	1	1	500.249	998.483	2	998.482	0.0012	119	127	0	29.18	30	33	0.14	K	QAYTQFGGK	R				7	090702LimSK_Exosome2_03.1888.1888.2.dta
48					42730	1	1	500.249	998.483	2	998.482	0.0013	119	127	0	39.61	23	33	0.012	K	QAYTQFGGK	R				5	090702LimSK_Exosome2_03.1931.1931.2.dta
48					42731	1	1	500.249	998.484	2	998.482	0.0013	119	127	0	43.68	29	33	0.0049	K	QAYTQFGGK	R				7	090702LimSK_Exosome2_05.2127.2127.2.dta
48					42732	1	1	500.249	998.484	2	998.482	0.0014	119	127	0	25.52	25	33	0.32	K	QAYTQFGGK	R				4	090702LimSK_Exosome2_06.2068.2068.2.dta
48					42733	1	1	500.249	998.484	2	998.482	0.0015	119	127	0	47.23		33	0.0022	K	QAYTQFGGK	R				6	090702LimSK_Exosome2_05.2171.2171.2.dta
48					42734	1	1	500.249	998.484	2	998.482	0.0015	119	127	0	41.99		33	0.0075	K	QAYTQFGGK	R				6	090702LimSK_Exosome2_06.2022.2022.2.dta
48					42735	1	1	500.249	998.484	2	998.482	0.0015	119	127	0	44.59	29	33	0.0041	K	QAYTQFGGK	R				8	090702LimSK_Exosome2_04.1981.1981.2.dta
48					42736	1	1	500.249	998.484	2	998.482	0.0017	119	127	0	31.01	28	33	0.094	K	QAYTQFGGK	R				7	090702LimSK_Exosome2_02.1063.1063.2.dta
48					42737	1	1	500.249	998.484	2	998.482	0.0017	119	127	0	30.35	28	33	0.11	K	QAYTQFGGK	R				6	090702LimSK_Exosome2_04.2026.2026.2.dta
48					42738	1	1	500.249	998.484	2	998.482	0.0018	119	127	0	55.71		33	0.00031	K	QAYTQFGGK	R				6	090702LimSK_Exosome2_03.1980.1980.2.dta
48					42740	1	1	500.249	998.484	2	998.482	0.0019	119	127	0	29.06	30	33	0.14	K	QAYTQFGGK	R				5	090702LimSK_Exosome2_05.2088.2088.2.dta
48					42741	1	1	500.249	998.484	2	998.482	0.002	119	127	0	30.95	24	33	0.093	K	QAYTQFGGK	R				4	090702LimSK_Exosome2_04.1897.1897.2.dta
48					42743	1	1	500.25	998.485	2	998.482	0.0024	119	127	0	39.82	27	33	0.012	K	QAYTQFGGK	R				5	090702LimSK_Exosome2_02.1232.1232.2.dta
48					42744	1	1	500.25	998.485	2	998.482	0.0026	119	127	0	47.04	32	33	0.0023	K	QAYTQFGGK	R				5	090702LimSK_Exosome2_02.1172.1172.2.dta
48					43111	1	1	504.262	1006.51	2	1006.51	0.0012	9	17	0	28.98	28	33	0.16	R	TTIFSPEGR	L				6	090702LimSK_Exosome2_02.2834.2834.2.dta
48					43113	1	1	504.262	1006.51	2	1006.51	0.0013	9	17	0	30.3	31	33	0.12	R	TTIFSPEGR	L				6	090702LimSK_Exosome2_03.3169.3169.2.dta
48					43114	1	1	504.262	1006.51	2	1006.51	0.0013	9	17	0	38.11	32	33	0.019	R	TTIFSPEGR	L				7	090702LimSK_Exosome2_05.3348.3348.2.dta
48					43116	1	1	504.262	1006.51	2	1006.51	0.0013	9	17	0	37.74	31	33	0.021	R	TTIFSPEGR	L				7	090702LimSK_Exosome2_03.3223.3223.2.dta
48					43123	1	1	504.262	1006.51	2	1006.51	0.0016	9	17	0	30.18	32	34	0.13	R	TTIFSPEGR	L				7	090702LimSK_Exosome2_03.3115.3115.2.dta
48					43124	1	1	504.262	1006.51	2	1006.51	0.0017	9	17	0	25.56		34	0.37	R	TTIFSPEGR	L				5	090702LimSK_Exosome2_04.3626.3626.2.dta
48					43126	1	1	504.262	1006.51	2	1006.51	0.0018	9	17	0	22.45		34	0.76	R	TTIFSPEGR	L				6	090702LimSK_Exosome2_03.3279.3279.2.dta
48					43128	1	1	504.262	1006.51	2	1006.51	0.0018	9	17	0	25.29	24	34	0.39	R	TTIFSPEGR	L				7	090702LimSK_Exosome2_08b1.2487.2487.2.dta
48					43130	1	1	504.262	1006.51	2	1006.51	0.0018	9	17	0	22.96	25	34	0.66	R	TTIFSPEGR	L				6	090702LimSK_Exosome2_08b3.2330.2330.2.dta
48					43134	1	1	504.262	1006.51	2	1006.51	0.0019	9	17	0	35.59	25	34	0.036	R	TTIFSPEGR	L				7	090702LimSK_Exosome2_01.2441.2441.2.dta
48					43136	1	1	504.262	1006.51	2	1006.51	0.002	9	17	0	35.65		34	0.036	R	TTIFSPEGR	L				6	090702LimSK_Exosome2_04.3468.3468.2.dta
48					43138	1	1	504.262	1006.51	2	1006.51	0.0021	9	17	0	44.82	27	34	0.0044	R	TTIFSPEGR	L				7	090702LimSK_Exosome2_05.3210.3210.2.dta
48					43139	1	1	504.263	1006.51	2	1006.51	0.0022	9	17	0	24.65	25	34	0.46	R	TTIFSPEGR	L				5	090702LimSK_Exosome2_02.2673.2673.2.dta
48					43140	1	1	504.263	1006.51	2	1006.51	0.0022	9	17	0	35.65	28	34	0.037	R	TTIFSPEGR	L				6	090702LimSK_Exosome2_04.3414.3414.2.dta
48					43141	1	1	504.263	1006.51	2	1006.51	0.0023	9	17	0	29.46	25	34	0.15	R	TTIFSPEGR	L				6	090702LimSK_Exosome2_02.2779.2779.2.dta
48					43142	1	1	504.263	1006.51	2	1006.51	0.0023	9	17	0	38.11	24	34	0.021	R	TTIFSPEGR	L				7	090702LimSK_Exosome2_04.3576.3576.2.dta
48					43143	1	1	504.263	1006.51	2	1006.51	0.0026	9	17	0	28.5	27	34	0.19	R	TTIFSPEGR	L				6	090702LimSK_Exosome2_06.3144.3144.2.dta
48					43146	1	1	504.263	1006.51	2	1006.51	0.0028	9	17	0	21.28	29	34	1	R	TTIFSPEGR	L				9	090702LimSK_Exosome2_08b2.2221.2221.2.dta
48					43147	1	1	504.263	1006.51	2	1006.51	0.0028	9	17	0	21.11	18	34	1.1	R	TTIFSPEGR	L				6	090702LimSK_Exosome2_05.3162.3162.2.dta
48					43148	1	1	504.263	1006.51	2	1006.51	0.0028	9	17	0	40.72	24	34	0.012	R	TTIFSPEGR	L				7	090702LimSK_Exosome2_04.3521.3521.2.dta
48					43151	1	1	504.263	1006.51	2	1006.51	0.0031	9	17	0	37.55	26	34	0.024	R	TTIFSPEGR	L				7	090702LimSK_Exosome2_06.3246.3246.2.dta
48					43153	1	1	504.263	1006.51	2	1006.51	0.0033	9	17	0	34.89	24	34	0.045	R	TTIFSPEGR	L				7	090702LimSK_Exosome2_06.3194.3194.2.dta
48					43154	1	1	504.263	1006.51	2	1006.51	0.0035	9	17	0	47.64	28	34	0.0024	R	TTIFSPEGR	L				7	090702LimSK_Exosome2_05.3302.3302.2.dta
48					43155	1	1	504.263	1006.51	2	1006.51	0.0035	9	17	0	49.38	33	34	0.0016	R	TTIFSPEGR	L				7	090702LimSK_Exosome2_05.3253.3253.2.dta
48					43156	1	1	504.263	1006.51	2	1006.51	0.0036	9	17	0	25.66	22	34	0.38	R	TTIFSPEGR	L				5	090702LimSK_Exosome2_07.3153.3153.2.dta
48					43159	1	1	504.264	1006.51	2	1006.51	0.0041	9	17	0	30.28	26	34	0.13	R	TTIFSPEGR	L				6	090702LimSK_Exosome2_05.3399.3399.2.dta
48					43162	1	1	504.264	1006.51	2	1006.51	0.0048	9	17	0	25.39	24	34	0.37	R	TTIFSPEGR	L				6	090702LimSK_Exosome2_08b4.2614.2614.2.dta
48					56905	1	1	613.819	1225.62	2	1225.62	0.001	55	64	0	44.34	22	35	0.0059	K	LLDEVFFSEK	I				7	090702LimSK_Exosome2_03.7878.7878.2.dta
48					56907	1	1	613.819	1225.62	2	1225.62	0.0011	55	64	0	30.03	25	35	0.16	K	LLDEVFFSEK	I				7	090702LimSK_Exosome2_07.7469.7469.2.dta
48					56908	1	1	613.819	1225.62	2	1225.62	0.0012	55	64	0	72.69	32	35	8.6e-06	K	LLDEVFFSEK	I				7	090702LimSK_Exosome2_03.7740.7740.2.dta
48					56909	1	1	613.82	1225.62	2	1225.62	0.0016	55	64	0	62.27	23	35	9.7e-05	K	LLDEVFFSEK	I				7	090702LimSK_Exosome2_02.8728.8728.2.dta
48					56910	1	1	613.82	1225.62	2	1225.62	0.0018	55	64	0	45.47	26	35	0.0045	K	LLDEVFFSEK	I				14	090702LimSK_Exosome2_02.8631.8631.2.dta
48					56911	1	1	613.82	1225.62	2	1225.62	0.0019	55	64	0	65.53	33	35	4.5e-05	K	LLDEVFFSEK	I				7	090702LimSK_Exosome2_08b4.5320.5320.2.dta
48					56913	1	1	613.82	1225.62	2	1225.62	0.0019	55	64	0	47.29	26	35	0.003	K	LLDEVFFSEK	I				6	090702LimSK_Exosome2_08b1.5224.5224.2.dta
48					56914	1	1	613.82	1225.63	2	1225.62	0.002	55	64	0	55.84	24	35	0.00042	K	LLDEVFFSEK	I				7	090702LimSK_Exosome2_05.7835.7835.2.dta
48					56915	1	1	613.82	1225.63	2	1225.62	0.0021	55	64	0	48.46	25	35	0.0023	K	LLDEVFFSEK	I				6	090702LimSK_Exosome2_06.8085.8085.2.dta
48					56916	1	1	613.82	1225.63	2	1225.62	0.0022	55	64	0	66.82	23	35	3.3e-05	K	LLDEVFFSEK	I				7	090702LimSK_Exosome2_04.8228.8228.2.dta
48					56917	1	1	613.82	1225.63	2	1225.62	0.0023	55	64	0	72.12	24	34	9.5e-06	K	LLDEVFFSEK	I				7	090702LimSK_Exosome2_06.8033.8033.2.dta
48					56918	1	1	613.82	1225.63	2	1225.62	0.0023	55	64	0	31.48	22	34	0.11	K	LLDEVFFSEK	I				8	090702LimSK_Exosome2_04.8322.8322.2.dta
48					56919	1	1	613.82	1225.63	2	1225.62	0.0024	55	64	0	66.99	22	34	3.1e-05	K	LLDEVFFSEK	I				7	090702LimSK_Exosome2_05.7926.7926.2.dta
48					56920	1	1	613.82	1225.63	2	1225.62	0.0025	55	64	0	54.23	27	34	0.00058	K	LLDEVFFSEK	I				6	090702LimSK_Exosome2_04.8273.8273.2.dta
48					56921	1	1	613.82	1225.63	2	1225.62	0.0025	55	64	0	72.72	26	34	8.2e-06	K	LLDEVFFSEK	I				7	090702LimSK_Exosome2_05.7883.7883.2.dta
48					56922	1	1	613.82	1225.63	2	1225.62	0.0025	55	64	0	52.58	22	34	0.00085	K	LLDEVFFSEK	I				7	090702LimSK_Exosome2_02.8838.8838.2.dta
48					56923	1	1	613.82	1225.63	2	1225.62	0.0026	55	64	0	22.21	22	34	0.92	K	LLDEVFFSEK	I				4	090702LimSK_Exosome2_08.7560.7560.2.dta
48					56924	1	1	613.82	1225.63	2	1225.62	0.0026	55	64	0	66.95	31	34	3.1e-05	K	LLDEVFFSEK	I				7	090702LimSK_Exosome2_03.7784.7784.2.dta
48					56925	1	1	613.82	1225.63	2	1225.62	0.0026	55	64	0	50	19	34	0.0015	K	LLDEVFFSEK	I				7	090702LimSK_Exosome2_05.7972.7972.2.dta
48					56926	1	1	613.82	1225.63	2	1225.62	0.0026	55	64	0	47.75	20	34	0.0026	K	LLDEVFFSEK	I				6	090702LimSK_Exosome2_04.8176.8176.2.dta
48					56927	1	1	613.82	1225.63	2	1225.62	0.0026	55	64	0	61.11	29	34	0.00012	K	LLDEVFFSEK	I				14	090702LimSK_Exosome2_02.8782.8782.2.dta
48					56928	1	1	613.82	1225.63	2	1225.62	0.0027	55	64	0	28.28	20	34	0.23	K	LLDEVFFSEK	I				12	090702LimSK_Exosome2_06.7991.7991.2.dta
48					56929	1	1	613.82	1225.63	2	1225.62	0.0029	55	64	0	34.31	21	34	0.057	K	LLDEVFFSEK	I				8	090702LimSK_Exosome2_08b2.4941.4941.2.dta
48					56931	1	1	613.82	1225.63	2	1225.62	0.0031	55	64	0	47.44	24	34	0.0028	K	LLDEVFFSEK	I				7	090702LimSK_Exosome2_03.7699.7699.2.dta
48					56932	1	1	613.82	1225.63	2	1225.62	0.0032	55	64	0	61.57	24	34	0.00011	K	LLDEVFFSEK	I				7	090702LimSK_Exosome2_03.7832.7832.2.dta
48					56934	1	1	613.821	1225.63	2	1225.62	0.0036	55	64	0	72.56	29	34	8.5e-06	K	LLDEVFFSEK	I				7	090702LimSK_Exosome2_02.8682.8682.2.dta
48					56935	1	1	613.821	1225.63	2	1225.62	0.0037	55	64	0	26.02	25	34	0.39	K	LLDEVFFSEK	I				13	090702LimSK_Exosome2_07.7514.7514.2.dta
48					56936	1	1	613.821	1225.63	2	1225.62	0.0037	55	64	0	31.29	18	34	0.12	K	LLDEVFFSEK	I				5	090702LimSK_Exosome2_08b3.4874.4874.2.dta
48					56938	1	1	613.821	1225.63	2	1225.62	0.0041	55	64	0	28.37	22	34	0.21	K	LLDEVFFSEK	I				8	090702LimSK_Exosome2_07.7429.7429.2.dta
48					56939	1	1	613.821	1225.63	2	1225.62	0.0047	55	64	0	21.88	20	34	0.98	K	LLDEVFFSEK	I				8	090702LimSK_Exosome2_08b3.4840.4840.2.dta
48					56952	1	1	614.322	1226.63	2	1225.62	1.0071	55	64	0	30.35	29	34	0.13	K	LLDEVFFSEK	I				8	090702LimSK_Exosome2_08.7528.7528.2.dta
48					65920	1	1	477.612	1429.82	3	1429.81	0.0015	206	218	1	22.95	15	31	0.34	K	LSAEKVEIATLTR	E				5	090702LimSK_Exosome2_05.8646.8646.3.dta
48					65924	1	1	477.613	1429.82	3	1429.81	0.0026	206	218	1	24.33	15	31	0.25	K	LSAEKVEIATLTR	E				14	090702LimSK_Exosome2_03.8619.8619.3.dta
48					65926	1	1	477.613	1429.82	3	1429.81	0.0027	206	218	1	28.55	18	31	0.092	K	LSAEKVEIATLTR	E				6	090702LimSK_Exosome2_03.8513.8513.3.dta
48					65931	1	1	477.613	1429.82	3	1429.81	0.0038	206	218	1	28.09	22	31	0.1	K	LSAEKVEIATLTR	E				7	090702LimSK_Exosome2_04.8880.8880.3.dta
48					74148	1	1	804.398	1606.78	2	1606.78	0.0008	161	176	0	78.56	35	36	2.9e-06	K	ATCIGNNSAAAVSMLK	Q				13	090702LimSK_Exosome2_04.5768.5768.2.dta
48					74149	1	1	804.399	1606.78	2	1606.78	0.0022	161	176	0	72.12	23	36	1.3e-05	K	ATCIGNNSAAAVSMLK	Q				13	090702LimSK_Exosome2_04.5803.5803.2.dta
48					74150	1	1	804.399	1606.78	2	1606.78	0.0023	161	176	0	59.94		36	0.00021	K	ATCIGNNSAAAVSMLK	Q				10	090702LimSK_Exosome2_06.5575.5575.2.dta
48					74151	1	1	804.399	1606.78	2	1606.78	0.0026	161	176	0	76.37	27	36	4.8e-06	K	ATCIGNNSAAAVSMLK	Q				13	090702LimSK_Exosome2_06.5530.5530.2.dta
48					74152	1	1	804.399	1606.78	2	1606.78	0.0033	161	176	0	94	29	36	8.3e-08	K	ATCIGNNSAAAVSMLK	Q				12	090702LimSK_Exosome2_03.5387.5387.2.dta
48					74153	1	1	804.399	1606.78	2	1606.78	0.0035	161	176	0	72.43	30	36	1.2e-05	K	ATCIGNNSAAAVSMLK	Q				16	090702LimSK_Exosome2_05.5581.5581.2.dta
48					74154	1	1	804.399	1606.78	2	1606.78	0.0036	161	176	0	103.15	34	36	1e-08	K	ATCIGNNSAAAVSMLK	Q				12	090702LimSK_Exosome2_04.5721.5721.2.dta
48					74155	1	1	804.399	1606.78	2	1606.78	0.0036	161	176	0	87.87		36	3.4e-07	K	ATCIGNNSAAAVSMLK	Q				12	090702LimSK_Exosome2_03.5342.5342.2.dta
48					74156	1	1	804.399	1606.78	2	1606.78	0.0038	161	176	0	41.26	23	36	0.016	K	ATCIGNNSAAAVSMLK	Q				12	090702LimSK_Exosome2_01.4622.4622.2.dta
48					74157	1	1	804.399	1606.78	2	1606.78	0.0038	161	176	0	70.66	28	36	1.8e-05	K	ATCIGNNSAAAVSMLK	Q				10	090702LimSK_Exosome2_03.5296.5296.2.dta
48					74158	1	1	804.399	1606.78	2	1606.78	0.0038	161	176	0	76.62	32	36	4.5e-06	K	ATCIGNNSAAAVSMLK	Q				13	090702LimSK_Exosome2_04.5679.5679.2.dta
48					74159	1	1	804.399	1606.78	2	1606.78	0.0039	161	176	0	84.75	31	36	6.9e-07	K	ATCIGNNSAAAVSMLK	Q				11	090702LimSK_Exosome2_05.5634.5634.2.dta
48					74160	1	1	804.4	1606.79	2	1606.78	0.0043	161	176	0	33.28	19	36	0.098	K	ATCIGNNSAAAVSMLK	Q				9	090702LimSK_Exosome2_08b1.3860.3860.2.dta
48					74161	1	1	804.4	1606.79	2	1606.78	0.0043	161	176	0	98.9	29	36	2.7e-08	K	ATCIGNNSAAAVSMLK	Q				12	090702LimSK_Exosome2_01.4520.4520.2.dta
48					74163	1	1	804.4	1606.79	2	1606.78	0.0047	161	176	0	99.17	35	36	2.5e-08	K	ATCIGNNSAAAVSMLK	Q				12	090702LimSK_Exosome2_01.4567.4567.2.dta
48					74164	1	1	804.4	1606.79	2	1606.78	0.0048	161	176	0	65.1	31	36	6.5e-05	K	ATCIGNNSAAAVSMLK	Q				7	090702LimSK_Exosome2_05.5536.5536.2.dta
48					74165	1	1	804.4	1606.79	2	1606.78	0.0051	161	176	0	32.57	26	36	0.11	K	ATCIGNNSAAAVSMLK	Q				11	090702LimSK_Exosome2_02.5529.5529.2.dta
48					74166	1	1	804.4	1606.79	2	1606.78	0.0053	161	176	0	91.87	26	36	1.3e-07	K	ATCIGNNSAAAVSMLK	Q				13	090702LimSK_Exosome2_03.5444.5444.2.dta
48					74167	1	1	804.4	1606.79	2	1606.78	0.0053	161	176	0	64.31	26	36	7.6e-05	K	ATCIGNNSAAAVSMLK	Q				12	090702LimSK_Exosome2_02.5584.5584.2.dta
48					74168	1	1	804.4	1606.79	2	1606.78	0.0054	161	176	0	72.36	27	36	1.2e-05	K	ATCIGNNSAAAVSMLK	Q				11	090702LimSK_Exosome2_02.5638.5638.2.dta
48					74170	1	1	804.4	1606.79	2	1606.78	0.0055	161	176	0	53.83	26	36	0.00084	K	ATCIGNNSAAAVSMLK	Q				10	090702LimSK_Exosome2_05.5529.5529.2.dta
48					74171	1	1	804.4	1606.79	2	1606.78	0.0055	161	176	0	81.06	31	36	1.6e-06	K	ATCIGNNSAAAVSMLK	Q				10	090702LimSK_Exosome2_05.5693.5693.2.dta
48					74172	1	1	804.401	1606.79	2	1606.78	0.0066	161	176	0	57.44	27	36	0.00038	K	ATCIGNNSAAAVSMLK	Q				10	090702LimSK_Exosome2_06.5489.5489.2.dta
48					74173	1	1	804.401	1606.79	2	1606.78	0.0074	161	176	0	96.32	31	36	4.8e-08	K	ATCIGNNSAAAVSMLK	Q				12	090702LimSK_Exosome2_04.5712.5712.2.dta
48					74175	1	1	804.402	1606.79	2	1606.78	0.0089	161	176	0	30.4	20	36	0.19	K	ATCIGNNSAAAVSMLK	Q				9	090702LimSK_Exosome2_08b4.3867.3867.2.dta
48					74179	1	1	804.404	1606.79	2	1606.78	0.012	161	176	0	26.98	14	36	0.41	K	ATCIGNNSAAAVSMLK	Q				8	090702LimSK_Exosome2_08b3.3359.3359.2.dta
48					74180	1	1	804.404	1606.79	2	1606.78	0.0121	161	176	0	28.46	18	36	0.29	K	ATCIGNNSAAAVSMLK	Q				9	090702LimSK_Exosome2_08b2.3510.3510.2.dta
48					74218	1	1	804.899	1607.78	2	1606.78	1.0023	161	176	0	34.58	23	36	0.073	K	ATCIGNNSAAAVSMLK	Q				8	090702LimSK_Exosome2_08b1.3878.3878.2.dta
48					74219	1	1	804.9	1607.79	2	1606.78	1.0046	161	176	0	29.81	24	36	0.22	K	ATCIGNNSAAAVSMLK	Q				5	090702LimSK_Exosome2_06.5600.5600.2.dta
48					74220	1	1	804.9	1607.79	2	1606.78	1.005	161	176	0	35.94	20	36	0.053	K	ATCIGNNSAAAVSMLK	Q				8	090702LimSK_Exosome2_08.4993.4993.2.dta
48					74221	1	1	804.9	1607.79	2	1606.78	1.0058	161	176	0	51.97	31	36	0.0013	K	ATCIGNNSAAAVSMLK	Q				11	090702LimSK_Exosome2_08.5004.5004.2.dta
48					74222	1	1	804.901	1607.79	2	1606.78	1.0062	161	176	0	39.31	29	36	0.025	K	ATCIGNNSAAAVSMLK	Q				10	090702LimSK_Exosome2_04.5814.5814.2.dta
48					93278	1	1	865.082	2592.22	3	2592.22	0.0088	68	91	0	75.79	28	37	7.3e-06	K	LNEDMACSVAGITSDANVLTNELR	L				25	090702LimSK_Exosome2_01.9891.9891.3.dta
48					93279	1	1	1297.12	2592.23	2	2592.22	0.015	68	91	0	131.76	30	37	1.8e-11	K	LNEDMACSVAGITSDANVLTNELR	L				17	090702LimSK_Exosome2_01.9893.9893.2.dta
48					93281	1	1	865.416	2593.23	3	2592.22	1.0097	68	91	0	26.64	26	37	0.59	K	LNEDMACSVAGITSDANVLTNELR	L				13	090702LimSK_Exosome2_02.9595.9595.3.dta
48					93563	1	1	898.786	2693.34	3	2693.34	-0.0075	97	118	0	28.16	21	36	0.33	R	YLLQYQEPIPCEQLVTALCDIK	Q				18	090702LimSK_Exosome2_02.9772.9772.3.dta
48					93564	1	1	898.788	2693.34	3	2693.34	-0.0018	97	118	0	37.26	21	36	0.039	R	YLLQYQEPIPCEQLVTALCDIK	Q				21	090702LimSK_Exosome2_03.8920.8920.3.dta
48					93566	1	1	898.79	2693.35	3	2693.34	0.0047	97	118	0	58.24	26	35	0.0003	R	YLLQYQEPIPCEQLVTALCDIK	Q				24	090702LimSK_Exosome2_03.8909.8909.3.dta
48					93567	1	1	898.791	2693.35	3	2693.34	0.0055	97	118	0	51.61	21	35	0.0014	R	YLLQYQEPIPCEQLVTALCDIK	Q				19	090702LimSK_Exosome2_01.10077.10077.3.dta
48					93568	1	1	898.791	2693.35	3	2693.34	0.006	97	118	0	41.41	21	35	0.014	R	YLLQYQEPIPCEQLVTALCDIK	Q				21	090702LimSK_Exosome2_04.8987.8987.3.dta
48					93569	1	1	898.791	2693.35	3	2693.34	0.0078	97	118	0	30.19	26	35	0.19	R	YLLQYQEPIPCEQLVTALCDIK	Q				26	090702LimSK_Exosome2_08b4.5675.5675.3.dta
48					93592	1	1	899.125	2694.35	3	2693.34	1.0094	97	118	0	24.45	18	35	0.71	R	YLLQYQEPIPCEQLVTALCDIK	Q				14	090702LimSK_Exosome2_08b1.5767.5767.3.dta
48					93593	1	1	899.125	2694.35	3	2693.34	1.0101	97	118	0	40.8	23	35	0.016	R	YLLQYQEPIPCEQLVTALCDIK	Q				20	090702LimSK_Exosome2_04.8996.8996.3.dta
48					93594	1	1	899.125	2694.35	3	2693.34	1.0104	97	118	0	31.08	22	35	0.15	R	YLLQYQEPIPCEQLVTALCDIK	Q				16	090702LimSK_Exosome2_08b2.5430.5430.3.dta
48					93595	1	1	899.126	2694.35	3	2693.34	1.0104	97	118	0	47.71	26	35	0.0033	R	YLLQYQEPIPCEQLVTALCDIK	Q				22	090702LimSK_Exosome2_01.10071.10071.3.dta
48					93596	1	1	899.126	2694.36	3	2693.34	1.0117	97	118	0	24.26	26	35	0.72	R	YLLQYQEPIPCEQLVTALCDIK	Q				23	090702LimSK_Exosome2_07.8405.8405.3.dta	emPAI	1.56
50	IPI00171199	Tax_Id=9606 Gene_Symbol=PSMA3 Isoform 2 of Proteasome subunit alpha type-3	2687	27858	27929	1	1	361.714	721.413	2	721.412	0.0005	218	223	0	29.78	25	31	0.071	R	HEIVPK	D				5	090702LimSK_Exosome2_06.2831.2831.2.dta
50					27931	1	1	361.714	721.413	2	721.412	0.0009	218	223	0	24.12	22	31	0.31	R	HEIVPK	D				5	090702LimSK_Exosome2_06.2931.2931.2.dta
50					27934	1	1	361.714	721.414	2	721.412	0.0015	218	223	0	30.91	27	31	0.057	R	HEIVPK	D				5	090702LimSK_Exosome2_06.2780.2780.2.dta
50					27935	1	1	361.714	721.414	2	721.412	0.0017	218	223	0	30.93		30	0.049	R	HEIVPK	D				5	090702LimSK_Exosome2_06.2880.2880.2.dta
50					29416	1	1	373.214	744.414	2	744.413	0.0008	87	93	0	29.93		34	0.14	R	SLADIAR	E				5	090702LimSK_Exosome2_05.2339.2339.2.dta
50					29418	1	1	373.214	744.414	2	744.413	0.001	87	93	0	39.05	26	34	0.017	R	SLADIAR	E				6	090702LimSK_Exosome2_04.2344.2344.2.dta
50					29419	1	1	373.214	744.414	2	744.413	0.001	87	93	0	48.3	33	34	0.002	R	SLADIAR	E				6	090702LimSK_Exosome2_06.2385.2385.2.dta
50					29420	1	1	373.214	744.414	2	744.413	0.001	87	93	0	48.04		34	0.0021	R	SLADIAR	E				5	090702LimSK_Exosome2_05.2392.2392.2.dta
50					29422	1	1	373.214	744.414	2	744.413	0.0011	87	93	0	44.89	33	34	0.0044	R	SLADIAR	E				5	090702LimSK_Exosome2_06.2328.2328.2.dta
50					29426	1	1	373.214	744.414	2	744.413	0.0012	87	93	0	30.02	30	34	0.14	R	SLADIAR	E				4	090702LimSK_Exosome2_04.2436.2436.2.dta
50					29428	1	1	373.214	744.414	2	744.413	0.0012	87	93	0	44.8	32	34	0.0045	R	SLADIAR	E				5	090702LimSK_Exosome2_04.2390.2390.2.dta
50					29429	1	1	373.214	744.414	2	744.413	0.0013	87	93	0	27.04	31	34	0.27	R	SLADIAR	E				6	090702LimSK_Exosome2_02.1512.1512.2.dta
50					29431	1	1	373.214	744.414	2	744.413	0.0014	87	93	0	39.85	32	34	0.014	R	SLADIAR	E				6	090702LimSK_Exosome2_06.2277.2277.2.dta
50					29435	1	1	745.422	744.415	1	744.413	0.0017	87	93	0	22.8	27	33	0.62	R	SLADIAR	E				4	090702LimSK_Exosome2_06.2350.2350.1.dta
50					30466	1	1	382.209	762.403	2	762.402	0.0008	67	72	0	20.22	32	33	1.1	R	LFNVDR	H				4	090702LimSK_Exosome2_08b3.2039.2039.2.dta
50					30474	1	1	382.209	762.404	2	762.402	0.001	67	72	0	29		33	0.15	R	LFNVDR	H				5	090702LimSK_Exosome2_05.2770.2770.2.dta
50					30475	1	1	382.209	762.404	2	762.402	0.001	67	72	0	30.33		33	0.11	R	LFNVDR	H				5	090702LimSK_Exosome2_06.2712.2712.2.dta
50					30476	1	1	382.209	762.404	2	762.402	0.0011	67	72	0	21.75	31	33	0.77	R	LFNVDR	H				4	090702LimSK_Exosome2_04.2960.2960.2.dta
50					30486	1	1	382.209	762.404	2	762.402	0.0012	67	72	0	22.73	26	33	0.62	R	LFNVDR	H				4	090702LimSK_Exosome2_03.2738.2738.2.dta
50					30491	1	1	382.209	762.404	2	762.402	0.0012	67	72	0	21.78	29	33	0.78	R	LFNVDR	H				4	090702LimSK_Exosome2_04.3006.3006.2.dta
50					30492	1	1	382.209	762.404	2	762.402	0.0012	67	72	0	21.71	30	33	0.79	R	LFNVDR	H				4	090702LimSK_Exosome2_04.3051.3051.2.dta
50					30495	1	1	382.209	762.404	2	762.402	0.0012	67	72	0	27.69		33	0.2	R	LFNVDR	H				5	090702LimSK_Exosome2_05.2873.2873.2.dta
50					30498	1	1	382.209	762.404	2	762.402	0.0013	67	72	0	35.36		33	0.034	R	LFNVDR	H				5	090702LimSK_Exosome2_06.2765.2765.2.dta
50					30499	1	1	382.209	762.404	2	762.402	0.0013	67	72	0	23.05		33	0.58	R	LFNVDR	H				7	090702LimSK_Exosome2_06.2869.2869.2.dta
50					30505	1	1	382.209	762.404	2	762.402	0.0016	67	72	0	20.38	28	33	1.1	R	LFNVDR	H				8	090702LimSK_Exosome2_08b3.2070.2070.2.dta
50					30506	1	1	382.209	762.404	2	762.402	0.0016	67	72	0	21.25	27	33	0.87	R	LFNVDR	H				7	090702LimSK_Exosome2_08b1.2213.2213.2.dta
50					30508	1	1	382.209	762.404	2	762.402	0.0017	67	72	0	30.33		33	0.11	R	LFNVDR	H				5	090702LimSK_Exosome2_06.2818.2818.2.dta
50					30515	1	1	382.21	762.405	2	762.402	0.0022	67	72	0	31.38		33	0.075	R	LFNVDR	H				5	090702LimSK_Exosome2_05.2820.2820.2.dta
50					30522	1	1	382.211	762.407	2	762.402	0.0045	67	72	0	21.55	30	33	0.86	R	LFNVDR	H				4	090702LimSK_Exosome2_08b1.2178.2178.2.dta
50					36426	1	1	426.696	851.378	2	851.377	0.0005	94	100	0	33.94	27	31	0.031	R	EEASNFR	S				4	090702LimSK_Exosome2_07.816.816.2.dta
50					36428	1	1	426.697	851.379	2	851.377	0.0011	94	100	0	36.41	24	31	0.016	R	EEASNFR	S				5	090702LimSK_Exosome2_05.853.853.2.dta
50					36431	1	1	426.697	851.379	2	851.377	0.0016	94	100	0	33.98	27	31	0.029	R	EEASNFR	S				4	090702LimSK_Exosome2_06.842.842.2.dta
50					36432	1	1	426.697	851.379	2	851.377	0.0018	94	100	0	30.69	29	31	0.062	R	EEASNFR	S				4	090702LimSK_Exosome2_05.890.890.2.dta
50					36433	1	1	426.697	851.379	2	851.377	0.0018	94	100	0	29.5	29	31	0.082	R	EEASNFR	S				5	090702LimSK_Exosome2_04.799.799.2.dta
50					36434	1	1	426.697	851.379	2	851.377	0.0018	94	100	0	30.71	24	31	0.062	R	EEASNFR	S				4	090702LimSK_Exosome2_04.750.750.2.dta
50					38969	2	1	451.272	900.529	2	900.528	0.0007	182	189	1	20.3	25	32	0.88	R	DIVKEVAK	I				5	090702LimSK_Exosome2_05.3342.3342.2.dta
50					38980	1	1	451.272	900.53	2	900.528	0.0025	182	189	1	26.86	32	33	0.22	R	DIVKEVAK	I				5	090702LimSK_Exosome2_06.3247.3247.2.dta
50					38981	1	1	451.272	900.53	2	900.528	0.0025	182	189	1	25.68		33	0.29	R	DIVKEVAK	I				4	090702LimSK_Exosome2_06.3299.3299.2.dta
50					39023	3	0	451.769	901.524	2	900.528	0.9965	182	189	1	27.32	32	33	0.21	R	DIVKEVAK	I				6	090702LimSK_Exosome2_05.3371.3371.2.dta
50					39032	2	0	451.77	901.525	2	900.528	0.997	182	189	1	27.33		33	0.2	R	DIVKEVAK	I				6	090702LimSK_Exosome2_04.3602.3602.2.dta
50					40651	1	1	475.254	948.493	2	948.492	0.0011	44	52	0	28.57	25	34	0.18	K	DGVVFGVEK	L				8	090702LimSK_Exosome2_05.3627.3627.2.dta
50					40654	1	1	475.254	948.493	2	948.492	0.0015	44	52	0	25.65	24	33	0.34	K	DGVVFGVEK	L				6	090702LimSK_Exosome2_05.3653.3653.2.dta
50					40656	1	1	475.254	948.494	2	948.492	0.0025	44	52	0	45.85	28	34	0.0036	K	DGVVFGVEK	L				8	090702LimSK_Exosome2_06.3546.3546.2.dta
50					40657	1	1	475.254	948.494	2	948.492	0.0026	44	52	0	25.52		34	0.39	K	DGVVFGVEK	L				9	090702LimSK_Exosome2_05.3709.3709.2.dta
50					40658	1	1	475.255	948.494	2	948.492	0.0028	44	52	0	41.45	26	34	0.01	K	DGVVFGVEK	L				6	090702LimSK_Exosome2_06.3590.3590.2.dta
50					40659	1	1	475.255	948.495	2	948.492	0.0028	44	52	0	22.93	32	34	0.72	K	DGVVFGVEK	L				7	090702LimSK_Exosome2_06.3638.3638.2.dta
50					40661	1	1	475.255	948.495	2	948.492	0.0029	44	52	0	21.96	23	34	0.89	K	DGVVFGVEK	L				9	090702LimSK_Exosome2_06.3492.3492.2.dta
50					42274	1	1	495.249	988.484	2	988.482	0.0014	224	231	1	28.55	31	33	0.17	K	DIREEAEK	Y				6	090702LimSK_Exosome2_06.1438.1438.2.dta
50					42276	1	1	495.249	988.484	2	988.482	0.0017	224	231	1	30.88		33	0.1	K	DIREEAEK	Y				6	090702LimSK_Exosome2_04.1308.1308.2.dta
50					42277	1	1	495.249	988.484	2	988.482	0.0018	224	231	1	25.63		33	0.34	K	DIREEAEK	Y				6	090702LimSK_Exosome2_05.1611.1611.2.dta
50					42279	1	1	495.249	988.484	2	988.482	0.0018	224	231	1	27.65		33	0.21	K	DIREEAEK	Y				5	090702LimSK_Exosome2_06.1400.1400.2.dta
50					42280	1	1	495.25	988.484	2	988.482	0.0019	224	231	1	25.56		33	0.34	K	DIREEAEK	Y				6	090702LimSK_Exosome2_06.1482.1482.2.dta
50					47821	1	1	548.276	1094.54	2	1094.54	0.0016	58	66	1	26.57	28	34	0.3	K	LYEEGSNKR	L				5	090702LimSK_Exosome2_06.1809.1809.2.dta
50					47823	1	1	548.276	1094.54	2	1094.54	0.0018	58	66	1	25.42	23	34	0.39	K	LYEEGSNKR	L				6	090702LimSK_Exosome2_06.1757.1757.2.dta
50					47824	1	1	365.853	1094.54	3	1094.54	0.0018	58	66	1	20.32	29	34	1.3	K	LYEEGSNKR	L				6	090702LimSK_Exosome2_06.1712.1712.3.dta
50					47829	1	1	548.276	1094.54	2	1094.54	0.0027	58	66	1	20.84	25	34	1.2	K	LYEEGSNKR	L				6	090702LimSK_Exosome2_06.1718.1718.2.dta
50					48964	1	1	557.784	1113.55	2	1113.55	0.0004	21	29	0	37.67	26	34	0.024	R	VFQVEYAMK	A				6	090702LimSK_Exosome2_03.5373.5373.2.dta
50					48965	1	1	557.784	1113.55	2	1113.55	0.0007	21	29	0	31.3	28	34	0.1	R	VFQVEYAMK	A				9	090702LimSK_Exosome2_08b3.3388.3388.2.dta
50					48966	1	1	557.784	1113.55	2	1113.55	0.0008	21	29	0	50.08		34	0.0014	R	VFQVEYAMK	A				13	090702LimSK_Exosome2_03.5316.5316.2.dta
50					48967	1	1	557.784	1113.55	2	1113.55	0.0008	21	29	0	42.46		34	0.0079	R	VFQVEYAMK	A				5	090702LimSK_Exosome2_04.5661.5661.2.dta
50					48968	1	1	557.784	1113.55	2	1113.55	0.0013	21	29	0	29.82	30	34	0.15	R	VFQVEYAMK	A				6	090702LimSK_Exosome2_07.5070.5070.2.dta
50					48969	1	1	557.784	1113.55	2	1113.55	0.0015	21	29	0	22.8	23	34	0.73	R	VFQVEYAMK	A				7	090702LimSK_Exosome2_06.5712.5712.2.dta
50					48970	1	1	557.784	1113.55	2	1113.55	0.0015	21	29	0	47.7		34	0.0024	R	VFQVEYAMK	A				13	090702LimSK_Exosome2_06.5606.5606.2.dta
50					48971	1	1	557.784	1113.55	2	1113.55	0.0016	21	29	0	31.35	28	34	0.1	R	VFQVEYAMK	A				7	090702LimSK_Exosome2_08b1.3909.3909.2.dta
50					48972	1	1	557.784	1113.55	2	1113.55	0.0017	21	29	0	51.45	30	34	0.00099	R	VFQVEYAMK	A				14	090702LimSK_Exosome2_06.5411.5411.2.dta
50					48973	1	1	557.784	1113.55	2	1113.55	0.0017	21	29	0	38.59		34	0.019	R	VFQVEYAMK	A				7	090702LimSK_Exosome2_05.5492.5492.2.dta
50					48974	1	1	557.784	1113.55	2	1113.55	0.0017	21	29	0	61.36		34	0.0001	R	VFQVEYAMK	A				6	090702LimSK_Exosome2_05.5580.5580.2.dta
50					48975	1	1	557.785	1113.55	2	1113.55	0.0018	21	29	0	40.93	32	34	0.011	R	VFQVEYAMK	A				9	090702LimSK_Exosome2_06.5371.5371.2.dta
50					48976	1	1	557.785	1113.55	2	1113.55	0.0018	21	29	0	46.27		34	0.0033	R	VFQVEYAMK	A				5	090702LimSK_Exosome2_08b3.3352.3352.2.dta
50					48977	1	1	557.785	1113.55	2	1113.55	0.0018	21	29	0	44.29	33	34	0.0052	R	VFQVEYAMK	A				7	090702LimSK_Exosome2_07.5114.5114.2.dta
50					48978	1	1	557.785	1113.55	2	1113.55	0.0019	21	29	0	43.07	33	34	0.0068	R	VFQVEYAMK	A				7	090702LimSK_Exosome2_03.5224.5224.2.dta
50					48979	1	1	557.785	1113.55	2	1113.55	0.002	21	29	0	39.23		34	0.017	R	VFQVEYAMK	A				6	090702LimSK_Exosome2_08b1.3840.3840.2.dta
50					48980	1	1	557.785	1113.55	2	1113.55	0.002	21	29	0	50.04	29	34	0.0014	R	VFQVEYAMK	A				13	090702LimSK_Exosome2_04.5701.5701.2.dta
50					48981	1	1	557.785	1113.55	2	1113.55	0.0021	21	29	0	26.58	24	34	0.3	R	VFQVEYAMK	A				5	090702LimSK_Exosome2_08b1.3849.3849.2.dta
50					48982	1	1	557.785	1113.55	2	1113.55	0.0021	21	29	0	28.66	30	34	0.19	R	VFQVEYAMK	A				11	090702LimSK_Exosome2_07.5201.5201.2.dta
50					48983	1	1	557.785	1113.56	2	1113.55	0.0021	21	29	0	24.68	27	34	0.46	R	VFQVEYAMK	A				4	090702LimSK_Exosome2_08b2.3481.3481.2.dta
50					48984	1	1	557.785	1113.56	2	1113.55	0.0023	21	29	0	39.77		34	0.014	R	VFQVEYAMK	A				12	090702LimSK_Exosome2_07.5159.5159.2.dta
50					48985	1	1	557.785	1113.56	2	1113.55	0.0023	21	29	0	43.51	30	34	0.0061	R	VFQVEYAMK	A				7	090702LimSK_Exosome2_05.5720.5720.2.dta
50					48986	1	1	557.785	1113.56	2	1113.55	0.0024	21	29	0	30.52	22	34	0.12	R	VFQVEYAMK	A				12	090702LimSK_Exosome2_03.5410.5410.2.dta
50					48987	1	1	557.785	1113.56	2	1113.55	0.0024	21	29	0	43.54	29	34	0.0061	R	VFQVEYAMK	A				7	090702LimSK_Exosome2_06.5657.5657.2.dta
50					48988	1	1	557.785	1113.56	2	1113.55	0.0025	21	29	0	54.2	29	34	0.00053	R	VFQVEYAMK	A				7	090702LimSK_Exosome2_01.4331.4331.2.dta
50					48989	1	1	557.785	1113.56	2	1113.55	0.0025	21	29	0	50.85	30	34	0.0012	R	VFQVEYAMK	A				7	090702LimSK_Exosome2_06.5560.5560.2.dta
50					48991	1	1	557.785	1113.56	2	1113.55	0.0026	21	29	0	27.32	25	34	0.26	R	VFQVEYAMK	A				4	090702LimSK_Exosome2_08.4979.4979.2.dta
50					48992	1	1	557.785	1113.56	2	1113.55	0.0027	21	29	0	49.52	31	34	0.0016	R	VFQVEYAMK	A				10	090702LimSK_Exosome2_01.4380.4380.2.dta
50					48993	1	1	557.785	1113.56	2	1113.55	0.0028	21	29	0	47.16		34	0.0027	R	VFQVEYAMK	A				7	090702LimSK_Exosome2_04.5790.5790.2.dta
50					48994	1	1	557.785	1113.56	2	1113.55	0.0028	21	29	0	53.93		34	0.00056	R	VFQVEYAMK	A				6	090702LimSK_Exosome2_08b2.3519.3519.2.dta
50					48995	1	1	557.785	1113.56	2	1113.55	0.0029	21	29	0	50.72		34	0.0012	R	VFQVEYAMK	A				13	090702LimSK_Exosome2_06.5515.5515.2.dta
50					48996	1	1	557.785	1113.56	2	1113.55	0.0029	21	29	0	55.49	29	34	0.00039	R	VFQVEYAMK	A				6	090702LimSK_Exosome2_04.5744.5744.2.dta
50					48997	1	1	557.785	1113.56	2	1113.55	0.003	21	29	0	61.06		34	0.00011	R	VFQVEYAMK	A				6	090702LimSK_Exosome2_05.5533.5533.2.dta
50					48998	1	1	557.785	1113.56	2	1113.55	0.003	21	29	0	55.86	30	34	0.00035	R	VFQVEYAMK	A				6	090702LimSK_Exosome2_06.5462.5462.2.dta
50					48999	1	1	557.785	1113.56	2	1113.55	0.0033	21	29	0	55.58		34	0.00037	R	VFQVEYAMK	A				6	090702LimSK_Exosome2_03.5271.5271.2.dta
50					49000	1	1	557.785	1113.56	2	1113.55	0.0035	21	29	0	20.15	21	34	1.3	R	VFQVEYAMK	A				4	090702LimSK_Exosome2_08.5075.5075.2.dta
50					49001	1	1	557.786	1113.56	2	1113.55	0.004	21	29	0	37.65		34	0.022	R	VFQVEYAMK	A				7	090702LimSK_Exosome2_08.5025.5025.2.dta
50					49002	1	1	557.786	1113.56	2	1113.55	0.004	21	29	0	37.5	31	34	0.023	R	VFQVEYAMK	A				6	090702LimSK_Exosome2_08b1.3871.3871.2.dta
50					49003	1	1	557.786	1113.56	2	1113.55	0.0041	21	29	0	23.42	28	34	0.58	R	VFQVEYAMK	A				8	090702LimSK_Exosome2_08b1.3919.3919.2.dta
50					49004	1	1	557.786	1113.56	2	1113.55	0.0044	21	29	0	29.83	29	34	0.14	R	VFQVEYAMK	A				7	090702LimSK_Exosome2_08b4.3908.3908.2.dta
50					49006	1	1	557.787	1113.56	2	1113.55	0.0067	21	29	0	23.03	22	34	0.69	R	VFQVEYAMK	A				9	090702LimSK_Exosome2_08b3.3411.3411.2.dta
50					49007	1	1	557.787	1113.56	2	1113.55	0.0067	21	29	0	36.64		34	0.03	R	VFQVEYAMK	A				11	090702LimSK_Exosome2_08b2.3502.3502.2.dta
50					49008	1	1	557.787	1113.56	2	1113.55	0.0073	21	29	0	27.82	27	34	0.22	R	VFQVEYAMK	A				7	090702LimSK_Exosome2_08b3.3377.3377.2.dta
50					49027	1	1	558.28	1114.55	2	1113.55	0.9926	21	29	0	22.51	20	34	0.79	R	VFQVEYAMK	A				11	090702LimSK_Exosome2_03.5415.5415.2.dta
50					49031	1	1	558.286	1114.56	2	1113.55	1.0043	21	29	0	44.63	29	34	0.0047	R	VFQVEYAMK	A				7	090702LimSK_Exosome2_08b2.3486.3486.2.dta
50					49032	1	1	558.286	1114.56	2	1113.55	1.0047	21	29	0	30.55	26	34	0.12	R	VFQVEYAMK	A				7	090702LimSK_Exosome2_08b4.3881.3881.2.dta
50					49033	1	1	558.286	1114.56	2	1113.55	1.0054	21	29	0	23.32	20	34	0.62	R	VFQVEYAMK	A				6	090702LimSK_Exosome2_06.5350.5350.2.dta
50					49034	1	1	558.287	1114.56	2	1113.55	1.007	21	29	0	25.82	30	34	0.34	R	VFQVEYAMK	A				9	090702LimSK_Exosome2_08b3.3348.3348.2.dta
50					50326	1	1	565.781	1129.55	2	1129.55	0.0005	21	29	0	36.07	32	34	0.034	R	VFQVEYAMK	A		Oxidation (M)	0.000000010.0	7	090702LimSK_Exosome2_04.3941.3941.2.dta
50					50327	1	1	565.782	1129.55	2	1129.55	0.0008	21	29	0	26.3	24	34	0.33	R	VFQVEYAMK	A		Oxidation (M)	0.000000010.0	7	090702LimSK_Exosome2_06.3671.3671.2.dta
50					50332	1	1	565.783	1129.55	2	1129.55	0.0029	21	29	0	37.67	25	34	0.024	R	VFQVEYAMK	A		Oxidation (M)	0.000000010.0	7	090702LimSK_Exosome2_06.3539.3539.2.dta
50					50333	1	1	565.783	1129.55	2	1129.55	0.0034	21	29	0	51.75		34	0.00092	R	VFQVEYAMK	A		Oxidation (M)	0.000000010.0	13	090702LimSK_Exosome2_06.3581.3581.2.dta
50					50334	1	1	565.783	1129.55	2	1129.55	0.0039	21	29	0	58.35	27	34	0.0002	R	VFQVEYAMK	A		Oxidation (M)	0.000000010.0	7	090702LimSK_Exosome2_05.3750.3750.2.dta
50					50335	1	1	565.783	1129.55	2	1129.55	0.0042	21	29	0	50.5	28	34	0.0012	R	VFQVEYAMK	A		Oxidation (M)	0.000000010.0	7	090702LimSK_Exosome2_06.3625.3625.2.dta
50					50337	1	1	565.784	1129.55	2	1129.55	0.0054	21	29	0	22.67	23	34	0.79	R	VFQVEYAMK	A		Oxidation (M)	0.000000010.0	6	090702LimSK_Exosome2_05.3698.3698.2.dta
50					50377	1	1	566.285	1130.55	2	1129.55	1.0068	21	29	0	26.89		34	0.29	R	VFQVEYAMK	A		Oxidation (M)	0.000000010.0	6	090702LimSK_Exosome2_05.3803.3803.2.dta
50					52233	1	1	576.805	1151.6	2	1151.6	-0.0018	101	110	0	21.73	16	34	1	R	SNFGYNIPLK	H				6	090702LimSK_Exosome2_08b1.4232.4232.2.dta
50					52234	1	1	576.806	1151.6	2	1151.6	-0.0003	101	110	0	26.99	20	34	0.31	R	SNFGYNIPLK	H				10	090702LimSK_Exosome2_07.5759.5759.2.dta
50					52235	1	1	576.806	1151.6	2	1151.6	-0.0001	101	110	0	29.15	18	34	0.19	R	SNFGYNIPLK	H				7	090702LimSK_Exosome2_08b4.4368.4368.2.dta
50					52236	1	1	576.807	1151.6	2	1151.6	0.0012	101	110	0	33.8	24	34	0.064	R	SNFGYNIPLK	H				11	090702LimSK_Exosome2_04.6412.6412.2.dta
50					52237	1	1	576.807	1151.6	2	1151.6	0.0012	101	110	0	22.52	23	34	0.86	R	SNFGYNIPLK	H				5	090702LimSK_Exosome2_08b2.3932.3932.2.dta
50					52238	1	1	576.807	1151.6	2	1151.6	0.0013	101	110	0	55.12	26	34	0.00048	R	SNFGYNIPLK	H				6	090702LimSK_Exosome2_06.6362.6362.2.dta
50					52239	1	1	576.807	1151.6	2	1151.6	0.0014	101	110	0	26.67	24	34	0.33	R	SNFGYNIPLK	H				11	090702LimSK_Exosome2_08b3.3795.3795.2.dta
50					52240	1	1	576.807	1151.6	2	1151.6	0.0015	101	110	0	49.16	26	34	0.0019	R	SNFGYNIPLK	H				12	090702LimSK_Exosome2_06.6276.6276.2.dta
50					52241	1	1	576.807	1151.6	2	1151.6	0.0015	101	110	0	30.71	19	34	0.13	R	SNFGYNIPLK	H				11	090702LimSK_Exosome2_08b3.3761.3761.2.dta
50					52242	1	1	576.807	1151.6	2	1151.6	0.0015	101	110	0	28.68	22	34	0.21	R	SNFGYNIPLK	H				11	090702LimSK_Exosome2_05.6171.6171.2.dta
50					52243	1	1	576.807	1151.6	2	1151.6	0.0016	101	110	0	20.37	28	34	1.4	R	SNFGYNIPLK	H				10	090702LimSK_Exosome2_08b4.4333.4333.2.dta
50					52245	1	1	576.807	1151.6	2	1151.6	0.0018	101	110	0	42.21	24	34	0.0091	R	SNFGYNIPLK	H				5	090702LimSK_Exosome2_08b1.4258.4258.2.dta
50					52246	1	1	576.807	1151.6	2	1151.6	0.0019	101	110	0	43.43	26	34	0.0069	R	SNFGYNIPLK	H				7	090702LimSK_Exosome2_07.5805.5805.2.dta
50					52250	1	1	576.807	1151.6	2	1151.6	0.002	101	110	0	51.22	25	34	0.0011	R	SNFGYNIPLK	H				8	090702LimSK_Exosome2_06.6232.6232.2.dta
50					52251	1	1	576.807	1151.6	2	1151.6	0.002	101	110	0	51.16	28	34	0.0011	R	SNFGYNIPLK	H				11	090702LimSK_Exosome2_02.6447.6447.2.dta
50					52252	1	1	576.807	1151.6	2	1151.6	0.002	101	110	0	30.08	24	34	0.15	R	SNFGYNIPLK	H				10	090702LimSK_Exosome2_06.6188.6188.2.dta
50					52253	1	1	576.807	1151.6	2	1151.6	0.0021	101	110	0	45.51	21	34	0.0042	R	SNFGYNIPLK	H				12	090702LimSK_Exosome2_03.5999.5999.2.dta
50					52254	1	1	576.807	1151.6	2	1151.6	0.0022	101	110	0	45.08	26	34	0.0046	R	SNFGYNIPLK	H				6	090702LimSK_Exosome2_02.6491.6491.2.dta
50					52255	1	1	576.807	1151.6	2	1151.6	0.0022	101	110	0	23.89	22	34	0.61	R	SNFGYNIPLK	H				7	090702LimSK_Exosome2_01.5212.5212.2.dta
50					52256	1	1	576.807	1151.6	2	1151.6	0.0023	101	110	0	50.41	24	34	0.0014	R	SNFGYNIPLK	H				8	090702LimSK_Exosome2_06.6320.6320.2.dta
50					52257	1	1	576.807	1151.6	2	1151.6	0.0023	101	110	0	25.39	26	34	0.43	R	SNFGYNIPLK	H				9	090702LimSK_Exosome2_08b2.3963.3963.2.dta
50					52258	1	1	576.807	1151.6	2	1151.6	0.0024	101	110	0	32.61	24	34	0.082	R	SNFGYNIPLK	H				7	090702LimSK_Exosome2_03.6086.6086.2.dta
50					52259	1	1	576.807	1151.6	2	1151.6	0.0024	101	110	0	24.89	21	34	0.49	R	SNFGYNIPLK	H				4	090702LimSK_Exosome2_04.6287.6287.2.dta
50					52260	1	1	576.807	1151.6	2	1151.6	0.0024	101	110	0	49.68	21	34	0.0016	R	SNFGYNIPLK	H				7	090702LimSK_Exosome2_01.5148.5148.2.dta
50					52261	1	1	576.807	1151.6	2	1151.6	0.0025	101	110	0	29.04	23	34	0.19	R	SNFGYNIPLK	H				8	090702LimSK_Exosome2_02.6540.6540.2.dta
50					52262	1	1	576.807	1151.6	2	1151.6	0.0025	101	110	0	40.07	26	34	0.015	R	SNFGYNIPLK	H				14	090702LimSK_Exosome2_05.6214.6214.2.dta
50					52263	1	1	576.807	1151.6	2	1151.6	0.0025	101	110	0	37.84	27	34	0.025	R	SNFGYNIPLK	H				7	090702LimSK_Exosome2_05.6354.6354.2.dta
50					52264	1	1	576.807	1151.6	2	1151.6	0.0026	101	110	0	28.92	23	34	0.19	R	SNFGYNIPLK	H				12	090702LimSK_Exosome2_02.6593.6593.2.dta
50					52265	1	1	576.807	1151.6	2	1151.6	0.0027	101	110	0	21.48	27	34	1.1	R	SNFGYNIPLK	H				7	090702LimSK_Exosome2_02.6704.6704.2.dta
50					52266	1	1	576.807	1151.6	2	1151.6	0.0027	101	110	0	31.4	24	34	0.11	R	SNFGYNIPLK	H				10	090702LimSK_Exosome2_08b1.4295.4295.2.dta
50					52267	1	1	576.807	1151.6	2	1151.6	0.0027	101	110	0	37.14	24	34	0.029	R	SNFGYNIPLK	H				6	090702LimSK_Exosome2_01.5091.5091.2.dta
50					52268	1	1	576.807	1151.6	2	1151.6	0.0027	101	110	0	32.14	22	34	0.09	R	SNFGYNIPLK	H				11	090702LimSK_Exosome2_07.5851.5851.2.dta
50					52269	1	1	576.807	1151.6	2	1151.6	0.0027	101	110	0	42.57	25	34	0.0082	R	SNFGYNIPLK	H				13	090702LimSK_Exosome2_03.6133.6133.2.dta
50					52270	1	1	576.807	1151.6	2	1151.6	0.0028	101	110	0	51.38	24	34	0.0011	R	SNFGYNIPLK	H				8	090702LimSK_Exosome2_05.6258.6258.2.dta
50					52271	1	1	576.807	1151.6	2	1151.6	0.0028	101	110	0	34.32	21	34	0.055	R	SNFGYNIPLK	H				9	090702LimSK_Exosome2_04.6326.6326.2.dta
50					52272	1	1	576.808	1151.6	2	1151.6	0.0029	101	110	0	34.73	25	34	0.05	R	SNFGYNIPLK	H				7	090702LimSK_Exosome2_02.6647.6647.2.dta
50					52273	1	1	576.808	1151.6	2	1151.6	0.0029	101	110	0	52.4	25	34	0.00085	R	SNFGYNIPLK	H				13	090702LimSK_Exosome2_03.6040.6040.2.dta
50					52275	1	1	576.808	1151.6	2	1151.6	0.0031	101	110	0	32.67	27	34	0.082	R	SNFGYNIPLK	H				5	090702LimSK_Exosome2_06.6407.6407.2.dta
50					52276	1	1	576.808	1151.6	2	1151.6	0.0035	101	110	0	43.28	25	34	0.0069	R	SNFGYNIPLK	H				13	090702LimSK_Exosome2_05.6306.6306.2.dta
50					52277	1	1	576.808	1151.6	2	1151.6	0.0038	101	110	0	28.4	21	34	0.22	R	SNFGYNIPLK	H				4	090702LimSK_Exosome2_08.5779.5779.2.dta
50					52278	1	1	576.808	1151.6	2	1151.6	0.004	101	110	0	45.39	27	34	0.0044	R	SNFGYNIPLK	H				13	090702LimSK_Exosome2_04.6456.6456.2.dta
50					52279	1	1	576.808	1151.6	2	1151.6	0.004	101	110	0	49.17	26	34	0.0019	R	SNFGYNIPLK	H				12	090702LimSK_Exosome2_04.6368.6368.2.dta
50					52280	1	1	576.808	1151.6	2	1151.6	0.0043	101	110	0	32.18	27	34	0.094	R	SNFGYNIPLK	H				8	090702LimSK_Exosome2_08.5734.5734.2.dta
50					52282	1	1	576.809	1151.6	2	1151.6	0.0056	101	110	0	29.99	20	35	0.16	R	SNFGYNIPLK	H				10	090702LimSK_Exosome2_08.5696.5696.2.dta
50					52283	1	1	576.809	1151.6	2	1151.6	0.0066	101	110	0	35.21	23	34	0.046	R	SNFGYNIPLK	H				12	090702LimSK_Exosome2_08b3.3774.3774.2.dta
50					52324	1	1	577.309	1152.6	2	1151.6	1.0054	101	110	0	25.61	25	34	0.4	R	SNFGYNIPLK	H				9	090702LimSK_Exosome2_08b4.4395.4395.2.dta
50					52325	1	1	577.31	1152.61	2	1151.6	1.0086	101	110	0	22.76	25	34	0.76	R	SNFGYNIPLK	H				10	090702LimSK_Exosome2_08b2.3927.3927.2.dta
50					56315	1	1	609.329	1216.64	2	1216.64	0.0016	30	41	0	76.89		34	3e-06	K	AVENSSTAIGIR	C				10	090702LimSK_Exosome2_01.1874.1874.2.dta
50					56316	1	1	609.329	1216.64	2	1216.64	0.0016	30	41	0	71.75	32	34	9.8e-06	K	AVENSSTAIGIR	C				10	090702LimSK_Exosome2_06.2635.2635.2.dta
50					56317	1	1	609.329	1216.64	2	1216.64	0.0018	30	41	0	83.66	33	34	6.3e-07	K	AVENSSTAIGIR	C				10	090702LimSK_Exosome2_03.2548.2548.2.dta
50					56318	1	1	609.329	1216.64	2	1216.64	0.0019	30	41	0	78.57	33	34	2e-06	K	AVENSSTAIGIR	C				10	090702LimSK_Exosome2_04.2719.2719.2.dta
50					56319	1	1	609.329	1216.64	2	1216.64	0.0019	30	41	0	87.64	32	34	2.5e-07	K	AVENSSTAIGIR	C				10	090702LimSK_Exosome2_04.2677.2677.2.dta
50					56320	1	1	609.329	1216.64	2	1216.64	0.0019	30	41	0	59.15	32	34	0.00018	K	AVENSSTAIGIR	C				10	090702LimSK_Exosome2_04.2810.2810.2.dta
50					56321	1	1	609.329	1216.64	2	1216.64	0.0019	30	41	0	63.64	27	34	6.4e-05	K	AVENSSTAIGIR	C				10	090702LimSK_Exosome2_05.2663.2663.2.dta
50					56322	1	1	609.329	1216.64	2	1216.64	0.002	30	41	0	68.2	32	34	2.2e-05	K	AVENSSTAIGIR	C				9	090702LimSK_Exosome2_04.2763.2763.2.dta
50					56323	1	1	609.329	1216.64	2	1216.64	0.0021	30	41	0	58.71	31	34	0.0002	K	AVENSSTAIGIR	C				10	090702LimSK_Exosome2_04.2856.2856.2.dta
50					56324	1	1	609.329	1216.64	2	1216.64	0.0021	30	41	0	78.64		34	2e-06	K	AVENSSTAIGIR	C				10	090702LimSK_Exosome2_05.2568.2568.2.dta
50					56325	1	1	609.329	1216.64	2	1216.64	0.0021	30	41	0	83.97	33	34	5.9e-07	K	AVENSSTAIGIR	C				10	090702LimSK_Exosome2_06.2534.2534.2.dta
50					56326	1	1	609.329	1216.64	2	1216.64	0.0023	30	41	0	74.47	32	34	5.2e-06	K	AVENSSTAIGIR	C				10	090702LimSK_Exosome2_07.2592.2592.2.dta
50					56327	1	1	609.329	1216.64	2	1216.64	0.0023	30	41	0	95.96		34	3.7e-08	K	AVENSSTAIGIR	C				11	090702LimSK_Exosome2_03.2496.2496.2.dta
50					56328	1	1	609.329	1216.64	2	1216.64	0.0025	30	41	0	53.24	33	34	0.00068	K	AVENSSTAIGIR	C				10	090702LimSK_Exosome2_02.1939.1939.2.dta
50					56329	1	1	609.329	1216.64	2	1216.64	0.0026	30	41	0	57.35	29	34	0.00026	K	AVENSSTAIGIR	C				10	090702LimSK_Exosome2_06.2703.2703.2.dta
50					56330	1	1	609.329	1216.64	2	1216.64	0.0027	30	41	0	62.26	32	34	8.3e-05	K	AVENSSTAIGIR	C				10	090702LimSK_Exosome2_03.2596.2596.2.dta
50					56331	1	1	609.329	1216.64	2	1216.64	0.0028	30	41	0	75.83		34	3.7e-06	K	AVENSSTAIGIR	C				10	090702LimSK_Exosome2_02.1994.1994.2.dta
50					56332	1	1	609.329	1216.64	2	1216.64	0.0029	30	41	0	63.66		34	6e-05	K	AVENSSTAIGIR	C				10	090702LimSK_Exosome2_02.2053.2053.2.dta
50					56333	1	1	609.329	1216.64	2	1216.64	0.0031	30	41	0	86.48	31	34	3.2e-07	K	AVENSSTAIGIR	C				11	090702LimSK_Exosome2_06.2485.2485.2.dta
50					56334	1	1	609.329	1216.64	2	1216.64	0.0031	30	41	0	67.54		34	2.5e-05	K	AVENSSTAIGIR	C				10	090702LimSK_Exosome2_08.2515.2515.2.dta
50					56335	1	1	609.33	1216.64	2	1216.64	0.0033	30	41	0	62.28		34	8.1e-05	K	AVENSSTAIGIR	C				10	090702LimSK_Exosome2_01.1823.1823.2.dta
50					56336	1	1	609.33	1216.64	2	1216.64	0.0033	30	41	0	83.96		34	5.5e-07	K	AVENSSTAIGIR	C				10	090702LimSK_Exosome2_06.2589.2589.2.dta
50					56337	1	1	609.33	1216.64	2	1216.64	0.0033	30	41	0	50.29	33	34	0.0013	K	AVENSSTAIGIR	C				9	090702LimSK_Exosome2_01.1933.1933.2.dta
50					56338	1	1	609.33	1216.64	2	1216.64	0.0036	30	41	0	44.84	23	34	0.0045	K	AVENSSTAIGIR	C				8	090702LimSK_Exosome2_05.2689.2689.2.dta
50					56339	1	1	609.33	1216.64	2	1216.64	0.0038	30	41	0	45.79		34	0.0036	K	AVENSSTAIGIR	C				10	090702LimSK_Exosome2_02.1890.1890.2.dta
50					56340	1	1	609.33	1216.65	2	1216.64	0.0041	30	41	0	75.79		34	3.7e-06	K	AVENSSTAIGIR	C				10	090702LimSK_Exosome2_05.2514.2514.2.dta
50					56341	1	1	609.33	1216.65	2	1216.64	0.0042	30	41	0	76.41		34	3.2e-06	K	AVENSSTAIGIR	C				10	090702LimSK_Exosome2_05.2612.2612.2.dta
50					56369	1	1	609.824	1217.63	2	1216.64	0.9933	30	41	0	50.9	33	34	0.0013	K	AVENSSTAIGIR	C				10	090702LimSK_Exosome2_02.1903.1903.2.dta
50					56381	1	1	609.825	1217.63	2	1216.64	0.9937	30	41	0	23.32	25	34	0.71	K	AVENSSTAIGIR	C				7	090702LimSK_Exosome2_02.2164.2164.2.dta
50					56399	1	1	609.825	1217.64	2	1216.64	0.9947	30	41	0	32.54	31	34	0.083	K	AVENSSTAIGIR	C				9	090702LimSK_Exosome2_02.2109.2109.2.dta
50					57405	1	1	619.316	1236.62	2	1236.62	-0.0009	42	52	1	20.95	21	34	1.2	R	CKDGVVFGVEK	L				4	090702LimSK_Exosome2_06.7877.7877.2.dta
50					57406	1	1	619.316	1236.62	2	1236.62	0.0009	42	52	1	39.47	26	34	0.016	R	CKDGVVFGVEK	L				8	090702LimSK_Exosome2_06.7852.7852.2.dta
50					57409	1	1	619.317	1236.62	2	1236.62	0.0016	42	52	1	25.25	24	34	0.45	R	CKDGVVFGVEK	L				10	090702LimSK_Exosome2_06.7741.7741.2.dta
50					57413	1	1	619.317	1236.62	2	1236.62	0.0017	42	52	1	24.14	26	34	0.57	R	CKDGVVFGVEK	L				7	090702LimSK_Exosome2_06.7791.7791.2.dta
50					57414	1	1	413.214	1236.62	3	1236.62	0.0018	42	52	1	22.86		34	0.77	R	CKDGVVFGVEK	L				6	090702LimSK_Exosome2_05.7689.7689.3.dta
50					57415	1	1	413.214	1236.62	3	1236.62	0.0019	42	52	1	32.44	33	34	0.084	R	CKDGVVFGVEK	L				5	090702LimSK_Exosome2_06.7704.7704.3.dta
50					57416	1	1	413.214	1236.62	3	1236.62	0.002	42	52	1	20.61	25	34	1.3	R	CKDGVVFGVEK	L				10	090702LimSK_Exosome2_05.7603.7603.3.dta
50					57417	1	1	619.317	1236.62	2	1236.62	0.0021	42	52	1	22.36	19	34	0.85	R	CKDGVVFGVEK	L				14	090702LimSK_Exosome2_05.7766.7766.2.dta
50					57418	1	1	413.214	1236.62	3	1236.62	0.0022	42	52	1	24.8	31	34	0.49	R	CKDGVVFGVEK	L				12	090702LimSK_Exosome2_06.7657.7657.3.dta
50					57419	1	1	413.214	1236.62	3	1236.62	0.0023	42	52	1	21.87	29	34	0.96	R	CKDGVVFGVEK	L				11	090702LimSK_Exosome2_06.7839.7839.3.dta
50					57420	1	1	413.214	1236.62	3	1236.62	0.0023	42	52	1	21.57	29	34	1	R	CKDGVVFGVEK	L				10	090702LimSK_Exosome2_05.7781.7781.3.dta
50					57421	1	1	413.214	1236.62	3	1236.62	0.0024	42	52	1	25.86	31	34	0.38	R	CKDGVVFGVEK	L				6	090702LimSK_Exosome2_06.7748.7748.3.dta
50					57422	1	1	413.214	1236.62	3	1236.62	0.0025	42	52	1	28.83	29	34	0.19	R	CKDGVVFGVEK	L				11	090702LimSK_Exosome2_05.7561.7561.3.dta
50					57423	1	1	413.214	1236.62	3	1236.62	0.0025	42	52	1	20.38	32	34	1.3	R	CKDGVVFGVEK	L				8	090702LimSK_Exosome2_03.7039.7039.3.dta
50					57424	1	1	413.214	1236.62	3	1236.62	0.0025	42	52	1	20.26	33	34	1.4	R	CKDGVVFGVEK	L				4	090702LimSK_Exosome2_04.8009.8009.3.dta
50					57427	1	1	413.214	1236.62	3	1236.62	0.0027	42	52	1	28.82	32	34	0.19	R	CKDGVVFGVEK	L				11	090702LimSK_Exosome2_06.7796.7796.3.dta
50					57428	1	1	413.214	1236.62	3	1236.62	0.0027	42	52	1	21.38	30	34	1.1	R	CKDGVVFGVEK	L				4	090702LimSK_Exosome2_06.7613.7613.3.dta
50					57429	1	1	619.317	1236.62	2	1236.62	0.0028	42	52	1	23.48	22	34	0.65	R	CKDGVVFGVEK	L				9	090702LimSK_Exosome2_05.7693.7693.2.dta
50					57430	1	1	619.317	1236.62	2	1236.62	0.0028	42	52	1	23.58	23	34	0.64	R	CKDGVVFGVEK	L				10	090702LimSK_Exosome2_06.7665.7665.2.dta
50					57431	1	1	413.214	1236.62	3	1236.62	0.0028	42	52	1	20.22	32	34	1.4	R	CKDGVVFGVEK	L				7	090702LimSK_Exosome2_03.6959.6959.3.dta
50					57432	1	1	413.214	1236.62	3	1236.62	0.0029	42	52	1	26.62	30	34	0.32	R	CKDGVVFGVEK	L				7	090702LimSK_Exosome2_01.1890.1890.3.dta
50					57433	1	1	413.214	1236.62	3	1236.62	0.0029	42	52	1	20.7	26	34	1.2	R	CKDGVVFGVEK	L				8	090702LimSK_Exosome2_04.8102.8102.3.dta
50					57435	1	1	413.214	1236.62	3	1236.62	0.003	42	52	1	21.17	28	34	1.1	R	CKDGVVFGVEK	L				13	090702LimSK_Exosome2_05.7646.7646.3.dta
50					57436	1	1	413.214	1236.62	3	1236.62	0.003	42	52	1	26.19	26	34	0.35	R	CKDGVVFGVEK	L				6	090702LimSK_Exosome2_05.7832.7832.3.dta
50					57438	1	1	413.214	1236.62	3	1236.62	0.0031	42	52	1	24.78	29	34	0.49	R	CKDGVVFGVEK	L				5	090702LimSK_Exosome2_06.7882.7882.3.dta
50					57439	1	1	413.214	1236.62	3	1236.62	0.0031	42	52	1	36.27		34	0.035	R	CKDGVVFGVEK	L				7	090702LimSK_Exosome2_05.7737.7737.3.dta
50					57440	1	1	619.317	1236.62	2	1236.62	0.0032	42	52	1	24.65	27	34	0.5	R	CKDGVVFGVEK	L				5	090702LimSK_Exosome2_06.7695.7695.2.dta
50					57444	1	1	619.318	1236.62	2	1236.62	0.0046	42	52	1	22.1	22	34	0.95	R	CKDGVVFGVEK	L				6	090702LimSK_Exosome2_06.7653.7653.2.dta
50					57445	1	1	619.318	1236.62	2	1236.62	0.0052	42	52	1	28.56	32	34	0.2	R	CKDGVVFGVEK	L				6	090702LimSK_Exosome2_06.7734.7734.2.dta
50					57509	1	1	619.817	1237.62	2	1236.62	1.0025	42	52	1	25.69	24	35	0.46	R	CKDGVVFGVEK	L				4	090702LimSK_Exosome2_06.7677.7677.2.dta
50					57510	1	1	619.818	1237.62	2	1236.62	1.0052	42	52	1	33.55	21	35	0.074	R	CKDGVVFGVEK	L				7	090702LimSK_Exosome2_06.7834.7834.2.dta
50					64014	1	1	460.919	1379.74	3	1379.73	0.0018	73	86	0	26.71	25	33	0.27	R	HVGMAVAGLLADAR	S				13	090702LimSK_Exosome2_01.6509.6509.3.dta
50					64015	1	1	460.92	1379.74	3	1379.73	0.0037	73	86	0	26.86	31	33	0.24	R	HVGMAVAGLLADAR	S				7	090702LimSK_Exosome2_01.6393.6393.3.dta
50					64016	1	1	460.92	1379.74	3	1379.73	0.0038	73	86	0	31.48	30	33	0.083	R	HVGMAVAGLLADAR	S				12	090702LimSK_Exosome2_01.6447.6447.3.dta
50					75520	1	1	828.316	1654.62	2	1654.62	0.002	235	248	1	24.47	21	32	0.35	K	ESLKEEDESDDDNM	-				13	090702LimSK_Exosome2_05.2233.2233.2.dta
50					75521	1	1	828.316	1654.62	2	1654.62	0.002	235	248	1	42.74	22	32	0.0053	K	ESLKEEDESDDDNM	-				7	090702LimSK_Exosome2_06.2050.2050.2.dta
50					75522	1	1	828.316	1654.62	2	1654.62	0.0026	235	248	1	42.57	21	32	0.0055	K	ESLKEEDESDDDNM	-				9	090702LimSK_Exosome2_05.2183.2183.2.dta
50					75523	1	1	828.316	1654.62	2	1654.62	0.0027	235	248	1	37.79	26	32	0.017	K	ESLKEEDESDDDNM	-				12	090702LimSK_Exosome2_04.2008.2008.2.dta
50					75524	1	1	828.316	1654.62	2	1654.62	0.0028	235	248	1	35.39	24	32	0.029	K	ESLKEEDESDDDNM	-				10	090702LimSK_Exosome2_05.2140.2140.2.dta
50					75525	1	1	828.316	1654.62	2	1654.62	0.0032	235	248	1	39.46	20	32	0.011	K	ESLKEEDESDDDNM	-				13	090702LimSK_Exosome2_04.2052.2052.2.dta
50					75526	1	1	828.317	1654.62	2	1654.62	0.0037	235	248	1	52.63	24	33	0.00055	K	ESLKEEDESDDDNM	-				8	090702LimSK_Exosome2_06.2086.2086.2.dta
50					75527	1	1	828.317	1654.62	2	1654.62	0.0041	235	248	1	28.17	18	32	0.15	K	ESLKEEDESDDDNM	-				8	090702LimSK_Exosome2_06.2132.2132.2.dta
50					75870	1	1	836.313	1670.61	2	1670.61	0.0015	235	248	1	58.03	17	32	0.00014	K	ESLKEEDESDDDNM	-		Oxidation (M)	0.00000000000001.0	9	090702LimSK_Exosome2_06.2092.2092.2.dta
50					75871	1	1	836.314	1670.61	2	1670.61	0.0038	235	248	1	40.95		32	0.0074	K	ESLKEEDESDDDNM	-		Oxidation (M)	0.00000000000001.0	14	090702LimSK_Exosome2_06.998.998.2.dta
50					75872	1	1	836.314	1670.61	2	1670.61	0.0039	235	248	1	32.73		32	0.049	K	ESLKEEDESDDDNM	-		Oxidation (M)	0.00000000000001.0	13	090702LimSK_Exosome2_04.833.833.2.dta
50					75873	1	1	836.315	1670.62	2	1670.61	0.0049	235	248	1	29.73	18	32	0.097	K	ESLKEEDESDDDNM	-		Oxidation (M)	0.00000000000001.0	9	090702LimSK_Exosome2_05.1069.1069.2.dta
50					75874	1	1	836.315	1670.62	2	1670.61	0.0054	235	248	1	55.79	23	32	0.00024	K	ESLKEEDESDDDNM	-		Oxidation (M)	0.00000000000001.0	13	090702LimSK_Exosome2_06.958.958.2.dta
50					77697	1	1	868.299	1734.58	2	1734.58	0.0028	235	248	1	20.43	19	30	0.48	K	ESLKEEDESDDDNM	-		Phospho (ST)	0.00000000200000.0	8	090702LimSK_Exosome2_05.1768.1768.2.dta
50					77698	1	1	868.3	1734.59	2	1734.58	0.0035	235	248	1	46.67	17	30	0.0011	K	ESLKEEDESDDDNM	-		Phospho (ST)	0.00000000200000.0	10	090702LimSK_Exosome2_06.1658.1658.2.dta
50					77699	1	1	868.3	1734.59	2	1734.58	0.004	235	248	1	28.55	18	30	0.075	K	ESLKEEDESDDDNM	-		Phospho (ST)	0.00000000200000.0	9	090702LimSK_Exosome2_04.1468.1468.2.dta
50					77700	1	1	868.3	1734.59	2	1734.58	0.0046	235	248	1	28.01	21	30	0.086	K	ESLKEEDESDDDNM	-		Phospho (ST)	0.00000000200000.0	14	090702LimSK_Exosome2_05.1810.1810.2.dta
50					77703	1	1	868.301	1734.59	2	1734.58	0.0061	235	248	1	21.7		30	0.37	K	ESLKEEDESDDDNM	-		Phospho (ST)	0.00000000200000.0	14	090702LimSK_Exosome2_06.1619.1619.2.dta
50					78067	1	1	876.296	1750.58	2	1750.58	0.0019	235	248	1	23.75		29	0.2	K	ESLKEEDESDDDNM	-		Oxidation (M); Phospho (ST)	0.00000000200001.0	11	090702LimSK_Exosome2_04.615.615.2.dta	emPAI	3.96
56	IPI00025019	Tax_Id=9606 Gene_Symbol=PSMB1 Proteasome subunit beta type-1	2382	26700	28290	1	1	367.218	732.421	2	732.42	0.0007	223	228	0	30.87	31	34	0.1	R	ICIVTK	E				5	090702LimSK_Exosome2_06.1778.1778.2.dta
56					28291	1	1	367.218	732.421	2	732.42	0.0009	223	228	0	32.78	30	34	0.068	R	ICIVTK	E				5	090702LimSK_Exosome2_06.1823.1823.2.dta
56					28292	1	1	367.218	732.421	2	732.42	0.001	223	228	0	30.27	29	34	0.12	R	ICIVTK	E				5	090702LimSK_Exosome2_05.1896.1896.2.dta
56					28294	1	1	367.218	732.421	2	732.42	0.001	223	228	0	25.71	27	34	0.34	R	ICIVTK	E				5	090702LimSK_Exosome2_04.1671.1671.2.dta
56					28295	1	1	367.218	732.421	2	732.42	0.001	223	228	0	27.17	29	34	0.25	R	ICIVTK	E				5	090702LimSK_Exosome2_06.1734.1734.2.dta
56					28297	1	1	367.218	732.422	2	732.42	0.0011	223	228	0	29.76	28	34	0.14	R	ICIVTK	E				5	090702LimSK_Exosome2_05.1853.1853.2.dta
56					28298	1	1	367.218	732.422	2	732.42	0.0012	223	228	0	24.1		34	0.5	R	ICIVTK	E				5	090702LimSK_Exosome2_05.1940.1940.2.dta
56					28300	1	1	367.218	732.422	2	732.42	0.0012	223	228	0	32.26		34	0.076	R	ICIVTK	E				5	090702LimSK_Exosome2_04.1715.1715.2.dta
56					28301	1	1	367.218	732.422	2	732.42	0.0012	223	228	0	23.27	25	34	0.6	R	ICIVTK	E				7	090702LimSK_Exosome2_07.1789.1789.2.dta
56					28304	1	1	733.429	732.422	1	732.42	0.0013	223	228	0	25.72	20	34	0.34	R	ICIVTK	E				6	090702LimSK_Exosome2_06.1815.1815.1.dta
56					28306	1	1	367.218	732.422	2	732.42	0.0013	223	228	0	30.9		34	0.1	R	ICIVTK	E				5	090702LimSK_Exosome2_07.1746.1746.2.dta
56					28307	1	1	733.429	732.422	1	732.42	0.0013	223	228	0	25.53	26	34	0.36	R	ICIVTK	E				4	090702LimSK_Exosome2_06.1768.1768.1.dta
56					43107	1	1	504.262	1006.51	2	1006.51	0.0002	205	213	0	29.33	23	33	0.15	K	DVFISAAER	D				7	090702LimSK_Exosome2_06.3670.3670.2.dta
56					43108	1	1	504.262	1006.51	2	1006.51	0.0009	205	213	0	37.57	24	33	0.021	K	DVFISAAER	D				7	090702LimSK_Exosome2_05.3615.3615.2.dta
56					43109	1	1	504.262	1006.51	2	1006.51	0.0011	205	213	0	22.89	25	33	0.62	K	DVFISAAER	D				6	090702LimSK_Exosome2_03.3559.3559.2.dta
56					43110	1	1	504.262	1006.51	2	1006.51	0.0011	205	213	0	52.67	29	33	0.00065	K	DVFISAAER	D				13	090702LimSK_Exosome2_05.3665.3665.2.dta
56					43115	1	1	504.262	1006.51	2	1006.51	0.0013	205	213	0	43.37	24	33	0.0057	K	DVFISAAER	D				8	090702LimSK_Exosome2_06.3447.3447.2.dta
56					43117	1	1	504.262	1006.51	2	1006.51	0.0014	205	213	0	27.77	23	34	0.21	K	DVFISAAER	D				8	090702LimSK_Exosome2_04.3813.3813.2.dta
56					43120	1	1	504.262	1006.51	2	1006.51	0.0015	205	213	0	33.71	21	34	0.057	K	DVFISAAER	D				12	090702LimSK_Exosome2_07.3366.3366.2.dta
56					43125	1	1	504.262	1006.51	2	1006.51	0.0018	205	213	0	55.05	27	34	0.00042	K	DVFISAAER	D				7	090702LimSK_Exosome2_06.3543.3543.2.dta
56					43129	1	1	504.262	1006.51	2	1006.51	0.0019	205	213	0	36.66	28	34	0.028	K	DVFISAAER	D				8	090702LimSK_Exosome2_04.3862.3862.2.dta
56					43133	1	1	504.262	1006.51	2	1006.51	0.0019	205	213	0	35.48	19	34	0.037	K	DVFISAAER	D				8	090702LimSK_Exosome2_06.3690.3690.2.dta
56					43149	1	1	504.263	1006.51	2	1006.51	0.003	205	213	0	44.03	29	34	0.0054	K	DVFISAAER	D				11	090702LimSK_Exosome2_06.3489.3489.2.dta
56					43150	1	1	504.263	1006.51	2	1006.51	0.0031	205	213	0	44.77	33	34	0.0046	K	DVFISAAER	D				8	090702LimSK_Exosome2_06.3588.3588.2.dta
56					43157	1	1	504.263	1006.51	2	1006.51	0.0037	205	213	0	35.57	24	34	0.038	K	DVFISAAER	D				7	090702LimSK_Exosome2_07.3413.3413.2.dta
56					43158	1	1	504.263	1006.51	2	1006.51	0.0038	205	213	0	26.46	25	34	0.31	K	DVFISAAER	D				6	090702LimSK_Exosome2_08.3534.3534.2.dta
56					43160	1	1	504.264	1006.51	2	1006.51	0.0041	205	213	0	33.26	21	34	0.065	K	DVFISAAER	D				7	090702LimSK_Exosome2_06.3633.3633.2.dta
56					43163	1	1	504.264	1006.51	2	1006.51	0.005	205	213	0	41.75	22	34	0.0086	K	DVFISAAER	D				8	090702LimSK_Exosome2_05.3566.3566.2.dta
56					43308	1	1	505.251	1008.49	2	1008.49	0.0006	214	222	0	44.97	27	33	0.0035	R	DVYTGDALR	I				7	090702LimSK_Exosome2_06.2438.2438.2.dta
56					43312	1	1	505.252	1008.49	2	1008.49	0.0009	214	222	0	31.03	25	33	0.087	R	DVYTGDALR	I				6	090702LimSK_Exosome2_05.2481.2481.2.dta
56					43315	1	1	505.252	1008.49	2	1008.49	0.001	214	222	0	21.23	22	33	0.84	R	DVYTGDALR	I				7	090702LimSK_Exosome2_04.2502.2502.2.dta
56					43322	1	1	505.252	1008.49	2	1008.49	0.0013	214	222	0	21.95	28	33	0.71	R	DVYTGDALR	I				6	090702LimSK_Exosome2_07.2548.2548.2.dta
56					43323	1	1	505.252	1008.49	2	1008.49	0.0013	214	222	0	27.83	21	33	0.18	R	DVYTGDALR	I				7	090702LimSK_Exosome2_07.2460.2460.2.dta
56					43324	1	1	505.252	1008.49	2	1008.49	0.0013	214	222	0	33.74	24	33	0.047	R	DVYTGDALR	I				6	090702LimSK_Exosome2_06.2386.2386.2.dta
56					43328	1	1	505.252	1008.49	2	1008.49	0.0015	214	222	0	22.91	28	33	0.59	R	DVYTGDALR	I				7	090702LimSK_Exosome2_02.2020.2020.2.dta
56					43329	1	1	505.252	1008.49	2	1008.49	0.0016	214	222	0	34.88	24	33	0.038	R	DVYTGDALR	I				6	090702LimSK_Exosome2_07.2504.2504.2.dta
56					43330	1	1	505.252	1008.49	2	1008.49	0.0016	214	222	0	20.56	16	33	1	R	DVYTGDALR	I				9	090702LimSK_Exosome2_05.2431.2431.2.dta
56					43332	1	1	505.252	1008.49	2	1008.49	0.0018	214	222	0	33.22	25	33	0.054	R	DVYTGDALR	I				7	090702LimSK_Exosome2_04.2544.2544.2.dta
56					43335	1	1	505.252	1008.49	2	1008.49	0.0023	214	222	0	35.22	26	33	0.033	R	DVYTGDALR	I				7	090702LimSK_Exosome2_06.2494.2494.2.dta
56					51853	1	1	382.869	1145.58	3	1145.58	0.0017	57	66	0	21.93	22	34	1	R	LSEGFSIHTR	D				4	090702LimSK_Exosome2_06.6746.6746.3.dta
56					51854	1	1	382.869	1145.58	3	1145.58	0.0018	57	66	0	20.23	25	34	1.5	R	LSEGFSIHTR	D				9	090702LimSK_Exosome2_05.6780.6780.3.dta
56					51864	1	1	382.869	1145.59	3	1145.58	0.0022	57	66	0	22.15	27	34	0.92	R	LSEGFSIHTR	D				4	090702LimSK_Exosome2_06.6703.6703.3.dta
56					51865	1	1	382.869	1145.59	3	1145.58	0.0023	57	66	0	20.14	25	34	1.5	R	LSEGFSIHTR	D				5	090702LimSK_Exosome2_06.6791.6791.3.dta
56					51927	1	1	383.204	1146.59	3	1145.58	1.0065	57	66	0	26.36	24	35	0.37	R	LSEGFSIHTR	D				12	090702LimSK_Exosome2_06.6594.6594.3.dta
56					71733	1	1	773.369	1544.72	2	1544.73	-0.0032	147	160	0	47.42	22	36	0.0036	K	GAVYSFDPVGSYQR	D				7	090702LimSK_Exosome2_08b3.3768.3768.2.dta
56					71734	1	1	773.371	1544.73	2	1544.73	0.0016	147	160	0	52.63	19	36	0.0012	K	GAVYSFDPVGSYQR	D				16	090702LimSK_Exosome2_05.6241.6241.2.dta
56					71735	1	1	773.371	1544.73	2	1544.73	0.0018	147	160	0	66.05	29	36	5.3e-05	K	GAVYSFDPVGSYQR	D				8	090702LimSK_Exosome2_08b1.4262.4262.2.dta
56					71736	1	1	773.371	1544.73	2	1544.73	0.002	147	160	0	75.66	21	36	5.6e-06	K	GAVYSFDPVGSYQR	D				11	090702LimSK_Exosome2_03.6124.6124.2.dta
56					71737	1	1	773.371	1544.73	2	1544.73	0.0021	147	160	0	62.07	26	36	0.00013	K	GAVYSFDPVGSYQR	D				8	090702LimSK_Exosome2_08b1.4294.4294.2.dta
56					71738	1	1	773.371	1544.73	2	1544.73	0.0021	147	160	0	32.48	18	36	0.12	K	GAVYSFDPVGSYQR	D				8	090702LimSK_Exosome2_07.5787.5787.2.dta
56					71739	1	1	773.371	1544.73	2	1544.73	0.0023	147	160	0	67.41	24	36	3.8e-05	K	GAVYSFDPVGSYQR	D				10	090702LimSK_Exosome2_08.5788.5788.2.dta
56					71740	1	1	773.371	1544.73	2	1544.73	0.0024	147	160	0	64.05	24	36	8.2e-05	K	GAVYSFDPVGSYQR	D				9	090702LimSK_Exosome2_08.5743.5743.2.dta
56					71741	1	1	773.371	1544.73	2	1544.73	0.0025	147	160	0	41.25	21	36	0.016	K	GAVYSFDPVGSYQR	D				13	090702LimSK_Exosome2_08b4.4336.4336.2.dta
56					71742	1	1	773.372	1544.73	2	1544.73	0.0026	147	160	0	71.51	25	36	1.5e-05	K	GAVYSFDPVGSYQR	D				8	090702LimSK_Exosome2_06.6395.6395.2.dta
56					71743	1	1	773.372	1544.73	2	1544.73	0.0026	147	160	0	70.63	24	36	1.8e-05	K	GAVYSFDPVGSYQR	D				9	090702LimSK_Exosome2_05.6282.6282.2.dta
56					71744	1	1	773.372	1544.73	2	1544.73	0.0028	147	160	0	46.57	25	36	0.0046	K	GAVYSFDPVGSYQR	D				10	090702LimSK_Exosome2_08b4.4366.4366.2.dta
56					71745	1	1	773.372	1544.73	2	1544.73	0.0028	147	160	0	62.02	25	36	0.00013	K	GAVYSFDPVGSYQR	D				10	090702LimSK_Exosome2_03.6101.6101.2.dta
56					71746	1	1	773.372	1544.73	2	1544.73	0.0028	147	160	0	62.17	27	36	0.00013	K	GAVYSFDPVGSYQR	D				9	090702LimSK_Exosome2_08b3.3788.3788.2.dta
56					71747	1	1	773.372	1544.73	2	1544.73	0.0029	147	160	0	71.3	22	36	1.5e-05	K	GAVYSFDPVGSYQR	D				10	090702LimSK_Exosome2_07.5885.5885.2.dta
56					71748	1	1	773.372	1544.73	2	1544.73	0.0029	147	160	0	76.24	24	36	5e-06	K	GAVYSFDPVGSYQR	D				10	090702LimSK_Exosome2_06.6353.6353.2.dta
56					71749	1	1	773.372	1544.73	2	1544.73	0.003	147	160	0	77.1	29	36	4.1e-06	K	GAVYSFDPVGSYQR	D				11	090702LimSK_Exosome2_04.6424.6424.2.dta
56					71750	1	1	773.372	1544.73	2	1544.73	0.0031	147	160	0	70.35	29	36	1.9e-05	K	GAVYSFDPVGSYQR	D				10	090702LimSK_Exosome2_05.6330.6330.2.dta
56					71751	1	1	773.372	1544.73	2	1544.73	0.0032	147	160	0	54.98	18	36	0.00067	K	GAVYSFDPVGSYQR	D				8	090702LimSK_Exosome2_01.5649.5649.2.dta
56					71752	1	1	773.372	1544.73	2	1544.73	0.0032	147	160	0	70.69	27	36	1.8e-05	K	GAVYSFDPVGSYQR	D				8	090702LimSK_Exosome2_08b2.3957.3957.2.dta
56					71753	1	1	773.372	1544.73	2	1544.73	0.0035	147	160	0	67.41	21	36	3.8e-05	K	GAVYSFDPVGSYQR	D				8	090702LimSK_Exosome2_07.5838.5838.2.dta
56					71754	1	1	773.372	1544.73	2	1544.73	0.0035	147	160	0	42.05	20	36	0.013	K	GAVYSFDPVGSYQR	D				9	090702LimSK_Exosome2_04.6469.6469.2.dta
56					71755	1	1	773.372	1544.73	2	1544.73	0.0036	147	160	0	50.91	22	36	0.0017	K	GAVYSFDPVGSYQR	D				8	090702LimSK_Exosome2_06.6225.6225.2.dta
56					71756	1	1	773.372	1544.73	2	1544.73	0.0037	147	160	0	51.3	23	36	0.0015	K	GAVYSFDPVGSYQR	D				8	090702LimSK_Exosome2_08.5821.5821.2.dta
56					71757	1	1	773.372	1544.73	2	1544.73	0.0037	147	160	0	46.95	24	36	0.0042	K	GAVYSFDPVGSYQR	D				9	090702LimSK_Exosome2_07.5935.5935.2.dta
56					71758	1	1	773.372	1544.73	2	1544.73	0.0038	147	160	0	41.07	19	36	0.016	K	GAVYSFDPVGSYQR	D				7	090702LimSK_Exosome2_06.6487.6487.2.dta
56					71759	1	1	773.372	1544.73	2	1544.73	0.0038	147	160	0	69.46	31	36	2.4e-05	K	GAVYSFDPVGSYQR	D				10	090702LimSK_Exosome2_06.6439.6439.2.dta
56					71760	1	1	773.372	1544.73	2	1544.73	0.0039	147	160	0	73.43	24	36	9.5e-06	K	GAVYSFDPVGSYQR	D				10	090702LimSK_Exosome2_06.6265.6265.2.dta
56					71761	1	1	773.372	1544.73	2	1544.73	0.0042	147	160	0	58.97	25	36	0.00026	K	GAVYSFDPVGSYQR	D				7	090702LimSK_Exosome2_04.6381.6381.2.dta
56					71762	1	1	773.372	1544.73	2	1544.73	0.0043	147	160	0	54.36	23	36	0.00076	K	GAVYSFDPVGSYQR	D				7	090702LimSK_Exosome2_08b2.3945.3945.2.dta
56					71763	1	1	773.373	1544.73	2	1544.73	0.0052	147	160	0	50.64	26	36	0.0017	K	GAVYSFDPVGSYQR	D				7	090702LimSK_Exosome2_08b4.4338.4338.2.dta
56					71764	1	1	773.373	1544.73	2	1544.73	0.0053	147	160	0	50.98	25	36	0.0016	K	GAVYSFDPVGSYQR	D				8	090702LimSK_Exosome2_04.6341.6341.2.dta
56					71765	1	1	773.373	1544.73	2	1544.73	0.0054	147	160	0	76.43	24	36	4.6e-06	K	GAVYSFDPVGSYQR	D				8	090702LimSK_Exosome2_06.6309.6309.2.dta
56					71766	1	1	773.373	1544.73	2	1544.73	0.0054	147	160	0	68	24	36	3.2e-05	K	GAVYSFDPVGSYQR	D				10	090702LimSK_Exosome2_03.6167.6167.2.dta
56					71767	1	1	773.373	1544.73	2	1544.73	0.0055	147	160	0	51.95	28	36	0.0013	K	GAVYSFDPVGSYQR	D				8	090702LimSK_Exosome2_05.6383.6383.2.dta
56					71768	1	1	773.374	1544.73	2	1544.73	0.0065	147	160	0	41.31	21	36	0.015	K	GAVYSFDPVGSYQR	D				8	090702LimSK_Exosome2_08.5753.5753.2.dta
56					71769	1	1	773.374	1544.73	2	1544.73	0.0067	147	160	0	34.97	20	35	0.063	K	GAVYSFDPVGSYQR	D				9	090702LimSK_Exosome2_08b2.3977.3977.2.dta
56					71770	1	1	773.375	1544.74	2	1544.73	0.0094	147	160	0	27.4	20	35	0.36	K	GAVYSFDPVGSYQR	D				7	090702LimSK_Exosome2_08b3.3829.3829.2.dta
56					71771	1	1	773.376	1544.74	2	1544.73	0.0125	147	160	0	33.32	21	36	0.095	K	GAVYSFDPVGSYQR	D				6	090702LimSK_Exosome2_08b3.3821.3821.2.dta
56					71809	1	1	773.872	1545.73	2	1544.73	1.0038	147	160	0	40.58	23	36	0.018	K	GAVYSFDPVGSYQR	D				9	090702LimSK_Exosome2_08b2.3965.3965.2.dta
56					71810	1	1	773.873	1545.73	2	1544.73	1.0048	147	160	0	73.06	27	36	1.1e-05	K	GAVYSFDPVGSYQR	D				9	090702LimSK_Exosome2_03.6095.6095.2.dta
56					71811	1	1	773.873	1545.73	2	1544.73	1.0053	147	160	0	48.61	19	36	0.0029	K	GAVYSFDPVGSYQR	D				8	090702LimSK_Exosome2_05.6409.6409.2.dta
56					71812	1	1	773.873	1545.73	2	1544.73	1.0058	147	160	0	25.57	21	36	0.59	K	GAVYSFDPVGSYQR	D				7	090702LimSK_Exosome2_06.6480.6480.2.dta
56					71813	1	1	773.874	1545.73	2	1544.73	1.007	147	160	0	23.62	21	36	0.93	K	GAVYSFDPVGSYQR	D				14	090702LimSK_Exosome2_08b4.4396.4396.2.dta
56					71814	1	1	773.874	1545.73	2	1544.73	1.008	147	160	0	48.04	22	36	0.0034	K	GAVYSFDPVGSYQR	D				14	090702LimSK_Exosome2_08b4.4359.4359.2.dta
56					71815	1	1	773.874	1545.73	2	1544.73	1.0081	147	160	0	58.06	20	36	0.00034	K	GAVYSFDPVGSYQR	D				8	090702LimSK_Exosome2_08.5738.5738.2.dta
56					71816	1	1	773.875	1545.74	2	1544.73	1.0096	147	160	0	31.05	25	36	0.17	K	GAVYSFDPVGSYQR	D				6	090702LimSK_Exosome2_05.6427.6427.2.dta
56					75476	1	1	551.279	1650.82	3	1650.81	0.0002	185	198	0	20.83	23	36	1.6	K	NMQNVEHVPLSLDR	A				5	090702LimSK_Exosome2_06.8298.8298.3.dta
56					75479	1	1	551.279	1650.82	3	1650.81	0.0004	185	198	0	23.12	28	36	0.98	K	NMQNVEHVPLSLDR	A				14	090702LimSK_Exosome2_03.8199.8199.3.dta
56					75481	1	1	551.279	1650.82	3	1650.81	0.002	185	198	0	30.14	28	36	0.19	K	NMQNVEHVPLSLDR	A				16	090702LimSK_Exosome2_05.8416.8416.3.dta
56					75482	1	1	551.28	1650.82	3	1650.81	0.0022	185	198	0	32.28	26	36	0.12	K	NMQNVEHVPLSLDR	A				14	090702LimSK_Exosome2_06.8334.8334.3.dta
56					75483	1	1	551.28	1650.82	3	1650.81	0.0022	185	198	0	33.84	26	36	0.083	K	NMQNVEHVPLSLDR	A				14	090702LimSK_Exosome2_03.8240.8240.3.dta
56					75484	1	1	551.28	1650.82	3	1650.81	0.0024	185	198	0	30.95	28	36	0.16	K	NMQNVEHVPLSLDR	A				11	090702LimSK_Exosome2_03.8287.8287.3.dta
56					75485	1	1	551.28	1650.82	3	1650.81	0.0024	185	198	0	29.65	32	36	0.22	K	NMQNVEHVPLSLDR	A				15	090702LimSK_Exosome2_04.8634.8634.3.dta
56					75486	1	1	551.28	1650.82	3	1650.81	0.0027	185	198	0	26.25	28	36	0.48	K	NMQNVEHVPLSLDR	A				13	090702LimSK_Exosome2_05.8327.8327.3.dta
56					75487	1	1	551.28	1650.82	3	1650.81	0.0027	185	198	0	29.12	26	36	0.25	K	NMQNVEHVPLSLDR	A				14	090702LimSK_Exosome2_05.8238.8238.3.dta
56					75488	1	1	551.28	1650.82	3	1650.81	0.0029	185	198	0	51.48	28	36	0.0015	K	NMQNVEHVPLSLDR	A				16	090702LimSK_Exosome2_06.8466.8466.3.dta
56					75489	1	1	551.28	1650.82	3	1650.81	0.0031	185	198	0	56.58	31	36	0.00045	K	NMQNVEHVPLSLDR	A				15	090702LimSK_Exosome2_06.8377.8377.3.dta
56					75492	1	1	551.28	1650.82	3	1650.81	0.0034	185	198	0	25.34	26	36	0.6	K	NMQNVEHVPLSLDR	A				8	090702LimSK_Exosome2_04.8674.8674.3.dta
56					75493	1	1	551.28	1650.82	3	1650.81	0.0034	185	198	0	28.89	26	36	0.26	K	NMQNVEHVPLSLDR	A				13	090702LimSK_Exosome2_07.7971.7971.3.dta
56					75494	1	1	551.28	1650.82	3	1650.81	0.0035	185	198	0	30.21	26	36	0.2	K	NMQNVEHVPLSLDR	A				15	090702LimSK_Exosome2_05.8369.8369.3.dta
56					75498	1	1	551.28	1650.82	3	1650.81	0.0038	185	198	0	27.16	24	36	0.39	K	NMQNVEHVPLSLDR	A				13	090702LimSK_Exosome2_07.8021.8021.3.dta
56					75499	1	1	551.28	1650.82	3	1650.81	0.0039	185	198	0	51.71	29	36	0.0014	K	NMQNVEHVPLSLDR	A				18	090702LimSK_Exosome2_06.8421.8421.3.dta
56					75500	1	1	551.28	1650.82	3	1650.81	0.0041	185	198	0	42.47	28	36	0.012	K	NMQNVEHVPLSLDR	A				13	090702LimSK_Exosome2_06.8511.8511.3.dta
56					75501	1	1	551.281	1650.82	3	1650.81	0.0052	185	198	0	34.42	29	36	0.074	K	NMQNVEHVPLSLDR	A				8	090702LimSK_Exosome2_07.7927.7927.3.dta
56					75502	1	1	551.281	1650.82	3	1650.81	0.0052	185	198	0	38.69	29	36	0.028	K	NMQNVEHVPLSLDR	A				15	090702LimSK_Exosome2_05.8282.8282.3.dta
56					75503	1	1	551.613	1651.82	3	1650.81	1.0037	185	198	0	23.96	29	36	0.84	K	NMQNVEHVPLSLDR	A				16	090702LimSK_Exosome2_06.8287.8287.3.dta
56					75842	1	1	556.611	1666.81	3	1666.81	0.0004	185	198	0	25.19	25	36	0.64	K	NMQNVEHVPLSLDR	A		Oxidation (M)	0.01000000000000.0	12	090702LimSK_Exosome2_06.7659.7659.3.dta
56					75846	1	1	556.611	1666.81	3	1666.81	0.0029	185	198	0	27.4	21	36	0.4	K	NMQNVEHVPLSLDR	A		Oxidation (M)	0.01000000000000.0	12	090702LimSK_Exosome2_06.7614.7614.3.dta
56					75848	1	1	556.612	1666.81	3	1666.81	0.0044	185	198	0	28.22	25	36	0.32	K	NMQNVEHVPLSLDR	A		Oxidation (M)	0.01000000000000.0	13	090702LimSK_Exosome2_06.7574.7574.3.dta
56					75850	1	1	556.612	1666.81	3	1666.81	0.0048	185	198	0	25.66	26	36	0.57	K	NMQNVEHVPLSLDR	A		Oxidation (M)	0.01000000000000.0	16	090702LimSK_Exosome2_06.7525.7525.3.dta
56					75859	1	1	557.277	1668.81	3	1666.81	1.9986	185	198	0	21.11	26	36	1.7	K	NMQNVEHVPLSLDR	A		Oxidation (M)	0.01000000000000.0	9	090702LimSK_Exosome2_05.7520.7520.3.dta
56					84857	1	1	1002.52	2003.02	2	2003.01	0.0013	165	184	0	61.32	21	35	0.00013	K	AGGSASAMLQPLLDNQVGFK	N				17	090702LimSK_Exosome2_05.8417.8417.2.dta
56					84858	1	1	1002.52	2003.02	2	2003.01	0.0022	165	184	0	51.77	24	35	0.0012	K	AGGSASAMLQPLLDNQVGFK	N				18	090702LimSK_Exosome2_03.8597.8597.2.dta
56					84859	1	1	1002.52	2003.02	2	2003.01	0.0026	165	184	0	54.97	20	35	0.00058	K	AGGSASAMLQPLLDNQVGFK	N				21	090702LimSK_Exosome2_02.9411.9411.2.dta
56					84860	1	1	1002.52	2003.02	2	2003.01	0.0036	165	184	0	65.62	19	35	5e-05	K	AGGSASAMLQPLLDNQVGFK	N				14	090702LimSK_Exosome2_07.8102.8102.2.dta
56					84861	1	1	1002.52	2003.02	2	2003.01	0.004	165	184	0	75.67	21	35	4.9e-06	K	AGGSASAMLQPLLDNQVGFK	N				11	090702LimSK_Exosome2_06.8499.8499.2.dta
56					84862	1	1	1002.52	2003.02	2	2003.01	0.0044	165	184	0	33.18	16	35	0.085	K	AGGSASAMLQPLLDNQVGFK	N				14	090702LimSK_Exosome2_08.8255.8255.2.dta
56					84863	1	1	1002.52	2003.02	2	2003.01	0.006	165	184	0	61	23	35	0.00014	K	AGGSASAMLQPLLDNQVGFK	N				19	090702LimSK_Exosome2_01.9479.9479.2.dta
56					84864	1	1	1002.52	2003.02	2	2003.01	0.0064	165	184	0	46.37	22	35	0.004	K	AGGSASAMLQPLLDNQVGFK	N				13	090702LimSK_Exosome2_04.8713.8713.2.dta
56					84865	1	1	668.681	2003.02	3	2003.01	0.0067	165	184	0	63.99	22	35	7e-05	K	AGGSASAMLQPLLDNQVGFK	N				20	090702LimSK_Exosome2_06.8509.8509.3.dta
56					84866	1	1	1003.02	2004.02	2	2003.01	1.0064	165	184	0	60.41	30	35	0.00016	K	AGGSASAMLQPLLDNQVGFK	N				22	090702LimSK_Exosome2_04.8703.8703.2.dta
56					85096	1	1	674.012	2019.01	3	2019.01	0.004	165	184	0	28.35	21	36	0.29	K	AGGSASAMLQPLLDNQVGFK	N		Oxidation (M)	0.00000001000000000000.0	10	090702LimSK_Exosome2_06.7864.7864.3.dta
56					85097	1	1	1010.52	2019.02	2	2019.01	0.0082	165	184	0	29.67		35	0.21	K	AGGSASAMLQPLLDNQVGFK	N		Oxidation (M)	0.00000001000000000000.0	20	090702LimSK_Exosome2_06.7826.7826.2.dta
56					85102	1	1	1011.01	2020.01	2	2019.01	1.0053	165	184	0	39.4	16	35	0.022	K	AGGSASAMLQPLLDNQVGFK	N		Oxidation (M)	0.00000001000000000000.0	8	090702LimSK_Exosome2_06.7844.7844.2.dta
56					85103	1	1	1011.02	2020.02	2	2019.01	1.011	165	184	0	37.03	16	35	0.038	K	AGGSASAMLQPLLDNQVGFK	N		Oxidation (M)	0.00000001000000000000.0	11	090702LimSK_Exosome2_06.7887.7887.2.dta
56					85108	1	1	1011.52	2021.02	2	2019.01	2.0133	165	184	0	49.68	20	35	0.0021	K	AGGSASAMLQPLLDNQVGFK	N		Oxidation (M)	0.00000001000000000000.0	11	090702LimSK_Exosome2_06.7862.7862.2.dta	emPAI	2.49
57	IPI00000811	Tax_Id=9606 Gene_Symbol=PSMB6 Proteasome subunit beta type-6	2253	25570	29879	1	1	378.17	754.326	2	754.326	0.0009	75	79	0	20.98	25	31	0.62	R	IFCCR	S				4	090702LimSK_Exosome2_06.1282.1282.2.dta
57					29884	1	1	378.171	754.327	2	754.326	0.0012	75	79	0	25.24	26	31	0.23	R	IFCCR	S				4	090702LimSK_Exosome2_06.1328.1328.2.dta
57					29889	1	1	378.171	754.327	2	754.326	0.0015	75	79	0	20.56	26	32	0.73	R	IFCCR	S				4	090702LimSK_Exosome2_05.1400.1400.2.dta
57					46920	1	1	542.275	1082.54	2	1082.54	0.0003	54	63	0	26.3	26	34	0.37	R	TTTGSYIANR	V				6	090702LimSK_Exosome2_02.718.718.2.dta
57					46921	1	1	542.275	1082.54	2	1082.54	0.0007	54	63	0	65.83	33	35	4.2e-05	R	TTTGSYIANR	V				9	090702LimSK_Exosome2_06.1437.1437.2.dta
57					46922	1	1	542.275	1082.54	2	1082.54	0.0008	54	63	0	65.54	33	35	4.5e-05	R	TTTGSYIANR	V				7	090702LimSK_Exosome2_06.1481.1481.2.dta
57					46923	1	1	542.276	1082.54	2	1082.54	0.001	54	63	0	44.19	32	34	0.006	R	TTTGSYIANR	V				6	090702LimSK_Exosome2_08b1.1049.1049.2.dta
57					46924	1	1	542.276	1082.54	2	1082.54	0.0011	54	63	0	51.31	32	34	0.0012	R	TTTGSYIANR	V				8	090702LimSK_Exosome2_08b2.1043.1043.2.dta
57					46925	1	1	542.276	1082.54	2	1082.54	0.0013	54	63	0	55.33		34	0.00044	R	TTTGSYIANR	V				7	090702LimSK_Exosome2_05.1631.1631.2.dta
57					46926	1	1	542.276	1082.54	2	1082.54	0.0013	54	63	0	59.31	31	34	0.00018	R	TTTGSYIANR	V				8	090702LimSK_Exosome2_07.1523.1523.2.dta
57					46927	1	1	542.276	1082.54	2	1082.54	0.0013	54	63	0	72.9		34	7.7e-06	R	TTTGSYIANR	V				9	090702LimSK_Exosome2_04.1352.1352.2.dta
57					46928	1	1	542.276	1082.54	2	1082.54	0.0014	54	63	0	39.05	29	34	0.019	R	TTTGSYIANR	V				7	090702LimSK_Exosome2_04.1310.1310.2.dta
57					46929	1	1	542.276	1082.54	2	1082.54	0.0014	54	63	0	74.12		34	5.8e-06	R	TTTGSYIANR	V				8	090702LimSK_Exosome2_08b1.1084.1084.2.dta
57					46930	1	1	542.276	1082.54	2	1082.54	0.0014	54	63	0	47.22	31	34	0.0029	R	TTTGSYIANR	V				8	090702LimSK_Exosome2_08b1.1080.1080.2.dta
57					46931	1	1	542.276	1082.54	2	1082.54	0.0014	54	63	0	71.42	32	34	1.1e-05	R	TTTGSYIANR	V				9	090702LimSK_Exosome2_06.1525.1525.2.dta
57					46932	1	1	542.276	1082.54	2	1082.54	0.0014	54	63	0	51.28	32	34	0.0011	R	TTTGSYIANR	V				7	090702LimSK_Exosome2_05.1677.1677.2.dta
57					46933	1	1	542.276	1082.54	2	1082.54	0.0016	54	63	0	33.16	24	34	0.073	R	TTTGSYIANR	V				6	090702LimSK_Exosome2_06.1639.1639.2.dta
57					46934	1	1	542.276	1082.54	2	1082.54	0.0017	54	63	0	44.82	30	34	0.005	R	TTTGSYIANR	V				6	090702LimSK_Exosome2_04.1399.1399.2.dta
57					46935	1	1	542.276	1082.54	2	1082.54	0.0017	54	63	0	54.01	31	34	0.0006	R	TTTGSYIANR	V				8	090702LimSK_Exosome2_05.1587.1587.2.dta
57					46936	1	1	542.276	1082.54	2	1082.54	0.0018	54	63	0	60.95	27	34	0.00012	R	TTTGSYIANR	V				7	090702LimSK_Exosome2_08.1345.1345.2.dta
57					46937	1	1	542.276	1082.54	2	1082.54	0.0019	54	63	0	49.11	31	34	0.0019	R	TTTGSYIANR	V				6	090702LimSK_Exosome2_08.1389.1389.2.dta
57					46938	1	1	542.276	1082.54	2	1082.54	0.0019	54	63	0	49.39	32	34	0.0017	R	TTTGSYIANR	V				7	090702LimSK_Exosome2_07.1480.1480.2.dta
57					46939	1	1	542.276	1082.54	2	1082.54	0.002	54	63	0	61.83		34	9.7e-05	R	TTTGSYIANR	V				9	090702LimSK_Exosome2_03.1467.1467.2.dta
57					46940	1	1	542.276	1082.54	2	1082.54	0.002	54	63	0	46.65		34	0.0032	R	TTTGSYIANR	V				6	090702LimSK_Exosome2_07.1436.1436.2.dta
57					46941	1	1	542.276	1082.54	2	1082.54	0.002	54	63	0	44.55	26	34	0.0053	R	TTTGSYIANR	V				8	090702LimSK_Exosome2_06.1572.1572.2.dta
57					46942	1	1	542.276	1082.54	2	1082.54	0.0021	54	63	0	46.77	26	34	0.0032	R	TTTGSYIANR	V				8	090702LimSK_Exosome2_02.659.659.2.dta
57					46943	1	1	542.276	1082.54	2	1082.54	0.0022	54	63	0	50.82	32	34	0.0013	R	TTTGSYIANR	V				7	090702LimSK_Exosome2_03.1423.1423.2.dta
57					46944	1	1	542.276	1082.54	2	1082.54	0.0023	54	63	0	49.8		34	0.0016	R	TTTGSYIANR	V				7	090702LimSK_Exosome2_08b2.1014.1014.2.dta
57					46945	1	1	542.276	1082.54	2	1082.54	0.0024	54	63	0	51.22		34	0.0012	R	TTTGSYIANR	V				7	090702LimSK_Exosome2_06.1398.1398.2.dta
57					46946	1	1	542.277	1082.54	2	1082.54	0.0032	54	63	0	29.37	28	34	0.17	R	TTTGSYIANR	V				7	090702LimSK_Exosome2_08b3.1140.1140.2.dta
57					46947	1	1	542.278	1082.54	2	1082.54	0.0053	54	63	0	46.95	29	34	0.0028	R	TTTGSYIANR	V				6	090702LimSK_Exosome2_08b4.1263.1263.2.dta
57					46948	1	1	542.278	1082.54	2	1082.54	0.0057	54	63	0	24.43	22	34	0.53	R	TTTGSYIANR	V				5	090702LimSK_Exosome2_08b3.1110.1110.2.dta
57					46989	1	1	542.776	1083.54	2	1082.54	1.0016	54	63	0	34.15	26	34	0.052	R	TTTGSYIANR	V				7	090702LimSK_Exosome2_08b4.1282.1282.2.dta
57					46991	1	1	542.777	1083.54	2	1082.54	1.0046	54	63	0	26.8	24	34	0.28	R	TTTGSYIANR	V				6	090702LimSK_Exosome2_08b2.1017.1017.2.dta
57					46992	1	1	542.78	1083.55	2	1082.54	1.01	54	63	0	56.06		34	0.00032	R	TTTGSYIANR	V				7	090702LimSK_Exosome2_08b4.1272.1272.2.dta
57					48743	1	1	555.829	1109.64	2	1109.64	-0.001	221	230	0	21.39	19	29	0.33	R	QVLLGDQIPK	F				4	090702LimSK_Exosome2_08b3.3064.3064.2.dta
57					48746	1	1	555.83	1109.65	2	1109.64	0.0012	221	230	0	21.91	28	29	0.3	R	QVLLGDQIPK	F				6	090702LimSK_Exosome2_04.5250.5250.2.dta
57					48747	1	1	555.83	1109.65	2	1109.64	0.0013	221	230	0	57.62		29	7.7e-05	R	QVLLGDQIPK	F				8	090702LimSK_Exosome2_06.4875.4875.2.dta
57					48748	1	1	555.83	1109.65	2	1109.64	0.0014	221	230	0	40.4	28	29	0.004	R	QVLLGDQIPK	F				7	090702LimSK_Exosome2_04.5206.5206.2.dta
57					48749	1	1	555.83	1109.65	2	1109.64	0.0014	221	230	0	30.09	25	29	0.043	R	QVLLGDQIPK	F				5	090702LimSK_Exosome2_08b1.3531.3531.2.dta
57					48750	1	1	555.83	1109.65	2	1109.64	0.0015	221	230	0	41.38	24	29	0.0032	R	QVLLGDQIPK	F				7	090702LimSK_Exosome2_05.4978.4978.2.dta
57					48753	1	1	555.83	1109.65	2	1109.64	0.0016	221	230	0	24.5	24	29	0.15	R	QVLLGDQIPK	F				4	090702LimSK_Exosome2_03.4608.4608.2.dta
57					48754	1	1	555.83	1109.65	2	1109.64	0.0016	221	230	0	25.84	25	29	0.11	R	QVLLGDQIPK	F				11	090702LimSK_Exosome2_06.4752.4752.2.dta
57					48756	1	1	555.83	1109.65	2	1109.64	0.0016	221	230	0	29.21	25	29	0.052	R	QVLLGDQIPK	F				6	090702LimSK_Exosome2_02.4923.4923.2.dta
57					48757	1	1	555.83	1109.65	2	1109.64	0.0018	221	230	0	54.35		29	0.00016	R	QVLLGDQIPK	F				8	090702LimSK_Exosome2_01.3858.3858.2.dta
57					48758	1	1	555.83	1109.65	2	1109.64	0.0019	221	230	0	22.32	21	29	0.26	R	QVLLGDQIPK	F				6	090702LimSK_Exosome2_08b1.3501.3501.2.dta
57					48759	1	1	555.831	1109.65	2	1109.64	0.002	221	230	0	27.55	26	29	0.077	R	QVLLGDQIPK	F				5	090702LimSK_Exosome2_07.4528.4528.2.dta
57					48761	1	1	555.831	1109.65	2	1109.64	0.002	221	230	0	21.57	23	29	0.31	R	QVLLGDQIPK	F				9	090702LimSK_Exosome2_02.4811.4811.2.dta
57					48763	1	1	555.831	1109.65	2	1109.64	0.0021	221	230	0	25.66	26	29	0.12	R	QVLLGDQIPK	F				5	090702LimSK_Exosome2_01.3915.3915.2.dta
57					48764	1	1	555.831	1109.65	2	1109.64	0.0021	221	230	0	47.81		29	0.00073	R	QVLLGDQIPK	F				6	090702LimSK_Exosome2_03.4702.4702.2.dta
57					48765	1	1	555.831	1109.65	2	1109.64	0.0022	221	230	0	37.48	28	29	0.0073	R	QVLLGDQIPK	F				5	090702LimSK_Exosome2_08b4.3551.3551.2.dta
57					48766	1	1	555.831	1109.65	2	1109.64	0.0022	221	230	0	24.51	23	28	0.14	R	QVLLGDQIPK	F				6	090702LimSK_Exosome2_08.4542.4542.2.dta
57					48767	1	1	555.831	1109.65	2	1109.64	0.0022	221	230	0	30.75	22	28	0.033	R	QVLLGDQIPK	F				5	090702LimSK_Exosome2_04.5166.5166.2.dta
57					48769	1	1	555.831	1109.65	2	1109.64	0.0025	221	230	0	49.73		29	0.00046	R	QVLLGDQIPK	F				8	090702LimSK_Exosome2_03.4660.4660.2.dta
57					48770	1	1	555.831	1109.65	2	1109.64	0.0027	221	230	0	52.81		29	0.00023	R	QVLLGDQIPK	F				6	090702LimSK_Exosome2_05.5028.5028.2.dta
57					48771	1	1	555.831	1109.65	2	1109.64	0.0028	221	230	0	43.46	28	29	0.0019	R	QVLLGDQIPK	F				8	090702LimSK_Exosome2_06.4930.4930.2.dta
57					48773	1	1	555.832	1109.65	2	1109.64	0.004	221	230	0	45.49		29	0.0011	R	QVLLGDQIPK	F				7	090702LimSK_Exosome2_06.4831.4831.2.dta
57					48775	1	1	555.832	1109.65	2	1109.64	0.0051	221	230	0	33.73	27	29	0.018	R	QVLLGDQIPK	F				6	090702LimSK_Exosome2_06.4785.4785.2.dta
57					48851	1	1	556.332	1110.65	2	1109.64	1.0045	221	230	0	21.75	24	29	0.27	R	QVLLGDQIPK	F				6	090702LimSK_Exosome2_08b4.3517.3517.2.dta
57					49043	1	1	558.306	1114.6	2	1114.6	-0.0004	210	220	0	37.98	22	33	0.019	R	LAAIAESGVER	Q				13	090702LimSK_Exosome2_06.2571.2571.2.dta
57					49044	1	1	558.306	1114.6	2	1114.6	0	210	220	0	46.15	19	33	0.0028	R	LAAIAESGVER	Q				8	090702LimSK_Exosome2_08b3.1909.1909.2.dta
57					49045	1	1	558.307	1114.6	2	1114.6	0.0008	210	220	0	79.52		33	1.4e-06	R	LAAIAESGVER	Q				10	090702LimSK_Exosome2_06.2667.2667.2.dta
57					49046	1	1	558.307	1114.6	2	1114.6	0.0013	210	220	0	70.36	20	33	1.1e-05	R	LAAIAESGVER	Q				10	090702LimSK_Exosome2_03.2622.2622.2.dta
57					49047	1	1	558.307	1114.6	2	1114.6	0.0014	210	220	0	61.91	23	33	7.8e-05	R	LAAIAESGVER	Q				10	090702LimSK_Exosome2_06.2713.2713.2.dta
57					49048	1	1	558.307	1114.6	2	1114.6	0.0014	210	220	0	73.64	22	33	5.2e-06	R	LAAIAESGVER	Q				10	090702LimSK_Exosome2_04.2938.2938.2.dta
57					49050	1	1	558.307	1114.6	2	1114.6	0.0016	210	220	0	37.92	17	33	0.019	R	LAAIAESGVER	Q				9	090702LimSK_Exosome2_08b1.2114.2114.2.dta
57					49051	1	1	558.307	1114.6	2	1114.6	0.0018	210	220	0	41.48	18	33	0.0086	R	LAAIAESGVER	Q				7	090702LimSK_Exosome2_02.2156.2156.2.dta
57					49052	1	1	558.307	1114.6	2	1114.6	0.0018	210	220	0	66.87	20	33	2.5e-05	R	LAAIAESGVER	Q				10	090702LimSK_Exosome2_04.2893.2893.2.dta
57					49053	1	1	558.307	1114.6	2	1114.6	0.0019	210	220	0	72.95	24	33	6.1e-06	R	LAAIAESGVER	Q				10	090702LimSK_Exosome2_02.2259.2259.2.dta
57					49054	1	1	558.307	1114.6	2	1114.6	0.0019	210	220	0	67.15	23	33	2.3e-05	R	LAAIAESGVER	Q				9	090702LimSK_Exosome2_02.2203.2203.2.dta
57					49055	1	1	558.307	1114.6	2	1114.6	0.002	210	220	0	60.13	22	33	0.00012	R	LAAIAESGVER	Q				10	090702LimSK_Exosome2_07.2724.2724.2.dta
57					49056	1	1	558.307	1114.6	2	1114.6	0.002	210	220	0	74.92	26	33	3.9e-06	R	LAAIAESGVER	Q				10	090702LimSK_Exosome2_03.2660.2660.2.dta
57					49057	1	1	558.307	1114.6	2	1114.6	0.002	210	220	0	46.73	22	33	0.0026	R	LAAIAESGVER	Q				10	090702LimSK_Exosome2_07.2680.2680.2.dta
57					49058	1	1	558.307	1114.6	2	1114.6	0.0021	210	220	0	69.89	23	33	1.2e-05	R	LAAIAESGVER	Q				10	090702LimSK_Exosome2_02.2317.2317.2.dta
57					49059	1	1	558.307	1114.6	2	1114.6	0.0021	210	220	0	54.92	21	33	0.00039	R	LAAIAESGVER	Q				10	090702LimSK_Exosome2_03.2708.2708.2.dta
57					49060	1	1	558.307	1114.6	2	1114.6	0.0021	210	220	0	39.77	21	33	0.013	R	LAAIAESGVER	Q				8	090702LimSK_Exosome2_04.2987.2987.2.dta
57					49061	1	1	558.307	1114.6	2	1114.6	0.0021	210	220	0	72.72	25	33	6.5e-06	R	LAAIAESGVER	Q				10	090702LimSK_Exosome2_01.2115.2115.2.dta
57					49062	1	1	558.307	1114.6	2	1114.6	0.0021	210	220	0	35.34	23	33	0.035	R	LAAIAESGVER	Q				8	090702LimSK_Exosome2_04.2842.2842.2.dta
57					49063	1	1	558.308	1114.6	2	1114.6	0.0021	210	220	0	69.7	24	33	1.3e-05	R	LAAIAESGVER	Q				10	090702LimSK_Exosome2_01.2063.2063.2.dta
57					49064	1	1	558.308	1114.6	2	1114.6	0.0021	210	220	0	54.6	23	33	0.00042	R	LAAIAESGVER	Q				8	090702LimSK_Exosome2_08b3.1922.1922.2.dta
57					49065	1	1	558.308	1114.6	2	1114.6	0.0024	210	220	0	47.6	18	33	0.002	R	LAAIAESGVER	Q				10	090702LimSK_Exosome2_08b1.2072.2072.2.dta
57					49066	1	1	558.308	1114.6	2	1114.6	0.0025	210	220	0	54.56	29	33	0.00042	R	LAAIAESGVER	Q				9	090702LimSK_Exosome2_08b4.2148.2148.2.dta
57					49067	1	1	558.308	1114.6	2	1114.6	0.0026	210	220	0	77.12	26	33	2.3e-06	R	LAAIAESGVER	Q				10	090702LimSK_Exosome2_06.2611.2611.2.dta
57					49068	1	1	558.308	1114.6	2	1114.6	0.0028	210	220	0	32.75	20	33	0.064	R	LAAIAESGVER	Q				9	090702LimSK_Exosome2_06.2769.2769.2.dta
57					49069	1	1	558.308	1114.6	2	1114.6	0.0031	210	220	0	55.26	23	33	0.00035	R	LAAIAESGVER	Q				15	090702LimSK_Exosome2_08b4.2175.2175.2.dta
57					49070	1	1	558.308	1114.6	2	1114.6	0.0034	210	220	0	72.57	23	33	6.4e-06	R	LAAIAESGVER	Q				10	090702LimSK_Exosome2_05.2640.2640.2.dta
57					49071	1	1	558.308	1114.6	2	1114.6	0.0035	210	220	0	44.98	25	33	0.0037	R	LAAIAESGVER	Q				10	090702LimSK_Exosome2_06.2846.2846.2.dta
57					49072	1	1	558.308	1114.6	2	1114.6	0.0038	210	220	0	52.25	23	33	0.00068	R	LAAIAESGVER	Q				7	090702LimSK_Exosome2_08b3.1913.1913.2.dta
57					49073	1	1	558.309	1114.6	2	1114.6	0.0045	210	220	0	65.38	22	33	3.4e-05	R	LAAIAESGVER	Q				10	090702LimSK_Exosome2_05.2694.2694.2.dta
57					49074	1	1	558.309	1114.6	2	1114.6	0.0047	210	220	0	45.57	22	33	0.0032	R	LAAIAESGVER	Q				6	090702LimSK_Exosome2_08b1.2057.2057.2.dta
57					49075	1	1	558.309	1114.6	2	1114.6	0.0048	210	220	0	46.41	19	33	0.0027	R	LAAIAESGVER	Q				9	090702LimSK_Exosome2_05.2596.2596.2.dta
57					49076	1	1	558.309	1114.6	2	1114.6	0.0048	210	220	0	34.2	19	33	0.044	R	LAAIAESGVER	Q				6	090702LimSK_Exosome2_08.2591.2591.2.dta
57					49077	1	1	558.309	1114.6	2	1114.6	0.0052	210	220	0	57.33	25	33	0.00022	R	LAAIAESGVER	Q				12	090702LimSK_Exosome2_08b2.1852.1852.2.dta
57					49078	1	1	558.309	1114.6	2	1114.6	0.0055	210	220	0	52.04	24	33	0.00069	R	LAAIAESGVER	Q				8	090702LimSK_Exosome2_08b2.1827.1827.2.dta
57					49079	1	1	558.31	1114.61	2	1114.6	0.0075	210	220	0	53.44	25	33	0.00051	R	LAAIAESGVER	Q				8	090702LimSK_Exosome2_08b3.1940.1940.2.dta
57					49080	1	1	558.31	1114.61	2	1114.6	0.0078	210	220	0	46.93	20	33	0.0023	R	LAAIAESGVER	Q				8	090702LimSK_Exosome2_08b1.2102.2102.2.dta
57					49141	1	1	558.81	1115.6	2	1114.6	1.0064	210	220	0	47.96	30	34	0.0021	R	LAAIAESGVER	Q				10	090702LimSK_Exosome2_08.2584.2584.2.dta
57					59945	1	1	432.241	1293.7	3	1293.7	-0.0037	64	74	1	31.95	27	33	0.074	R	VTDKLTPIHDR	I				11	090702LimSK_Exosome2_07.6408.6408.3.dta
57					59947	1	1	432.242	1293.7	3	1293.7	0.0008	64	74	1	27.35	23	33	0.22	R	VTDKLTPIHDR	I				11	090702LimSK_Exosome2_07.7208.7208.3.dta
57					59948	1	1	432.242	1293.71	3	1293.7	0.001	64	74	1	22.48	19	33	0.67	R	VTDKLTPIHDR	I				9	090702LimSK_Exosome2_07.6653.6653.3.dta
57					59951	1	1	432.243	1293.71	3	1293.7	0.0019	64	74	1	28.64	23	33	0.16	R	VTDKLTPIHDR	I				10	090702LimSK_Exosome2_07.6909.6909.3.dta
57					59952	1	1	432.243	1293.71	3	1293.7	0.0019	64	74	1	29.25	22	33	0.14	R	VTDKLTPIHDR	I				10	090702LimSK_Exosome2_07.6614.6614.3.dta
57					59955	1	1	432.243	1293.71	3	1293.7	0.0022	64	74	1	35.82	29	33	0.031	R	VTDKLTPIHDR	I				11	090702LimSK_Exosome2_07.7539.7539.3.dta
57					59956	1	1	432.243	1293.71	3	1293.7	0.0023	64	74	1	20.67	26	33	1	R	VTDKLTPIHDR	I				5	090702LimSK_Exosome2_07.6483.6483.3.dta
57					59958	1	1	432.243	1293.71	3	1293.7	0.0024	64	74	1	33.61	23	33	0.052	R	VTDKLTPIHDR	I				12	090702LimSK_Exosome2_07.7604.7604.3.dta
57					59963	1	1	432.243	1293.71	3	1293.7	0.0028	64	74	1	23.1	25	33	0.59	R	VTDKLTPIHDR	I				11	090702LimSK_Exosome2_07.7397.7397.3.dta
57					59965	1	1	432.243	1293.71	3	1293.7	0.0031	64	74	1	20.75	22	33	1	R	VTDKLTPIHDR	I				9	090702LimSK_Exosome2_07.6968.6968.3.dta
57					59966	1	1	432.243	1293.71	3	1293.7	0.0032	64	74	1	38.39	26	33	0.017	R	VTDKLTPIHDR	I				12	090702LimSK_Exosome2_07.7188.7188.3.dta
57					59967	1	1	432.243	1293.71	3	1293.7	0.0034	64	74	1	22.17	24	33	0.72	R	VTDKLTPIHDR	I				9	090702LimSK_Exosome2_07.7291.7291.3.dta
57					59969	1	1	432.243	1293.71	3	1293.7	0.0045	64	74	1	25.31	29	33	0.33	R	VTDKLTPIHDR	I				9	090702LimSK_Exosome2_07.7473.7473.3.dta
57					59970	1	1	432.243	1293.71	3	1293.7	0.0047	64	74	1	29.32	24	33	0.13	R	VTDKLTPIHDR	I				12	090702LimSK_Exosome2_07.6573.6573.3.dta
57					59972	1	1	432.244	1293.71	3	1293.7	0.0053	64	74	1	22.21	26	33	0.67	R	VTDKLTPIHDR	I				9	090702LimSK_Exosome2_07.6766.6766.3.dta
57					59995	1	1	432.577	1294.71	3	1293.7	1.0052	64	74	1	28.16	24	33	0.16	R	VTDKLTPIHDR	I				9	090702LimSK_Exosome2_07.7105.7105.3.dta
57					59997	1	1	432.577	1294.71	3	1293.7	1.0055	64	74	1	33.8	24	33	0.043	R	VTDKLTPIHDR	I				9	090702LimSK_Exosome2_07.7458.7458.3.dta
57					59998	1	1	432.577	1294.71	3	1293.7	1.0055	64	74	1	29.81	25	33	0.11	R	VTDKLTPIHDR	I				9	090702LimSK_Exosome2_07.7565.7565.3.dta
57					59999	1	1	432.577	1294.71	3	1293.7	1.0056	64	74	1	30.26	22	33	0.098	R	VTDKLTPIHDR	I				10	090702LimSK_Exosome2_07.7198.7198.3.dta
57					60000	1	1	432.577	1294.71	3	1293.7	1.0059	64	74	1	36.76	29	33	0.023	R	VTDKLTPIHDR	I				12	090702LimSK_Exosome2_07.7151.7151.3.dta
57					60003	1	1	432.577	1294.71	3	1293.7	1.0062	64	74	1	28.58	23	33	0.15	R	VTDKLTPIHDR	I				5	090702LimSK_Exosome2_07.7230.7230.3.dta
57					60004	1	1	432.577	1294.71	3	1293.7	1.0063	64	74	1	34.65	26	33	0.037	R	VTDKLTPIHDR	I				7	090702LimSK_Exosome2_07.7133.7133.3.dta
57					60005	1	1	432.577	1294.71	3	1293.7	1.0063	64	74	1	30.89	26	33	0.088	R	VTDKLTPIHDR	I				8	090702LimSK_Exosome2_07.6706.6706.3.dta
57					60007	1	1	432.578	1294.71	3	1293.7	1.0086	64	74	1	24.74	22	32	0.33	R	VTDKLTPIHDR	I				5	090702LimSK_Exosome2_07.7517.7517.3.dta
57					60008	1	1	432.578	1294.71	3	1293.7	1.0087	64	74	1	31.46	26	32	0.069	R	VTDKLTPIHDR	I				11	090702LimSK_Exosome2_07.7614.7614.3.dta
57					60094	1	1	432.912	1295.71	3	1293.7	2.0098	64	74	1	42.67	31	32	0.0048	R	VTDKLTPIHDR	I				10	090702LimSK_Exosome2_07.6632.6632.3.dta	emPAI	0.55
60	IPI00028006	Tax_Id=9606 Gene_Symbol=PSMB2 Proteasome subunit beta type-2	1966	22993	26691	1	1	350.721	699.428	2	699.428	0.0005	156	161	0	37.55		30	0.0091	R	AVELLR	K				5	090702LimSK_Exosome2_06.2789.2789.2.dta
60					26692	1	1	350.722	699.429	2	699.428	0.0007	156	161	0	21.82		30	0.34	R	AVELLR	K				5	090702LimSK_Exosome2_02.1605.1605.2.dta
60					26694	1	1	350.722	699.429	2	699.428	0.0009	156	161	0	20.17	26	30	0.5	R	AVELLR	K				3	090702LimSK_Exosome2_05.2706.2706.2.dta
60					26697	1	1	350.722	699.429	2	699.428	0.0009	156	161	0	42.66		30	0.0028	R	AVELLR	K				4	090702LimSK_Exosome2_06.2732.2732.2.dta
60					26700	1	1	350.722	699.429	2	699.428	0.0013	156	161	0	29.65	28	29	0.052	R	AVELLR	K				5	090702LimSK_Exosome2_04.3019.3019.2.dta
60					26701	1	1	350.722	699.429	2	699.428	0.0013	156	161	0	31.09	27	29	0.037	R	AVELLR	K				4	090702LimSK_Exosome2_04.2837.2837.2.dta
60					26702	1	1	350.722	699.429	2	699.428	0.0013	156	161	0	36.58		29	0.011	R	AVELLR	K				4	090702LimSK_Exosome2_02.1709.1709.2.dta
60					26704	1	1	350.722	699.429	2	699.428	0.0014	156	161	0	25.77		29	0.13	R	AVELLR	K				5	090702LimSK_Exosome2_04.2972.2972.2.dta
60					26706	1	1	350.722	699.429	2	699.428	0.0015	156	161	0	37.71		29	0.0082	R	AVELLR	K				5	090702LimSK_Exosome2_06.2680.2680.2.dta
60					26707	1	1	350.722	699.429	2	699.428	0.0015	156	161	0	30.51		29	0.043	R	AVELLR	K				5	090702LimSK_Exosome2_04.2929.2929.2.dta
60					26708	1	1	350.722	699.429	2	699.428	0.0016	156	161	0	21.49	27	29	0.34	R	AVELLR	K				3	090702LimSK_Exosome2_03.2664.2664.2.dta
60					26709	1	1	350.722	699.429	2	699.428	0.0016	156	161	0	23.68	27	29	0.21	R	AVELLR	K				4	090702LimSK_Exosome2_05.2760.2760.2.dta
60					26710	1	1	350.722	699.429	2	699.428	0.0016	156	161	0	41.19		29	0.0037	R	AVELLR	K				5	090702LimSK_Exosome2_05.2810.2810.2.dta
60					26713	1	1	350.722	699.43	2	699.428	0.0017	156	161	0	27.18		29	0.092	R	AVELLR	K				5	090702LimSK_Exosome2_06.2840.2840.2.dta
60					30543	2	1	382.719	763.424	2	763.423	0.0009	63	68	0	21.75	27	33	0.67	K	NVQLYK	M				4	090702LimSK_Exosome2_06.1802.1802.2.dta
60					30544	1	1	382.719	763.424	2	763.423	0.001	63	68	0	24.19	31	33	0.38	K	NVQLYK	M				5	090702LimSK_Exosome2_06.1943.1943.2.dta
60					30545	1	1	382.719	763.424	2	763.423	0.001	63	68	0	25.21	31	33	0.3	K	NVQLYK	M				5	090702LimSK_Exosome2_05.2009.2009.2.dta
60					30547	1	1	382.719	763.424	2	763.423	0.0012	63	68	0	30.36		32	0.089	K	NVQLYK	M				5	090702LimSK_Exosome2_06.1844.1844.2.dta
60					30550	1	1	382.719	763.424	2	763.423	0.0013	63	68	0	31.8		32	0.064	K	NVQLYK	M				5	090702LimSK_Exosome2_06.1888.1888.2.dta
60					30551	1	1	382.719	763.424	2	763.423	0.0013	63	68	0	23.29	30	32	0.45	K	NVQLYK	M				5	090702LimSK_Exosome2_05.1964.1964.2.dta
60					34966	1	1	414.769	827.524	2	827.523	0.0015	156	162	1	24.14	22	29	0.17	R	AVELLRK	C				5	090702LimSK_Exosome2_06.5079.5079.2.dta
60					36974	1	1	431.216	860.418	2	860.417	0.0007	87	93	0	26.7	29	33	0.23	R	NLADCLR	S				4	090702LimSK_Exosome2_07.2883.2883.2.dta
60					36979	1	1	431.217	860.419	2	860.417	0.0012	87	93	0	32.24	22	32	0.059	R	NLADCLR	S				6	090702LimSK_Exosome2_06.2938.2938.2.dta
60					36980	1	1	431.217	860.419	2	860.417	0.0013	87	93	0	40.72	24	32	0.0084	R	NLADCLR	S				6	090702LimSK_Exosome2_05.3015.3015.2.dta
60					36982	1	1	431.217	860.419	2	860.417	0.0014	87	93	0	21.87	22	32	0.62	R	NLADCLR	S				5	090702LimSK_Exosome2_04.3148.3148.2.dta
60					36983	1	1	431.217	860.419	2	860.417	0.0014	87	93	0	32.65	27	32	0.052	R	NLADCLR	S				6	090702LimSK_Exosome2_04.3191.3191.2.dta
60					36984	1	1	431.217	860.419	2	860.417	0.0014	87	93	0	20.11	28	32	0.93	R	NLADCLR	S				6	090702LimSK_Exosome2_03.2938.2938.2.dta
60					36985	1	1	431.217	860.419	2	860.417	0.0014	87	93	0	21.29	29	32	0.71	R	NLADCLR	S				6	090702LimSK_Exosome2_03.2851.2851.2.dta
60					36986	1	1	431.217	860.419	2	860.417	0.0015	87	93	0	27.45	21	32	0.17	R	NLADCLR	S				6	090702LimSK_Exosome2_02.2369.2369.2.dta
60					36987	1	1	431.217	860.419	2	860.417	0.0016	87	93	0	21.29	30	32	0.71	R	NLADCLR	S				5	090702LimSK_Exosome2_07.2929.2929.2.dta
60					36988	1	1	431.217	860.419	2	860.417	0.0016	87	93	0	26.13	23	32	0.23	R	NLADCLR	S				6	090702LimSK_Exosome2_06.2992.2992.2.dta
60					36989	1	1	431.217	860.419	2	860.417	0.0017	87	93	0	36.16	25	32	0.023	R	NLADCLR	S				6	090702LimSK_Exosome2_06.2891.2891.2.dta
60					36990	1	1	431.217	860.419	2	860.417	0.002	87	93	0	29.05	22	32	0.12	R	NLADCLR	S				5	090702LimSK_Exosome2_04.3244.3244.2.dta
60					36992	1	1	431.217	860.419	2	860.417	0.0021	87	93	0	23.36	27	32	0.44	R	NLADCLR	S				6	090702LimSK_Exosome2_06.3150.3150.2.dta
60					36994	1	1	431.217	860.42	2	860.417	0.0023	87	93	0	41.14	24	32	0.0073	R	NLADCLR	S				6	090702LimSK_Exosome2_05.2967.2967.2.dta
60					36995	1	1	431.217	860.42	2	860.417	0.0023	87	93	0	20.68	26	32	0.82	R	NLADCLR	S				5	090702LimSK_Exosome2_08.2888.2888.2.dta
60					36996	1	1	431.217	860.42	2	860.417	0.0025	87	93	0	26.06	28	32	0.24	R	NLADCLR	S				6	090702LimSK_Exosome2_06.2842.2842.2.dta
60					36997	1	1	431.217	860.42	2	860.417	0.0027	87	93	0	23.19	28	33	0.49	R	NLADCLR	S				10	090702LimSK_Exosome2_05.2918.2918.2.dta
60					39568	1	1	460.232	918.449	2	918.448	0.0013	163	169	0	46.13		33	0.0028	K	CLEELQK	R				6	090702LimSK_Exosome2_06.1800.1800.2.dta
60					39571	1	1	460.232	918.449	2	918.448	0.0015	163	169	0	21.38	28	33	0.85	K	CLEELQK	R				6	090702LimSK_Exosome2_04.1722.1722.2.dta
60					39572	1	1	460.232	918.45	2	918.448	0.0016	163	169	0	52.09		33	0.00072	K	CLEELQK	R				6	090702LimSK_Exosome2_06.1845.1845.2.dta
60					39573	1	1	460.232	918.45	2	918.448	0.0017	163	169	0	38.14		33	0.017	K	CLEELQK	R				6	090702LimSK_Exosome2_06.1758.1758.2.dta
60					39574	1	1	460.232	918.45	2	918.448	0.0018	163	169	0	27.65	32	33	0.19	K	CLEELQK	R				6	090702LimSK_Exosome2_03.1747.1747.2.dta
60					42823	1	1	500.759	999.504	2	999.503	0.0016	146	153	0	21.16	26	33	0.83	R	YYTPTISR	E				6	090702LimSK_Exosome2_06.3041.3041.2.dta
60					42830	1	1	500.76	999.505	2	999.503	0.0026	146	153	0	23.94	29	33	0.43	R	YYTPTISR	E				6	090702LimSK_Exosome2_06.3090.3090.2.dta
60					43592	1	1	509.267	1016.52	2	1016.52	0.0011	86	93	1	22.31	29	34	0.75	R	RNLADCLR	S				5	090702LimSK_Exosome2_05.6608.6608.2.dta
60					43593	1	1	509.267	1016.52	2	1016.52	0.0013	86	93	1	25.44	31	33	0.35	R	RNLADCLR	S				9	090702LimSK_Exosome2_06.6429.6429.2.dta
60					43595	1	1	509.267	1016.52	2	1016.52	0.0016	86	93	1	34.73	32	33	0.042	R	RNLADCLR	S				10	090702LimSK_Exosome2_06.6563.6563.2.dta
60					43596	1	1	509.267	1016.52	2	1016.52	0.0017	86	93	1	38.22	32	33	0.019	R	RNLADCLR	S				6	090702LimSK_Exosome2_06.6473.6473.2.dta
60					43598	1	1	509.267	1016.52	2	1016.52	0.002	86	93	1	29.76	26	33	0.13	R	RNLADCLR	S				11	090702LimSK_Exosome2_06.6609.6609.2.dta
60					43600	1	1	509.268	1016.52	2	1016.52	0.0029	86	93	1	20.38	29	34	1.2	R	RNLADCLR	S				7	090702LimSK_Exosome2_06.6349.6349.2.dta
60					43601	2	1	509.268	1016.52	2	1016.52	0.0036	86	93	1	28.27	30	33	0.19	R	RNLADCLR	S				7	090702LimSK_Exosome2_06.6517.6517.2.dta
60					45660	1	1	530.795	1059.57	2	1059.57	0	20	29	0	50.17	24	34	0.0014	R	VAASNIVQMK	D				6	090702LimSK_Exosome2_05.3241.3241.2.dta
60					45661	1	1	530.795	1059.57	2	1059.57	0.0001	20	29	0	66.37	24	34	3.2e-05	R	VAASNIVQMK	D				8	090702LimSK_Exosome2_06.3217.3217.2.dta
60					45662	1	1	530.795	1059.58	2	1059.57	0.0015	20	29	0	43.19	26	34	0.0071	R	VAASNIVQMK	D				14	090702LimSK_Exosome2_01.2294.2294.2.dta
60					45663	1	1	530.795	1059.58	2	1059.57	0.0016	20	29	0	62.5	26	34	8.4e-05	R	VAASNIVQMK	D				16	090702LimSK_Exosome2_06.3164.3164.2.dta
60					45664	1	1	530.796	1059.58	2	1059.57	0.0022	20	29	0	60.96	24	34	0.00012	R	VAASNIVQMK	D				6	090702LimSK_Exosome2_03.3065.3065.2.dta
60					45665	1	1	530.796	1059.58	2	1059.57	0.0023	20	29	0	57.47	23	34	0.00026	R	VAASNIVQMK	D				7	090702LimSK_Exosome2_03.3118.3118.2.dta
60					45666	1	1	530.796	1059.58	2	1059.57	0.0024	20	29	0	63.67	24	34	6.3e-05	R	VAASNIVQMK	D				7	090702LimSK_Exosome2_06.3014.3014.2.dta
60					45667	1	1	530.796	1059.58	2	1059.57	0.0026	20	29	0	78.76	25	34	2e-06	R	VAASNIVQMK	D				8	090702LimSK_Exosome2_06.3112.3112.2.dta
60					45668	1	1	530.796	1059.58	2	1059.57	0.0026	20	29	0	48.4	22	34	0.0021	R	VAASNIVQMK	D				7	090702LimSK_Exosome2_04.3463.3463.2.dta
60					45669	1	1	530.796	1059.58	2	1059.57	0.0026	20	29	0	75.82	22	34	3.9e-06	R	VAASNIVQMK	D				7	090702LimSK_Exosome2_06.3061.3061.2.dta
60					45670	1	1	530.796	1059.58	2	1059.57	0.003	20	29	0	61.13	32	34	0.00012	R	VAASNIVQMK	D				8	090702LimSK_Exosome2_04.3410.3410.2.dta
60					45671	1	1	530.796	1059.58	2	1059.57	0.0034	20	29	0	74.14	23	34	5.4e-06	R	VAASNIVQMK	D				8	090702LimSK_Exosome2_05.3143.3143.2.dta
60					45672	1	1	530.797	1059.58	2	1059.57	0.0039	20	29	0	64.47	22	34	5e-05	R	VAASNIVQMK	D				15	090702LimSK_Exosome2_04.3514.3514.2.dta
60					45673	1	1	530.797	1059.58	2	1059.57	0.0043	20	29	0	44.64	27	34	0.0049	R	VAASNIVQMK	D				6	090702LimSK_Exosome2_05.3097.3097.2.dta
60					46436	1	1	538.283	1074.55	2	1074.55	0.0025	163	170	1	22.73	28	34	0.77	K	CLEELQKR	F				6	090702LimSK_Exosome2_06.3958.3958.2.dta
60					46440	1	1	538.283	1074.55	2	1074.55	0.0031	163	170	1	23.67	29	34	0.63	K	CLEELQKR	F				5	090702LimSK_Exosome2_06.4011.4011.2.dta
60					46472	1	1	538.793	1075.57	2	1075.57	0.0018	20	29	0	55.52	25	34	0.00042	R	VAASNIVQMK	D		Oxidation (M)	0.0000000010.0	8	090702LimSK_Exosome2_06.1680.1680.2.dta
60					46474	1	1	538.793	1075.57	2	1075.57	0.0024	20	29	0	55.23	27	34	0.00045	R	VAASNIVQMK	D		Oxidation (M)	0.0000000010.0	8	090702LimSK_Exosome2_06.1638.1638.2.dta
60					60577	1	1	653.88	1305.75	2	1305.74	0.0012	171	181	0	32.75	24	30	0.032	R	FILNLPTFSVR	I				5	090702LimSK_Exosome2_07.8336.8336.2.dta
60					60578	1	1	653.88	1305.75	2	1305.74	0.0014	171	181	0	35.5	28	30	0.017	R	FILNLPTFSVR	I				5	090702LimSK_Exosome2_05.8647.8647.2.dta
60					60579	1	1	653.88	1305.75	2	1305.74	0.0014	171	181	0	39.22	27	30	0.0073	R	FILNLPTFSVR	I				5	090702LimSK_Exosome2_03.8816.8816.2.dta
60					60580	1	1	653.88	1305.75	2	1305.74	0.0015	171	181	0	31.74	21	30	0.041	R	FILNLPTFSVR	I				13	090702LimSK_Exosome2_01.9869.9869.2.dta
60					60584	1	1	653.881	1305.75	2	1305.74	0.0027	171	181	0	41.14	29	30	0.0047	R	FILNLPTFSVR	I				9	090702LimSK_Exosome2_04.8920.8920.2.dta
60					60586	1	1	653.882	1305.75	2	1305.74	0.0054	171	181	0	34.81		30	0.019	R	FILNLPTFSVR	I				9	090702LimSK_Exosome2_06.8733.8733.2.dta
60					60650	1	1	654.382	1306.75	2	1305.74	1.0047	171	181	0	22.34		30	0.32	R	FILNLPTFSVR	I				7	090702LimSK_Exosome2_05.8671.8671.2.dta
60					74268	1	1	806.392	1610.77	2	1610.77	0.0014	71	85	0	24.81	22	36	0.69	R	NGYELSPTAAANFTR	R				8	090702LimSK_Exosome2_08b1.4158.4158.2.dta
60					74269	1	1	806.393	1610.77	2	1610.77	0.0019	71	85	0	66.5	20	36	4.7e-05	R	NGYELSPTAAANFTR	R				9	090702LimSK_Exosome2_05.6148.6148.2.dta
60					74270	1	1	806.393	1610.77	2	1610.77	0.0022	71	85	0	24.26	21	36	0.79	R	NGYELSPTAAANFTR	R				6	090702LimSK_Exosome2_04.6132.6132.2.dta
60					74271	1	1	806.393	1610.77	2	1610.77	0.0024	71	85	0	65.04	24	36	6.4e-05	R	NGYELSPTAAANFTR	R				8	090702LimSK_Exosome2_04.6262.6262.2.dta
60					74272	1	1	806.393	1610.77	2	1610.77	0.0032	71	85	0	39.87	18	36	0.021	R	NGYELSPTAAANFTR	R				6	090702LimSK_Exosome2_07.5691.5691.2.dta
60					74273	1	1	806.393	1610.77	2	1610.77	0.0034	71	85	0	77.12	24	36	4e-06	R	NGYELSPTAAANFTR	R				11	090702LimSK_Exosome2_06.6169.6169.2.dta
60					74274	1	1	806.393	1610.77	2	1610.77	0.0034	71	85	0	78.74	23	36	2.7e-06	R	NGYELSPTAAANFTR	R				10	090702LimSK_Exosome2_06.6120.6120.2.dta
60					74275	1	1	806.393	1610.77	2	1610.77	0.0034	71	85	0	61.97	22	36	0.00013	R	NGYELSPTAAANFTR	R				9	090702LimSK_Exosome2_05.6066.6066.2.dta
60					74276	1	1	806.394	1610.77	2	1610.77	0.004	71	85	0	61.63	19	36	0.00014	R	NGYELSPTAAANFTR	R				9	090702LimSK_Exosome2_04.6213.6213.2.dta
60					74277	1	1	806.394	1610.77	2	1610.77	0.0041	71	85	0	51.52	18	36	0.0014	R	NGYELSPTAAANFTR	R				12	090702LimSK_Exosome2_05.6112.6112.2.dta
60					74278	1	1	806.394	1610.77	2	1610.77	0.0041	71	85	0	36.82	16	36	0.042	R	NGYELSPTAAANFTR	R				10	090702LimSK_Exosome2_05.6201.6201.2.dta
60					74279	1	1	806.394	1610.77	2	1610.77	0.0042	71	85	0	90.21	22	36	1.9e-07	R	NGYELSPTAAANFTR	R				11	090702LimSK_Exosome2_06.6211.6211.2.dta
60					74280	1	1	806.394	1610.77	2	1610.77	0.0042	71	85	0	64.14	20	36	7.8e-05	R	NGYELSPTAAANFTR	R				9	090702LimSK_Exosome2_01.5406.5406.2.dta
60					74281	1	1	806.394	1610.77	2	1610.77	0.0042	71	85	0	72.35	19	36	1.2e-05	R	NGYELSPTAAANFTR	R				12	090702LimSK_Exosome2_03.5978.5978.2.dta
60					74282	1	1	806.394	1610.77	2	1610.77	0.0048	71	85	0	46.46	21	36	0.0046	R	NGYELSPTAAANFTR	R				8	090702LimSK_Exosome2_04.6170.6170.2.dta
60					74283	1	1	806.394	1610.77	2	1610.77	0.0056	71	85	0	62.15	18	36	0.00013	R	NGYELSPTAAANFTR	R				9	090702LimSK_Exosome2_06.6256.6256.2.dta
60					74284	1	1	806.394	1610.77	2	1610.77	0.0056	71	85	0	40.27	16	36	0.019	R	NGYELSPTAAANFTR	R				8	090702LimSK_Exosome2_07.5734.5734.2.dta
60					74285	1	1	806.395	1610.77	2	1610.77	0.006	71	85	0	49.95	18	36	0.0021	R	NGYELSPTAAANFTR	R				9	090702LimSK_Exosome2_01.5440.5440.2.dta
60					74286	1	1	806.395	1610.78	2	1610.77	0.0064	71	85	0	50.55	28	36	0.0018	R	NGYELSPTAAANFTR	R				8	090702LimSK_Exosome2_07.5721.5721.2.dta
60					74287	1	1	806.395	1610.78	2	1610.77	0.0073	71	85	0	31.16	17	36	0.16	R	NGYELSPTAAANFTR	R				8	090702LimSK_Exosome2_08.5621.5621.2.dta
60					74288	1	1	806.396	1610.78	2	1610.77	0.0089	71	85	0	30.26	18	36	0.19	R	NGYELSPTAAANFTR	R				15	090702LimSK_Exosome2_08b2.3858.3858.2.dta
60					74299	1	1	806.885	1611.76	2	1610.77	0.9873	71	85	0	37.18	18	36	0.042	R	NGYELSPTAAANFTR	R				12	090702LimSK_Exosome2_07.5483.5483.2.dta
60					74300	1	1	806.885	1611.76	2	1610.77	0.9873	71	85	0	23.22	21	36	1.1	R	NGYELSPTAAANFTR	R				7	090702LimSK_Exosome2_08b1.3982.3982.2.dta
60					74301	1	1	806.885	1611.76	2	1610.77	0.9875	71	85	0	43.78	18	36	0.0092	R	NGYELSPTAAANFTR	R				10	090702LimSK_Exosome2_02.6287.6287.2.dta
60					74302	1	1	806.885	1611.76	2	1610.77	0.9875	71	85	0	32.15	17	36	0.13	R	NGYELSPTAAANFTR	R				6	090702LimSK_Exosome2_05.5808.5808.2.dta
60					74303	1	1	806.885	1611.76	2	1610.77	0.9876	71	85	0	48.53	20	36	0.0031	R	NGYELSPTAAANFTR	R				12	090702LimSK_Exosome2_04.5898.5898.2.dta
60					74304	1	1	806.886	1611.76	2	1610.77	0.9877	71	85	0	20.66	18	36	1.9	R	NGYELSPTAAANFTR	R				9	090702LimSK_Exosome2_08b1.4003.4003.2.dta
60					74305	1	1	806.886	1611.76	2	1610.77	0.9881	71	85	0	46.89	19	36	0.0043	R	NGYELSPTAAANFTR	R				10	090702LimSK_Exosome2_05.5862.5862.2.dta
60					74306	1	1	806.886	1611.76	2	1610.77	0.9883	71	85	0	71.33		36	1.6e-05	R	NGYELSPTAAANFTR	R				11	090702LimSK_Exosome2_06.5874.5874.2.dta
60					74307	1	1	806.886	1611.76	2	1610.77	0.9883	71	85	0	23.98	22	36	0.85	R	NGYELSPTAAANFTR	R				8	090702LimSK_Exosome2_06.5928.5928.2.dta
60					74308	1	1	806.886	1611.76	2	1610.77	0.9888	71	85	0	57.89	21	36	0.00034	R	NGYELSPTAAANFTR	R				10	090702LimSK_Exosome2_06.5830.5830.2.dta
60					74309	1	1	806.886	1611.76	2	1610.77	0.9888	71	85	0	52.21	20	36	0.0013	R	NGYELSPTAAANFTR	R				11	090702LimSK_Exosome2_05.5801.5801.2.dta
60					74310	1	1	806.886	1611.76	2	1610.77	0.989	71	85	0	42.77	20	36	0.011	R	NGYELSPTAAANFTR	R				11	090702LimSK_Exosome2_03.5690.5690.2.dta
60					74311	1	1	806.886	1611.76	2	1610.77	0.9895	71	85	0	52.04	24	36	0.0013	R	NGYELSPTAAANFTR	R				11	090702LimSK_Exosome2_06.5785.5785.2.dta
60					74312	1	1	806.887	1611.76	2	1610.77	0.9897	71	85	0	37.06	17	36	0.041	R	NGYELSPTAAANFTR	R				10	090702LimSK_Exosome2_01.6244.6244.2.dta
60					74313	1	1	806.887	1611.76	2	1610.77	0.9898	71	85	0	23.07	18	36	1	R	NGYELSPTAAANFTR	R				5	090702LimSK_Exosome2_07.5437.5437.2.dta
60					74314	1	1	806.888	1611.76	2	1610.77	0.9918	71	85	0	53.94	29	36	0.00085	R	NGYELSPTAAANFTR	R				9	090702LimSK_Exosome2_06.6082.6082.2.dta
60					74315	1	1	806.888	1611.76	2	1610.77	0.9921	71	85	0	47.84	25	36	0.0034	R	NGYELSPTAAANFTR	R				10	090702LimSK_Exosome2_02.6255.6255.2.dta
60					74318	1	1	806.894	1611.77	2	1610.77	1.0053	71	85	0	33.51	18	36	0.091	R	NGYELSPTAAANFTR	R				7	090702LimSK_Exosome2_08b1.4180.4180.2.dta
60					74319	1	1	806.895	1611.78	2	1610.77	1.0077	71	85	0	34.54	20	36	0.071	R	NGYELSPTAAANFTR	R				7	090702LimSK_Exosome2_07.5737.5737.2.dta
60					74320	1	1	806.896	1611.78	2	1610.77	1.0081	71	85	0	31.29	18	36	0.15	R	NGYELSPTAAANFTR	R				9	090702LimSK_Exosome2_08b4.4206.4206.2.dta
60					74321	1	1	806.899	1611.78	2	1610.77	1.0148	71	85	0	44.5	24	35	0.007	R	NGYELSPTAAANFTR	R				10	090702LimSK_Exosome2_07.5678.5678.2.dta
60					74322	1	1	806.901	1611.79	2	1610.77	1.0192	71	85	0	30.66	20	35	0.17	R	NGYELSPTAAANFTR	R				10	090702LimSK_Exosome2_08.5610.5610.2.dta
60					74332	1	1	807.396	1612.78	2	1610.77	2.0081	71	85	0	26.35	20	36	0.48	R	NGYELSPTAAANFTR	R				6	090702LimSK_Exosome2_08b3.3462.3462.2.dta	emPAI	1.96
68	IPI00291922	Tax_Id=9606 Gene_Symbol=PSMA5 Proteasome subunit alpha type-5	1728	26565	31048	1	1	387.26	772.506	2	772.506	0.0005	197	203	0	28.15	26	29	0.073	K	SSLIILK	Q				6	090702LimSK_Exosome2_05.5070.5070.2.dta
68					31049	1	1	387.261	772.507	2	772.506	0.0008	197	203	0	62.54		29	2.7e-05	K	SSLIILK	Q				6	090702LimSK_Exosome2_06.5040.5040.2.dta
68					31050	1	1	387.261	772.507	2	772.506	0.0009	197	203	0	34.52		29	0.017	K	SSLIILK	Q				6	090702LimSK_Exosome2_05.5261.5261.2.dta
68					31051	1	1	387.261	772.507	2	772.506	0.0009	197	203	0	66.61		29	1e-05	K	SSLIILK	Q				6	090702LimSK_Exosome2_06.4990.4990.2.dta
68					31052	1	1	387.261	772.507	2	772.506	0.0009	197	203	0	59.16		29	5.8e-05	K	SSLIILK	Q				6	090702LimSK_Exosome2_06.5128.5128.2.dta
68					31053	1	1	387.261	772.507	2	772.506	0.001	197	203	0	44.39		29	0.0017	K	SSLIILK	Q				6	090702LimSK_Exosome2_05.5163.5163.2.dta
68					31054	1	1	387.261	772.507	2	772.506	0.0012	197	203	0	23.66		29	0.21	K	SSLIILK	Q				9	090702LimSK_Exosome2_06.5175.5175.2.dta
68					31055	1	1	387.261	772.507	2	772.506	0.0012	197	203	0	50.39		29	0.00042	K	SSLIILK	Q				6	090702LimSK_Exosome2_05.5112.5112.2.dta
68					31056	1	1	387.261	772.507	2	772.506	0.0013	197	203	0	29.73	28	29	0.049	K	SSLIILK	Q				4	090702LimSK_Exosome2_04.5297.5297.2.dta
68					31057	1	1	387.261	772.507	2	772.506	0.0013	197	203	0	48.89		29	0.00059	K	SSLIILK	Q				6	090702LimSK_Exosome2_03.4723.4723.2.dta
68					31059	1	1	387.261	772.507	2	772.506	0.0014	197	203	0	57.7		29	7.8e-05	K	SSLIILK	Q				6	090702LimSK_Exosome2_06.5084.5084.2.dta
68					31060	1	1	387.261	772.507	2	772.506	0.0014	197	203	0	46.51		29	0.001	K	SSLIILK	Q				6	090702LimSK_Exosome2_04.5383.5383.2.dta
68					31061	1	1	387.261	772.507	2	772.506	0.0015	197	203	0	22.13	26	29	0.28	K	SSLIILK	Q				4	090702LimSK_Exosome2_06.4901.4901.2.dta
68					31062	1	1	387.261	772.507	2	772.506	0.0015	197	203	0	62.32		29	2.7e-05	K	SSLIILK	Q				6	090702LimSK_Exosome2_06.4944.4944.2.dta
68					31063	1	1	387.261	772.507	2	772.506	0.0015	197	203	0	39.76		29	0.0049	K	SSLIILK	Q				5	090702LimSK_Exosome2_01.3391.3391.2.dta
68					31064	1	1	387.261	772.507	2	772.506	0.0016	197	203	0	44.25		29	0.0017	K	SSLIILK	Q				6	090702LimSK_Exosome2_03.4637.4637.2.dta
68					31065	1	1	387.261	772.507	2	772.506	0.0016	197	203	0	49.36		29	0.00053	K	SSLIILK	Q				6	090702LimSK_Exosome2_03.4679.4679.2.dta
68					31066	1	1	387.261	772.508	2	772.506	0.0019	197	203	0	47.81		29	0.00076	K	SSLIILK	Q				5	090702LimSK_Exosome2_04.5429.5429.2.dta
68					31067	1	1	387.261	772.508	2	772.506	0.0025	197	203	0	48.67		27	0.00036	K	SSLIILK	Q				6	090702LimSK_Exosome2_04.5338.5338.2.dta
68					31069	1	1	387.262	772.509	2	772.506	0.0027	197	203	0	44.29		27	0.00098	K	SSLIILK	Q				6	090702LimSK_Exosome2_05.5210.5210.2.dta
68					45743	1	1	532.262	1062.51	2	1062.51	0.0009	11	20	0	35.29	31	34	0.043	R	GVNTFSPEGR	L				7	090702LimSK_Exosome2_02.1581.1581.2.dta
68					45744	1	1	532.262	1062.51	2	1062.51	0.0009	11	20	0	24.85	24	34	0.48	R	GVNTFSPEGR	L				6	090702LimSK_Exosome2_08b3.1600.1600.2.dta
68					45746	1	1	532.263	1062.51	2	1062.51	0.0011	11	20	0	56.62	28	34	0.00031	R	GVNTFSPEGR	L				7	090702LimSK_Exosome2_06.2262.2262.2.dta
68					45747	1	1	532.263	1062.51	2	1062.51	0.0012	11	20	0	41.66		34	0.0098	R	GVNTFSPEGR	L				7	090702LimSK_Exosome2_03.2103.2103.2.dta
68					45748	1	1	532.263	1062.51	2	1062.51	0.0014	11	20	0	32.07	23	34	0.089	R	GVNTFSPEGR	L				7	090702LimSK_Exosome2_05.2341.2341.2.dta
68					45749	1	1	532.263	1062.51	2	1062.51	0.0014	11	20	0	51.57		34	0.001	R	GVNTFSPEGR	L				8	090702LimSK_Exosome2_04.2181.2181.2.dta
68					45750	1	1	532.263	1062.51	2	1062.51	0.0014	11	20	0	52.76	30	34	0.00076	R	GVNTFSPEGR	L				7	090702LimSK_Exosome2_06.2218.2218.2.dta
68					45751	1	1	532.263	1062.51	2	1062.51	0.0015	11	20	0	50.79		34	0.0012	R	GVNTFSPEGR	L				7	090702LimSK_Exosome2_02.1467.1467.2.dta
68					45752	1	1	532.263	1062.51	2	1062.51	0.0015	11	20	0	38.58	24	34	0.02	R	GVNTFSPEGR	L				11	090702LimSK_Exosome2_06.2175.2175.2.dta
68					45753	1	1	532.263	1062.51	2	1062.51	0.0015	11	20	0	40.78	27	34	0.012	R	GVNTFSPEGR	L				10	090702LimSK_Exosome2_04.2269.2269.2.dta
68					45754	1	1	532.263	1062.51	2	1062.51	0.0016	11	20	0	35.1	28	34	0.047	R	GVNTFSPEGR	L				6	090702LimSK_Exosome2_05.2241.2241.2.dta
68					45755	1	1	532.263	1062.51	2	1062.51	0.0016	11	20	0	38.22	22	34	0.023	R	GVNTFSPEGR	L				8	090702LimSK_Exosome2_08b1.1676.1676.2.dta
68					45756	1	1	532.263	1062.51	2	1062.51	0.0016	11	20	0	41.26	28	34	0.011	R	GVNTFSPEGR	L				7	090702LimSK_Exosome2_02.1523.1523.2.dta
68					45757	1	1	532.263	1062.51	2	1062.51	0.0017	11	20	0	41.9	23	34	0.0098	R	GVNTFSPEGR	L				6	090702LimSK_Exosome2_08.2098.2098.2.dta
68					45758	1	1	532.263	1062.51	2	1062.51	0.0017	11	20	0	35.4		34	0.044	R	GVNTFSPEGR	L				5	090702LimSK_Exosome2_08.2058.2058.2.dta
68					45759	1	1	532.263	1062.51	2	1062.51	0.0017	11	20	0	39.67	29	34	0.016	R	GVNTFSPEGR	L				10	090702LimSK_Exosome2_03.2154.2154.2.dta
68					45760	1	1	532.263	1062.51	2	1062.51	0.0017	11	20	0	32.5	24	34	0.084	R	GVNTFSPEGR	L				6	090702LimSK_Exosome2_07.2245.2245.2.dta
68					45761	1	1	532.263	1062.51	2	1062.51	0.0018	11	20	0	45.92	28	34	0.0038	R	GVNTFSPEGR	L				7	090702LimSK_Exosome2_04.2224.2224.2.dta
68					45762	1	1	532.263	1062.51	2	1062.51	0.0019	11	20	0	22.41	24	34	0.86	R	GVNTFSPEGR	L				7	090702LimSK_Exosome2_04.2143.2143.2.dta
68					45763	1	1	532.263	1062.51	2	1062.51	0.002	11	20	0	35.12	22	34	0.046	R	GVNTFSPEGR	L				6	090702LimSK_Exosome2_07.2201.2201.2.dta
68					45764	1	1	532.263	1062.51	2	1062.51	0.0021	11	20	0	31.14	20	34	0.12	R	GVNTFSPEGR	L				9	090702LimSK_Exosome2_08b4.1811.1811.2.dta
68					45765	1	1	532.263	1062.51	2	1062.51	0.0022	11	20	0	21.38	28	34	1.1	R	GVNTFSPEGR	L				4	090702LimSK_Exosome2_08b2.1502.1502.2.dta
68					45766	1	1	532.263	1062.51	2	1062.51	0.0024	11	20	0	39.78	29	34	0.016	R	GVNTFSPEGR	L				7	090702LimSK_Exosome2_02.1416.1416.2.dta
68					45767	1	1	532.263	1062.51	2	1062.51	0.0024	11	20	0	33.2	24	34	0.072	R	GVNTFSPEGR	L				9	090702LimSK_Exosome2_06.2139.2139.2.dta
68					45768	1	1	532.263	1062.51	2	1062.51	0.0026	11	20	0	26.27	21	34	0.36	R	GVNTFSPEGR	L				7	090702LimSK_Exosome2_08b3.1637.1637.2.dta
68					45769	1	1	532.263	1062.51	2	1062.51	0.0026	11	20	0	21.59	25	34	1	R	GVNTFSPEGR	L				10	090702LimSK_Exosome2_06.2321.2321.2.dta
68					45771	1	1	532.264	1062.51	2	1062.51	0.003	11	20	0	31.15	27	34	0.11	R	GVNTFSPEGR	L				6	090702LimSK_Exosome2_08b1.1640.1640.2.dta
68					45772	1	1	532.264	1062.51	2	1062.51	0.003	11	20	0	41.25	26	34	0.011	R	GVNTFSPEGR	L				11	090702LimSK_Exosome2_05.2292.2292.2.dta
68					45773	1	1	532.264	1062.51	2	1062.51	0.0032	11	20	0	27.88	26	34	0.24	R	GVNTFSPEGR	L				7	090702LimSK_Exosome2_08b2.1472.1472.2.dta
68					45774	1	1	532.265	1062.51	2	1062.51	0.0055	11	20	0	25.58	21	34	0.4	R	GVNTFSPEGR	L				6	090702LimSK_Exosome2_08b3.1604.1604.2.dta
68					45826	1	1	532.764	1063.51	2	1062.51	1.0037	11	20	0	28.01	22	34	0.21	R	GVNTFSPEGR	L				6	090702LimSK_Exosome2_08b4.1806.1806.2.dta
68					45828	1	1	532.765	1063.51	2	1062.51	1.0054	11	20	0	33.12	26	34	0.071	R	GVNTFSPEGR	L				5	090702LimSK_Exosome2_08b4.1830.1830.2.dta
68					56288	1	1	608.82	1215.63	2	1215.62	0.0029	232	241	1	22.22	20	34	0.87	K	EELEEVIKDI	-				7	090702LimSK_Exosome2_06.8439.8439.2.dta
68					65480	1	1	712.396	1422.78	2	1422.78	0.0011	21	32	0	92.07		32	5.8e-08	R	LFQVEYAIEAIK	L				10	090702LimSK_Exosome2_06.8551.8551.2.dta
68					65481	1	1	712.396	1422.78	2	1422.78	0.0014	21	32	0	75.71		32	2.5e-06	R	LFQVEYAIEAIK	L				15	090702LimSK_Exosome2_08.8304.8304.2.dta
68					65482	1	1	712.396	1422.78	2	1422.78	0.0021	21	32	0	74.79		32	3e-06	R	LFQVEYAIEAIK	L				10	090702LimSK_Exosome2_08b1.5600.5600.2.dta
68					65483	1	1	712.397	1422.78	2	1422.78	0.0029	21	32	0	70.92	29	32	7.5e-06	R	LFQVEYAIEAIK	L				16	090702LimSK_Exosome2_07.8150.8150.2.dta
68					65484	1	1	712.397	1422.78	2	1422.78	0.003	21	32	0	28.1	28	32	0.14	R	LFQVEYAIEAIK	L				6	090702LimSK_Exosome2_06.8582.8582.2.dta
68					65485	1	1	712.397	1422.78	2	1422.78	0.0042	21	32	0	77.74	31	32	1.5e-06	R	LFQVEYAIEAIK	L				17	090702LimSK_Exosome2_05.8467.8467.2.dta
68					65486	1	1	712.397	1422.78	2	1422.78	0.0042	21	32	0	39.76	23	32	0.0094	R	LFQVEYAIEAIK	L				8	090702LimSK_Exosome2_08.8324.8324.2.dta
68					65487	1	1	712.397	1422.78	2	1422.78	0.0045	21	32	0	65.47	31	32	2.5e-05	R	LFQVEYAIEAIK	L				10	090702LimSK_Exosome2_03.8658.8658.2.dta
68					65488	1	1	712.398	1422.78	2	1422.78	0.0046	21	32	0	89.96	31	32	8.8e-08	R	LFQVEYAIEAIK	L				9	090702LimSK_Exosome2_04.8757.8757.2.dta
68					65489	1	1	712.398	1422.78	2	1422.78	0.0048	21	32	0	39.16	29	32	0.01	R	LFQVEYAIEAIK	L				10	090702LimSK_Exosome2_08b3.5111.5111.2.dta
68					65490	1	1	712.398	1422.78	2	1422.78	0.0049	21	32	0	44.99	29	32	0.0027	R	LFQVEYAIEAIK	L				16	090702LimSK_Exosome2_01.9491.9491.2.dta
68					65491	1	1	712.398	1422.78	2	1422.78	0.0057	21	32	0	58.81	31	32	0.00011	R	LFQVEYAIEAIK	L				7	090702LimSK_Exosome2_08b4.5547.5547.2.dta
68					65969	1	1	716.374	1430.73	2	1430.73	0.0002	54	66	0	35.94		35	0.043	R	ITSPLMEPSSIEK	I				7	090702LimSK_Exosome2_04.5599.5599.2.dta
68					65970	1	1	716.375	1430.73	2	1430.73	0.0019	54	66	0	34.83	21	34	0.051	R	ITSPLMEPSSIEK	I				7	090702LimSK_Exosome2_06.5340.5340.2.dta
68					65971	1	1	716.375	1430.73	2	1430.73	0.0022	54	66	0	21.88	19	34	1	R	ITSPLMEPSSIEK	I				8	090702LimSK_Exosome2_05.5616.5616.2.dta
68					65972	1	1	716.375	1430.74	2	1430.73	0.0025	54	66	0	66.81		34	3.3e-05	R	ITSPLMEPSSIEK	I				15	090702LimSK_Exosome2_05.5473.5473.2.dta
68					65973	1	1	716.375	1430.74	2	1430.73	0.0028	54	66	0	73.92	28	34	6.2e-06	R	ITSPLMEPSSIEK	I				18	090702LimSK_Exosome2_06.5431.5431.2.dta
68					65974	1	1	716.375	1430.74	2	1430.73	0.0032	54	66	0	61.26	33	34	0.00012	R	ITSPLMEPSSIEK	I				9	090702LimSK_Exosome2_02.5531.5531.2.dta
68					65976	1	1	716.375	1430.74	2	1430.73	0.0032	54	66	0	33.81	19	34	0.065	R	ITSPLMEPSSIEK	I				7	090702LimSK_Exosome2_03.5252.5252.2.dta
68					65977	1	1	716.375	1430.74	2	1430.73	0.0033	54	66	0	63.49	27	34	7e-05	R	ITSPLMEPSSIEK	I				8	090702LimSK_Exosome2_05.5568.5568.2.dta
68					65978	1	1	716.375	1430.74	2	1430.73	0.0034	54	66	0	45.42	31	34	0.0045	R	ITSPLMEPSSIEK	I				9	090702LimSK_Exosome2_01.4696.4696.2.dta
68					65979	1	1	716.375	1430.74	2	1430.73	0.0039	54	66	0	33.66	23	34	0.068	R	ITSPLMEPSSIEK	I				6	090702LimSK_Exosome2_06.5577.5577.2.dta
68					65980	1	1	716.376	1430.74	2	1430.73	0.004	54	66	0	47.69	32	34	0.0027	R	ITSPLMEPSSIEK	I				8	090702LimSK_Exosome2_04.5688.5688.2.dta
68					65981	1	1	716.376	1430.74	2	1430.73	0.004	54	66	0	64.34	32	34	5.8e-05	R	ITSPLMEPSSIEK	I				8	090702LimSK_Exosome2_02.5592.5592.2.dta
68					65982	1	1	716.376	1430.74	2	1430.73	0.0041	54	66	0	48.44	30	34	0.0022	R	ITSPLMEPSSIEK	I				10	090702LimSK_Exosome2_06.5528.5528.2.dta
68					65983	1	1	716.376	1430.74	2	1430.73	0.0041	54	66	0	39.12	26	34	0.019	R	ITSPLMEPSSIEK	I				8	090702LimSK_Exosome2_01.4581.4581.2.dta
68					65984	1	1	716.376	1430.74	2	1430.73	0.0041	54	66	0	30.7	22	34	0.13	R	ITSPLMEPSSIEK	I				8	090702LimSK_Exosome2_02.5419.5419.2.dta
68					65986	1	1	716.376	1430.74	2	1430.73	0.0042	54	66	0	54.81	32	34	0.00051	R	ITSPLMEPSSIEK	I				9	090702LimSK_Exosome2_06.5482.5482.2.dta
68					65987	1	1	716.376	1430.74	2	1430.73	0.0044	54	66	0	49.28	23	34	0.0018	R	ITSPLMEPSSIEK	I				19	090702LimSK_Exosome2_03.5203.5203.2.dta
68					65988	1	1	716.376	1430.74	2	1430.73	0.0044	54	66	0	64.51	32	34	5.4e-05	R	ITSPLMEPSSIEK	I				10	090702LimSK_Exosome2_01.4632.4632.2.dta
68					65989	1	1	716.376	1430.74	2	1430.73	0.0044	54	66	0	52.11	30	34	0.00094	R	ITSPLMEPSSIEK	I				7	090702LimSK_Exosome2_02.5476.5476.2.dta
68					65990	1	1	716.376	1430.74	2	1430.73	0.0045	54	66	0	37.43	20	34	0.027	R	ITSPLMEPSSIEK	I				8	090702LimSK_Exosome2_07.5060.5060.2.dta
68					65991	1	1	716.376	1430.74	2	1430.73	0.0046	54	66	0	58.34	31	34	0.00022	R	ITSPLMEPSSIEK	I				10	090702LimSK_Exosome2_04.5645.5645.2.dta
68					65992	1	1	716.376	1430.74	2	1430.73	0.0048	54	66	0	37.88	29	34	0.025	R	ITSPLMEPSSIEK	I				6	090702LimSK_Exosome2_05.5574.5574.2.dta
68					65993	1	1	716.376	1430.74	2	1430.73	0.0052	54	66	0	24.43	16	34	0.54	R	ITSPLMEPSSIEK	I				7	090702LimSK_Exosome2_08b1.3830.3830.2.dta
68					65994	1	1	716.376	1430.74	2	1430.73	0.0054	54	66	0	64.19	33	34	5.7e-05	R	ITSPLMEPSSIEK	I				10	090702LimSK_Exosome2_05.5524.5524.2.dta
68					65995	1	1	716.376	1430.74	2	1430.73	0.0057	54	66	0	44.46		34	0.0054	R	ITSPLMEPSSIEK	I				9	090702LimSK_Exosome2_06.5383.5383.2.dta
68					66100	1	1	716.878	1431.74	2	1430.73	1.0079	54	66	0	36.66	22	34	0.033	R	ITSPLMEPSSIEK	I				6	090702LimSK_Exosome2_06.5333.5333.2.dta
68					83859	1	1	654.657	1960.95	3	1960.95	0.0009	169	187	0	22.91	20	36	1.2	R	AIGSASEGAQSSLQEVYHK	S				12	090702LimSK_Exosome2_05.6283.6283.3.dta
68					83866	1	1	654.658	1960.95	3	1960.95	0.0035	169	187	0	23.67	22	36	1	R	AIGSASEGAQSSLQEVYHK	S				11	090702LimSK_Exosome2_06.6245.6245.3.dta
68					83867	1	1	654.658	1960.95	3	1960.95	0.0036	169	187	0	27.8	23	36	0.4	R	AIGSASEGAQSSLQEVYHK	S				7	090702LimSK_Exosome2_06.6334.6334.3.dta
68					83869	1	1	654.658	1960.95	3	1960.95	0.0038	169	187	0	24.19	29	36	0.92	R	AIGSASEGAQSSLQEVYHK	S				10	090702LimSK_Exosome2_03.5997.5997.3.dta
68					83870	1	1	654.658	1960.95	3	1960.95	0.0042	169	187	0	36.18	23	36	0.058	R	AIGSASEGAQSSLQEVYHK	S				9	090702LimSK_Exosome2_01.3729.3729.3.dta
68					83871	1	1	654.658	1960.95	3	1960.95	0.0042	169	187	0	26.63	23	36	0.52	R	AIGSASEGAQSSLQEVYHK	S				11	090702LimSK_Exosome2_06.6463.6463.3.dta
68					83872	1	1	654.658	1960.95	3	1960.95	0.0042	169	187	0	32.31	23	36	0.14	R	AIGSASEGAQSSLQEVYHK	S				14	090702LimSK_Exosome2_01.3665.3665.3.dta
68					83875	1	1	654.659	1960.95	3	1960.95	0.0047	169	187	0	24.15	23	36	0.93	R	AIGSASEGAQSSLQEVYHK	S				6	090702LimSK_Exosome2_03.5869.5869.3.dta
68					83880	1	1	654.659	1960.95	3	1960.95	0.005	169	187	0	33.96	23	36	0.097	R	AIGSASEGAQSSLQEVYHK	S				13	090702LimSK_Exosome2_06.6290.6290.3.dta
68					83881	1	1	654.659	1960.95	3	1960.95	0.005	169	187	0	37.58	23	36	0.042	R	AIGSASEGAQSSLQEVYHK	S				18	090702LimSK_Exosome2_05.6333.6333.3.dta
68					83883	1	1	654.659	1960.95	3	1960.95	0.0055	169	187	0	21.49	24	36	1.7	R	AIGSASEGAQSSLQEVYHK	S				12	090702LimSK_Exosome2_03.5909.5909.3.dta
68					83884	1	1	654.659	1960.95	3	1960.95	0.0057	169	187	0	20.82	26	36	2	R	AIGSASEGAQSSLQEVYHK	S				8	090702LimSK_Exosome2_04.6537.6537.3.dta
68					83886	1	1	654.659	1960.95	3	1960.95	0.0058	169	187	0	21.48	26	36	1.7	R	AIGSASEGAQSSLQEVYHK	S				9	090702LimSK_Exosome2_03.6043.6043.3.dta
68					83887	1	1	654.659	1960.96	3	1960.95	0.006	169	187	0	39.74	26	36	0.025	R	AIGSASEGAQSSLQEVYHK	S				18	090702LimSK_Exosome2_03.5952.5952.3.dta
68					83888	1	1	654.659	1960.96	3	1960.95	0.0061	169	187	0	24.86	22	36	0.77	R	AIGSASEGAQSSLQEVYHK	S				17	090702LimSK_Exosome2_04.6480.6480.3.dta
68					83891	1	1	654.659	1960.96	3	1960.95	0.0062	169	187	0	25.53	20	36	0.66	R	AIGSASEGAQSSLQEVYHK	S				8	090702LimSK_Exosome2_05.6271.6271.3.dta
68					83892	1	1	654.659	1960.96	3	1960.95	0.0064	169	187	0	37.33	24	36	0.044	R	AIGSASEGAQSSLQEVYHK	S				13	090702LimSK_Exosome2_06.6419.6419.3.dta
68					83900	1	1	654.66	1960.96	3	1960.95	0.0084	169	187	0	33.18	21	36	0.11	R	AIGSASEGAQSSLQEVYHK	S				10	090702LimSK_Exosome2_06.6375.6375.3.dta
68					83902	1	1	654.66	1960.96	3	1960.95	0.009	169	187	0	22	24	36	1.5	R	AIGSASEGAQSSLQEVYHK	S				7	090702LimSK_Exosome2_06.6625.6625.3.dta
68					84043	1	1	654.994	1961.96	3	1960.95	1.0101	169	187	0	24.48	24	36	0.84	R	AIGSASEGAQSSLQEVYHK	S				14	090702LimSK_Exosome2_04.6551.6551.3.dta
68					87669	1	1	721.666	2161.98	3	2161.97	0.0079	150	168	0	39.28	31	37	0.033	K	GPQLFHMDPSGTFVQCDAR	A				10	090702LimSK_Exosome2_01.6911.6911.3.dta	emPAI	1.08
69	IPI00219622	Tax_Id=9606 Gene_Symbol=PSMA2 Proteasome subunit alpha type-2	1463	25996	28708	1	1	736.389	735.382	1	735.38	0.0015	228	234	0	37.41	20	33	0.019	K	DYLAAIA	-				4	090702LimSK_Exosome2_05.4907.4907.1.dta
69					28709	1	1	736.389	735.382	1	735.38	0.0017	228	234	0	50.34	22	32	0.0009	K	DYLAAIA	-				5	090702LimSK_Exosome2_06.4730.4730.1.dta
69					28710	1	1	736.39	735.383	1	735.38	0.0028	228	234	0	33.54	25	32	0.044	K	DYLAAIA	-				5	090702LimSK_Exosome2_06.4678.4678.1.dta
69					31950	1	1	397.232	792.45	2	792.449	0.0006	172	177	1	29.81	30	31	0.082	K	TFLEKR	Y				5	090702LimSK_Exosome2_06.3874.3874.2.dta
69					31952	1	1	397.232	792.45	2	792.449	0.0009	172	177	1	30.08		31	0.075	K	TFLEKR	Y				5	090702LimSK_Exosome2_06.3927.3927.2.dta
69					31954	1	1	397.233	792.451	2	792.449	0.0015	172	177	1	32.79		31	0.04	K	TFLEKR	Y				5	090702LimSK_Exosome2_05.4039.4039.2.dta
69					31955	1	1	397.233	792.451	2	792.449	0.0017	172	177	1	23.04		31	0.38	K	TFLEKR	Y				5	090702LimSK_Exosome2_06.4022.4022.2.dta
69					31957	1	1	397.233	792.451	2	792.449	0.0021	172	177	1	23.04	29	31	0.38	K	TFLEKR	Y				5	090702LimSK_Exosome2_06.3818.3818.2.dta
69					31958	1	1	397.233	792.452	2	792.449	0.0023	172	177	1	23.83	27	31	0.28	K	TFLEKR	Y				5	090702LimSK_Exosome2_05.4081.4081.2.dta
69					31959	1	1	397.233	792.452	2	792.449	0.0024	172	177	1	25.25		30	0.16	K	TFLEKR	Y				5	090702LimSK_Exosome2_05.3984.3984.2.dta
69					38614	1	1	448.23	894.446	2	894.445	0.0008	54	60	0	31.11	30	33	0.093	K	SILYDER	S				4	090702LimSK_Exosome2_06.2545.2545.2.dta
69					38617	1	1	448.23	894.446	2	894.445	0.0009	54	60	0	21.87	28	33	0.78	K	SILYDER	S				4	090702LimSK_Exosome2_05.2579.2579.2.dta
69					38634	1	1	448.23	894.446	2	894.445	0.0013	54	60	0	31.02	32	34	0.099	K	SILYDER	S				5	090702LimSK_Exosome2_04.2675.2675.2.dta
69					38635	1	1	448.23	894.446	2	894.445	0.0013	54	60	0	22.52	30	34	0.7	K	SILYDER	S				5	090702LimSK_Exosome2_08.2436.2436.2.dta
69					38638	1	1	448.23	894.446	2	894.445	0.0013	54	60	0	20.01	31	34	1.3	K	SILYDER	S				5	090702LimSK_Exosome2_04.2588.2588.2.dta
69					38639	1	1	448.23	894.446	2	894.445	0.0013	54	60	0	37.29	25	34	0.023	K	SILYDER	S				5	090702LimSK_Exosome2_06.2493.2493.2.dta
69					38648	1	1	448.23	894.446	2	894.445	0.0014	54	60	0	29.51	32	34	0.14	K	SILYDER	S				5	090702LimSK_Exosome2_04.2632.2632.2.dta
69					38665	1	1	448.23	894.446	2	894.445	0.0015	54	60	0	20.15	30	34	1.2	K	SILYDER	S				4	090702LimSK_Exosome2_05.2524.2524.2.dta
69					38677	1	1	448.231	894.447	2	894.445	0.0018	54	60	0	27	26	34	0.25	K	SILYDER	S				4	090702LimSK_Exosome2_07.2570.2570.2.dta
69					46306	1	1	536.804	1071.59	2	1071.59	0.001	40	50	0	44.11	21	33	0.0041	K	AANGVVLATEK	K				9	090702LimSK_Exosome2_02.1023.1023.2.dta
69					46307	1	1	536.804	1071.59	2	1071.59	0.0012	40	50	0	58.42	17	33	0.00015	K	AANGVVLATEK	K				9	090702LimSK_Exosome2_06.2020.2020.2.dta
[truncated: 361 more rows]
