# Supplementary material for: Proteolytic Potential of the MSC Exosome Proteome: Implications for an Exosome-Mediated Delivery of Therapeutic Proteasome
Source: Int J Proteomics. 2012 Jul 18;2012:971907. doi: 10.1155/2012/971907 (PMC3407643; doi:10.1155/2012/971907)
Supplement: Supplementary file 1 — Supplementary material provides the raw data of the detected 20S proteasome in 3 independent batches of exosomes. Supplementary data 1 provides a summary of number of detected peptides in 3 independent batches of exosomes; Supplementary data 2–4 provide the raw data of detected 20S proteasome peptides in 3 independent batches of exosomes respectively; Supplementary data 5–7 provide the Mascot peptide view of unique 20S proteasome peptides in 3 independent batches of exosomes respectively. [file 971907.f1.zip › SupplementaryData4_Exosome3_Detected_ProteosomePeptides.xlsx]

## Sheet: Mascot_091224LimSK_Exosome3_01_
prot_hit_num	prot_acc	prot_desc	prot_score	prot_mass	pep_query	pep_rank	pep_isbold	pep_exp_mz	pep_exp_mr	pep_exp_z	pep_calc_mr	pep_delta	pep_start	pep_end	pep_miss	pep_score	pep_homol	pep_ident	pep_expect	pep_res_before	pep_seq	pep_res_after	pep_frame	pep_var_mod	pep_var_mod_pos	pep_num_match	pep_scan_title
24	IPI00024175	Tax_Id=9606 Gene_Symbol=PSMA7 Isoform 1 of Proteasome subunit alpha type-7	3577	28041	1871	1	1	473.265	944.515	2	944.511	0.004	205	212	0	21.02	25	34	1.1	K	NIELAVMR	R				5	091224LimSK_Exosome3_07.2883.2883.2.dta
24					1872	1	1	473.265	944.515	2	944.511	0.0042	205	212	0	31.71	22	34	0.092	K	NIELAVMR	R				8	091224LimSK_Exosome3_06.2913.2913.2.dta
24					1873	1	1	473.265	944.515	2	944.511	0.0042	205	212	0	25.82	28	34	0.36	K	NIELAVMR	R				8	091224LimSK_Exosome3_06.3119.3119.2.dta
24					1875	1	1	473.265	944.516	2	944.511	0.0045	205	212	0	33.2	27	34	0.063	K	NIELAVMR	R				8	091224LimSK_Exosome3_06.2979.2979.2.dta
24					1876	1	1	473.265	944.516	2	944.511	0.0047	205	212	0	20.82	19	34	1.1	K	NIELAVMR	R				5	091224LimSK_Exosome3_06.2849.2849.2.dta
24					1878	1	1	473.265	944.516	2	944.511	0.0049	205	212	0	27.21	25	34	0.25	K	NIELAVMR	R				8	091224LimSK_Exosome3_06.3047.3047.2.dta
24					1879	1	1	473.265	944.516	2	944.511	0.0051	205	212	0	31.43	22	34	0.094	K	NIELAVMR	R				4	091224LimSK_Exosome3_05.2794.2794.2.dta
24					1880	1	1	473.266	944.517	2	944.511	0.0055	205	212	0	20.77	27	34	1.1	K	NIELAVMR	R				5	091224LimSK_Exosome3_05.2733.2733.2.dta
24					2206	1	1	486.294	970.574	2	970.57	0.004	39	47	0	24.42	26	31	0.24	R	DIVVLGVEK	K				8	091224LimSK_Exosome3_06.2932.2932.2.dta
24					2207	1	1	486.294	970.574	2	970.57	0.0042	39	47	0	43.75	25	31	0.0028	R	DIVVLGVEK	K				7	091224LimSK_Exosome3_06.2990.2990.2.dta
24					2208	1	1	486.295	970.574	2	970.57	0.0046	39	47	0	26.38	30	31	0.15	R	DIVVLGVEK	K				4	091224LimSK_Exosome3_05.2843.2843.2.dta
24					2209	1	1	486.295	970.575	2	970.57	0.0048	39	47	0	29.53	25	31	0.073	R	DIVVLGVEK	K				4	091224LimSK_Exosome3_06.3129.3129.2.dta
24					2210	1	1	486.295	970.575	2	970.57	0.0051	39	47	0	23.8	26	31	0.27	R	DIVVLGVEK	K				4	091224LimSK_Exosome3_06.3057.3057.2.dta
24					4381	1	1	542.8	1083.59	2	1083.58	0.0048	219	227	0	39.79	23	32	0.0095	K	ILNPEEIEK	Y				11	091224LimSK_Exosome3_06.1889.1889.2.dta
24					4384	1	1	542.801	1083.59	2	1083.58	0.0052	219	227	0	28.62	17	32	0.12	K	ILNPEEIEK	Y				11	091224LimSK_Exosome3_06.1956.1956.2.dta
24					4385	1	1	542.801	1083.59	2	1083.58	0.0054	219	227	0	20.8	14	32	0.71	K	ILNPEEIEK	Y				10	091224LimSK_Exosome3_05.1969.1969.2.dta
24					4387	1	1	542.801	1083.59	2	1083.58	0.0056	219	227	0	22.86	17	32	0.44	K	ILNPEEIEK	Y				7	091224LimSK_Exosome3_07.1964.1964.2.dta
24					4389	1	1	542.801	1083.59	2	1083.58	0.007	219	227	0	25.28	25	32	0.26	K	ILNPEEIEK	Y				7	091224LimSK_Exosome3_05.1902.1902.2.dta
24					4771	1	1	550.821	1099.63	2	1099.62	0.0045	194	204	0	58.61	27	32	0.00013	K	ALLEVVQSGGK	N				9	091224LimSK_Exosome3_06.2231.2231.2.dta
24					4772	1	1	550.822	1099.63	2	1099.62	0.0052	194	204	0	41.04	18	32	0.0072	K	ALLEVVQSGGK	N				8	091224LimSK_Exosome3_07.2376.2376.2.dta
24					4773	1	1	550.822	1099.63	2	1099.62	0.0053	194	204	0	56.42	27	32	0.00019	K	ALLEVVQSGGK	N				9	091224LimSK_Exosome3_07.2307.2307.2.dta
24					4774	1	1	550.822	1099.63	2	1099.62	0.0053	194	204	0	43.43	20	32	0.0038	K	ALLEVVQSGGK	N				9	091224LimSK_Exosome3_07.2243.2243.2.dta
24					4775	1	1	550.822	1099.63	2	1099.62	0.0058	194	204	0	40.35	22	32	0.0079	K	ALLEVVQSGGK	N				9	091224LimSK_Exosome3_04.2108.2108.2.dta
24					4776	1	1	550.822	1099.63	2	1099.62	0.0058	194	204	0	55.6	28	32	0.00024	K	ALLEVVQSGGK	N				9	091224LimSK_Exosome3_05.2265.2265.2.dta
24					4777	1	1	550.822	1099.63	2	1099.62	0.0059	194	204	0	48.68	24	32	0.0012	K	ALLEVVQSGGK	N				9	091224LimSK_Exosome3_05.2203.2203.2.dta
24					7380	1	1	592.856	1183.7	2	1183.69	0.005	37	47	1	23.33	24	30	0.23	R	GRDIVVLGVEK	K				14	091224LimSK_Exosome3_06.1920.1920.2.dta
24					7381	1	1	395.573	1183.7	3	1183.69	0.0056	37	47	1	26.8	25	30	0.1	R	GRDIVVLGVEK	K				8	091224LimSK_Exosome3_06.1682.1682.3.dta
24					7382	1	1	592.856	1183.7	2	1183.69	0.0058	37	47	1	51.87		30	0.00033	R	GRDIVVLGVEK	K				14	091224LimSK_Exosome3_06.1747.1747.2.dta
24					7384	1	1	395.573	1183.7	3	1183.69	0.006	37	47	1	23.17		30	0.24	R	GRDIVVLGVEK	K				7	091224LimSK_Exosome3_06.2238.2238.3.dta
24					7385	1	1	395.573	1183.7	3	1183.69	0.006	37	47	1	38.51		29	0.0066	R	GRDIVVLGVEK	K				7	091224LimSK_Exosome3_06.1746.1746.3.dta
24					7387	1	1	592.857	1183.7	2	1183.69	0.0062	37	47	1	37.78	22	29	0.0078	R	GRDIVVLGVEK	K				14	091224LimSK_Exosome3_06.1687.1687.2.dta
24					7388	1	1	592.857	1183.7	2	1183.69	0.0062	37	47	1	44.63	24	29	0.0016	R	GRDIVVLGVEK	K				9	091224LimSK_Exosome3_05.1734.1734.2.dta
24					7389	1	1	395.574	1183.7	3	1183.69	0.0063	37	47	1	27.6	26	29	0.082	R	GRDIVVLGVEK	K				8	091224LimSK_Exosome3_06.1884.1884.3.dta
24					7391	1	1	395.574	1183.7	3	1183.69	0.0065	37	47	1	26.46		29	0.11	R	GRDIVVLGVEK	K				6	091224LimSK_Exosome3_05.1735.1735.3.dta
24					7392	1	1	592.857	1183.7	2	1183.69	0.0065	37	47	1	22.92	23	29	0.24	R	GRDIVVLGVEK	K				11	091224LimSK_Exosome3_06.1987.1987.2.dta
24					7393	1	1	395.574	1183.7	3	1183.69	0.0069	37	47	1	29.5	28	29	0.052	R	GRDIVVLGVEK	K				11	091224LimSK_Exosome3_06.1817.1817.3.dta
24					7394	1	1	592.857	1183.7	2	1183.69	0.0073	37	47	1	37.16		29	0.0088	R	GRDIVVLGVEK	K				8	091224LimSK_Exosome3_05.1802.1802.2.dta
24					27213	1	1	817.939	1633.86	2	1633.86	0.0074	96	109	0	48.37	19	34	0.0019	R	LTVEDPVTVEYITR	Y				8	091224LimSK_Exosome3_04.4477.4477.2.dta
24					27215	1	1	817.939	1633.86	2	1633.86	0.008	96	109	0	86.8	26	34	2.8e-07	R	LTVEDPVTVEYITR	Y				9	091224LimSK_Exosome3_07.4961.4961.2.dta
24					27216	1	1	817.94	1633.87	2	1633.86	0.0087	96	109	0	36.52		34	0.03	R	LTVEDPVTVEYITR	Y				8	091224LimSK_Exosome3_08.4901.4901.2.dta
24					27217	1	1	817.94	1633.87	2	1633.86	0.0088	96	109	0	80.96	26	34	1.1e-06	R	LTVEDPVTVEYITR	Y				11	091224LimSK_Exosome3_06.4993.4993.2.dta
24					27219	1	1	817.94	1633.87	2	1633.86	0.0095	96	109	0	51.01	29	34	0.0011	R	LTVEDPVTVEYITR	Y				9	091224LimSK_Exosome3_07.5158.5158.2.dta
24					27220	1	1	817.94	1633.87	2	1633.86	0.0098	96	109	0	87.83	25	34	2.2e-07	R	LTVEDPVTVEYITR	Y				9	091224LimSK_Exosome3_07.5026.5026.2.dta
24					27221	1	1	817.94	1633.87	2	1633.86	0.0098	96	109	0	74.82	24	34	4.4e-06	R	LTVEDPVTVEYITR	Y				8	091224LimSK_Exosome3_06.5193.5193.2.dta
24					27222	1	1	545.629	1633.87	3	1633.86	0.0098	96	109	0	22.09	20	34	0.81	R	LTVEDPVTVEYITR	Y				13	091224LimSK_Exosome3_06.4972.4972.3.dta
24					27223	1	1	817.94	1633.87	2	1633.86	0.01	96	109	0	91.35	27	34	9.7e-08	R	LTVEDPVTVEYITR	Y				11	091224LimSK_Exosome3_07.5092.5092.2.dta
24					27224	1	1	817.941	1633.87	2	1633.86	0.0103	96	109	0	80.66	25	34	1.1e-06	R	LTVEDPVTVEYITR	Y				11	091224LimSK_Exosome3_06.5059.5059.2.dta
24					27225	1	1	817.941	1633.87	2	1633.86	0.0103	96	109	0	81.38	22	34	9.7e-07	R	LTVEDPVTVEYITR	Y				10	091224LimSK_Exosome3_06.5259.5259.2.dta
24					27226	1	1	817.941	1633.87	2	1633.86	0.0103	96	109	0	24.13	22	34	0.52	R	LTVEDPVTVEYITR	Y				8	091224LimSK_Exosome3_07.5230.5230.2.dta
24					27227	1	1	545.63	1633.87	3	1633.86	0.0103	96	109	0	44.53	23	34	0.0047	R	LTVEDPVTVEYITR	Y				12	091224LimSK_Exosome3_06.5041.5041.3.dta
24					27228	1	1	817.941	1633.87	2	1633.86	0.0104	96	109	0	85.14	24	34	4e-07	R	LTVEDPVTVEYITR	Y				11	091224LimSK_Exosome3_05.5040.5040.2.dta
24					27229	1	1	817.941	1633.87	2	1633.86	0.0105	96	109	0	29.78	19	34	0.14	R	LTVEDPVTVEYITR	Y				8	091224LimSK_Exosome3_06.5461.5461.2.dta
24					27230	1	1	817.941	1633.87	2	1633.86	0.0107	96	109	0	77.88	24	34	2.1e-06	R	LTVEDPVTVEYITR	Y				12	091224LimSK_Exosome3_06.5126.5126.2.dta
24					27231	1	1	817.941	1633.87	2	1633.86	0.0107	96	109	0	48.64	21	34	0.0018	R	LTVEDPVTVEYITR	Y				11	091224LimSK_Exosome3_08.4891.4891.2.dta
24					27232	1	1	817.941	1633.87	2	1633.86	0.011	96	109	0	64.59	24	34	4.5e-05	R	LTVEDPVTVEYITR	Y				8	091224LimSK_Exosome3_04.4490.4490.2.dta
24					27233	1	1	817.941	1633.87	2	1633.86	0.0111	96	109	0	49.08	22	34	0.0016	R	LTVEDPVTVEYITR	Y				11	091224LimSK_Exosome3_06.4928.4928.2.dta
24					27234	1	1	817.941	1633.87	2	1633.86	0.0112	96	109	0	73.08	24	34	6.4e-06	R	LTVEDPVTVEYITR	Y				11	091224LimSK_Exosome3_05.4976.4976.2.dta
24					27235	1	1	817.941	1633.87	2	1633.86	0.0114	96	109	0	45.08	20	34	0.004	R	LTVEDPVTVEYITR	Y				15	091224LimSK_Exosome3_06.5395.5395.2.dta
24					27237	1	1	817.941	1633.87	2	1633.86	0.0118	96	109	0	71.03	30	34	1e-05	R	LTVEDPVTVEYITR	Y				10	091224LimSK_Exosome3_06.5327.5327.2.dta
24					28485	1	1	833.9	1665.79	2	1665.78	0.0078	144	157	0	30.44	20	36	0.2	R	LYQTDPSGTYHAWK	A				15	091224LimSK_Exosome3_06.2080.2080.2.dta
24					28489	1	1	556.27	1665.79	3	1665.78	0.0088	144	157	0	20.31	26	36	2	R	LYQTDPSGTYHAWK	A				7	091224LimSK_Exosome3_06.1865.1865.3.dta
24					28490	1	1	556.27	1665.79	3	1665.78	0.0089	144	157	0	29.95	25	36	0.22	R	LYQTDPSGTYHAWK	A				9	091224LimSK_Exosome3_06.1989.1989.3.dta
24					28493	1	1	556.27	1665.79	3	1665.78	0.0094	144	157	0	29.84	29	36	0.23	R	LYQTDPSGTYHAWK	A				8	091224LimSK_Exosome3_06.1922.1922.3.dta
24					28494	1	1	833.901	1665.79	2	1665.78	0.0095	144	157	0	29.05	24	36	0.27	R	LYQTDPSGTYHAWK	A				18	091224LimSK_Exosome3_06.2095.2095.2.dta
24					28495	1	1	556.27	1665.79	3	1665.78	0.0097	144	157	0	26.69	24	36	0.47	R	LYQTDPSGTYHAWK	A				10	091224LimSK_Exosome3_05.1947.1947.3.dta
24					28496	1	1	556.27	1665.79	3	1665.78	0.0098	144	157	0	21.81	23	36	1.4	R	LYQTDPSGTYHAWK	A				9	091224LimSK_Exosome3_06.2123.2123.3.dta
24					28497	1	1	833.902	1665.79	2	1665.78	0.01	144	157	0	46.84	24	36	0.0045	R	LYQTDPSGTYHAWK	A				11	091224LimSK_Exosome3_06.2012.2012.2.dta
24					28499	1	1	833.902	1665.79	2	1665.78	0.0102	144	157	0	52.15	24	36	0.0013	R	LYQTDPSGTYHAWK	A				10	091224LimSK_Exosome3_06.1945.1945.2.dta
24					28500	1	1	833.902	1665.79	2	1665.78	0.011	144	157	0	22.1	19	36	1.3	R	LYQTDPSGTYHAWK	A				5	091224LimSK_Exosome3_06.1882.1882.2.dta
24					28501	1	1	833.902	1665.79	2	1665.78	0.0112	144	157	0	53.88	26	36	0.00087	R	LYQTDPSGTYHAWK	A				19	091224LimSK_Exosome3_05.1898.1898.2.dta
24					28505	1	1	556.272	1665.79	3	1665.78	0.0147	144	157	0	21.45	31	36	1.6	R	LYQTDPSGTYHAWK	A				7	091224LimSK_Exosome3_05.1889.1889.3.dta
24					31027	1	1	869.434	1736.85	2	1736.85	0.0058	228	241	2	49.56	24	36	0.0023	K	YVAEIEKEKEENEK	K				9	091224LimSK_Exosome3_06.245.245.2.dta
24					31028	1	1	579.958	1736.85	3	1736.85	0.006	228	241	2	35.8	24	36	0.054	K	YVAEIEKEKEENEK	K				12	091224LimSK_Exosome3_06.241.241.3.dta
24					31029	1	1	579.958	1736.85	3	1736.85	0.0062	228	241	2	28.13	29	36	0.32	K	YVAEIEKEKEENEK	K				13	091224LimSK_Exosome3_06.296.296.3.dta
24					31030	1	1	869.434	1736.85	2	1736.85	0.0066	228	241	2	32.9	24	36	0.11	K	YVAEIEKEKEENEK	K				13	091224LimSK_Exosome3_06.299.299.2.dta
24					31032	1	1	579.958	1736.85	3	1736.85	0.0069	228	241	2	22.76	28	36	1.1	K	YVAEIEKEKEENEK	K				10	091224LimSK_Exosome3_06.473.473.3.dta
24					31037	1	1	579.959	1736.85	3	1736.85	0.0072	228	241	2	30.19	23	36	0.2	K	YVAEIEKEKEENEK	K				13	091224LimSK_Exosome3_06.419.419.3.dta
24					31039	1	1	579.959	1736.85	3	1736.85	0.0073	228	241	2	24.49	21	36	0.74	K	YVAEIEKEKEENEK	K				11	091224LimSK_Exosome3_06.360.360.3.dta
24					31040	1	1	579.959	1736.85	3	1736.85	0.0073	228	241	2	23.01	25	36	1	K	YVAEIEKEKEENEK	K				11	091224LimSK_Exosome3_05.500.500.3.dta
24					31046	1	1	579.959	1736.85	3	1736.85	0.0078	228	241	2	20.93	27	36	1.7	K	YVAEIEKEKEENEK	K				13	091224LimSK_Exosome3_07.342.342.3.dta
24					31049	1	1	579.959	1736.86	3	1736.85	0.0084	228	241	2	23.03	21	36	1	K	YVAEIEKEKEENEK	K				11	091224LimSK_Exosome3_07.407.407.3.dta
24					31052	1	1	579.959	1736.86	3	1736.85	0.0096	228	241	2	25.63	23	36	0.57	K	YVAEIEKEKEENEK	K				13	091224LimSK_Exosome3_04.323.323.3.dta
24					31055	1	1	869.436	1736.86	2	1736.85	0.0104	228	241	2	35.04	21	36	0.064	K	YVAEIEKEKEENEK	K				9	091224LimSK_Exosome3_05.462.462.2.dta
24					31103	1	1	869.936	1737.86	2	1736.85	1.0112	228	241	2	38.24	24	36	0.03	K	YVAEIEKEKEENEK	K				14	091224LimSK_Exosome3_06.375.375.2.dta
24					31154	1	1	870.916	1739.82	2	1739.81	0.0067	175	189	0	58.04	26	36	0.00035	K	NYTDEAIETDDLTIK	L				10	091224LimSK_Exosome3_08.4166.4166.2.dta
24					31155	1	1	870.916	1739.82	2	1739.81	0.0069	175	189	0	60.6	32	36	0.00019	K	NYTDEAIETDDLTIK	L				19	091224LimSK_Exosome3_08.4099.4099.2.dta
24					31156	1	1	870.916	1739.82	2	1739.81	0.0073	175	189	0	36.89	22	36	0.045	K	NYTDEAIETDDLTIK	L				15	091224LimSK_Exosome3_07.3797.3797.2.dta
24					31157	1	1	870.916	1739.82	2	1739.81	0.0077	175	189	0	78.61	25	36	3e-06	K	NYTDEAIETDDLTIK	L				12	091224LimSK_Exosome3_06.4007.4007.2.dta
24					31158	1	1	870.916	1739.82	2	1739.81	0.0079	175	189	0	66.46	29	36	4.9e-05	K	NYTDEAIETDDLTIK	L				8	091224LimSK_Exosome3_07.3864.3864.2.dta
24					31159	1	1	870.917	1739.82	2	1739.81	0.0085	175	189	0	89.88	27	36	2.3e-07	K	NYTDEAIETDDLTIK	L				19	091224LimSK_Exosome3_05.3906.3906.2.dta
24					31162	1	1	870.917	1739.82	2	1739.81	0.0087	175	189	0	21.34	34	36	1.6	K	NYTDEAIETDDLTIK	L				8	091224LimSK_Exosome3_08.4263.4263.2.dta
24					31163	1	1	870.917	1739.82	2	1739.81	0.0088	175	189	0	62.17	28	36	0.00013	K	NYTDEAIETDDLTIK	L				20	091224LimSK_Exosome3_06.4969.4969.2.dta
24					31166	1	1	870.917	1739.82	2	1739.81	0.0097	175	189	0	26.56	21	36	0.49	K	NYTDEAIETDDLTIK	L				17	091224LimSK_Exosome3_08.4233.4233.2.dta
24					31167	1	1	870.917	1739.82	2	1739.81	0.0099	175	189	0	70.74	29	36	1.9e-05	K	NYTDEAIETDDLTIK	L				18	091224LimSK_Exosome3_06.4538.4538.2.dta
24					31168	1	1	870.917	1739.82	2	1739.81	0.0099	175	189	0	60.22	22	36	0.00021	K	NYTDEAIETDDLTIK	L				10	091224LimSK_Exosome3_06.4694.4694.2.dta
24					31169	1	1	870.917	1739.82	2	1739.81	0.0101	175	189	0	51.17	31	36	0.0017	K	NYTDEAIETDDLTIK	L				20	091224LimSK_Exosome3_08.3968.3968.2.dta
24					31170	1	1	870.918	1739.82	2	1739.81	0.0104	175	189	0	82.08	26	36	1.4e-06	K	NYTDEAIETDDLTIK	L				11	091224LimSK_Exosome3_06.4468.4468.2.dta
24					31171	1	1	870.918	1739.82	2	1739.81	0.0108	175	189	0	119.13	30	36	2.7e-10	K	NYTDEAIETDDLTIK	L				11	091224LimSK_Exosome3_06.4135.4135.2.dta
24					31172	1	1	870.918	1739.82	2	1739.81	0.0111	175	189	0	64.23	28	36	8.2e-05	K	NYTDEAIETDDLTIK	L				10	091224LimSK_Exosome3_07.3930.3930.2.dta
24					31173	1	1	870.918	1739.82	2	1739.81	0.0113	175	189	0	79.14	26	36	2.7e-06	K	NYTDEAIETDDLTIK	L				9	091224LimSK_Exosome3_08.4033.4033.2.dta
24					31174	1	1	870.918	1739.82	2	1739.81	0.0114	175	189	0	87.61	31	36	3.8e-07	K	NYTDEAIETDDLTIK	L				22	091224LimSK_Exosome3_06.4203.4203.2.dta
24					31175	1	1	870.918	1739.82	2	1739.81	0.0116	175	189	0	57.93	25	36	0.00035	K	NYTDEAIETDDLTIK	L				19	091224LimSK_Exosome3_06.4770.4770.2.dta
24					31176	1	1	870.918	1739.82	2	1739.81	0.0116	175	189	0	90.94	25	36	1.7e-07	K	NYTDEAIETDDLTIK	L				22	091224LimSK_Exosome3_06.4270.4270.2.dta
24					31177	1	1	870.918	1739.82	2	1739.81	0.0117	175	189	0	73.47	25	36	9.8e-06	K	NYTDEAIETDDLTIK	L				12	091224LimSK_Exosome3_06.4407.4407.2.dta
24					31178	1	1	870.918	1739.82	2	1739.81	0.0117	175	189	0	38.54	19	36	0.03	K	NYTDEAIETDDLTIK	L				14	091224LimSK_Exosome3_06.5668.5668.2.dta
24					31179	1	1	870.919	1739.82	2	1739.81	0.0125	175	189	0	22.12	19	36	1.3	K	NYTDEAIETDDLTIK	L				7	091224LimSK_Exosome3_06.5309.5309.2.dta
24					31180	1	1	870.919	1739.82	2	1739.81	0.0125	175	189	0	30.38	26	36	0.2	K	NYTDEAIETDDLTIK	L				15	091224LimSK_Exosome3_06.4897.4897.2.dta
24					31181	1	1	870.919	1739.82	2	1739.81	0.0126	175	189	0	64.33	27	36	8e-05	K	NYTDEAIETDDLTIK	L				10	091224LimSK_Exosome3_06.4617.4617.2.dta
24					31182	1	1	870.919	1739.82	2	1739.81	0.0127	175	189	0	98.5	26	36	3.1e-08	K	NYTDEAIETDDLTIK	L				12	091224LimSK_Exosome3_06.4070.4070.2.dta
24					31183	1	1	870.919	1739.82	2	1739.81	0.0127	175	189	0	96.77	29	36	4.5e-08	K	NYTDEAIETDDLTIK	L				21	091224LimSK_Exosome3_06.4337.4337.2.dta
24					31184	1	1	870.919	1739.82	2	1739.81	0.0137	175	189	0	30.15	20	36	0.2	K	NYTDEAIETDDLTIK	L				15	091224LimSK_Exosome3_08.3727.3727.2.dta
24					31186	1	1	870.92	1739.83	2	1739.81	0.0161	175	189	0	47.23	24	36	0.0041	K	NYTDEAIETDDLTIK	L				8	091224LimSK_Exosome3_05.3974.3974.2.dta
24					31228	1	1	871.418	1740.82	2	1739.81	1.012	175	189	0	30.55	23	36	0.2	K	NYTDEAIETDDLTIK	L				17	091224LimSK_Exosome3_08.4251.4251.2.dta
24					31230	1	1	871.42	1740.82	2	1739.81	1.0147	175	189	0	45.49	20	36	0.0063	K	NYTDEAIETDDLTIK	L				11	091224LimSK_Exosome3_08.3957.3957.2.dta
24					31232	1	1	871.421	1740.83	2	1739.81	1.018	175	189	0	53.39	25	36	0.001	K	NYTDEAIETDDLTIK	L				18	091224LimSK_Exosome3_06.4650.4650.2.dta
24					46194	1	1	1092.5	2182.98	2	2182.98	-0.0004	62	81	0	27.28	17	37	0.52	K	ICALDDNVCMAFAGLTADAR	I				8	091224LimSK_Exosome3_06.7631.7631.2.dta
24					46195	1	1	1092.5	2182.99	2	2182.98	0.0062	62	81	0	36.72	20	37	0.061	K	ICALDDNVCMAFAGLTADAR	I				11	091224LimSK_Exosome3_08.6929.6929.2.dta
24					46196	1	1	1092.5	2182.99	2	2182.98	0.0104	62	81	0	58.67	26	37	0.00039	K	ICALDDNVCMAFAGLTADAR	I				14	091224LimSK_Exosome3_06.7572.7572.2.dta
24					46198	1	1	728.672	2182.99	3	2182.98	0.0121	62	81	0	20.6	24	37	2.5	K	ICALDDNVCMAFAGLTADAR	I				22	091224LimSK_Exosome3_08.6881.6881.3.dta
24					46199	1	1	1092.5	2182.99	2	2182.98	0.0122	62	81	0	67.16	23	37	5.5e-05	K	ICALDDNVCMAFAGLTADAR	I				12	091224LimSK_Exosome3_06.7373.7373.2.dta
24					46200	1	1	1092.5	2182.99	2	2182.98	0.0124	62	81	0	46.17	20	37	0.0069	K	ICALDDNVCMAFAGLTADAR	I				14	091224LimSK_Exosome3_06.7585.7585.2.dta
24					46201	1	1	1092.5	2182.99	2	2182.98	0.0128	62	81	0	73.89	28	37	1.2e-05	K	ICALDDNVCMAFAGLTADAR	I				10	091224LimSK_Exosome3_08.6858.6858.2.dta
24					46202	1	1	728.673	2183	3	2182.98	0.0148	62	81	0	26.87	22	37	0.58	K	ICALDDNVCMAFAGLTADAR	I				17	091224LimSK_Exosome3_07.7541.7541.3.dta
24					46203	1	1	728.673	2183	3	2182.98	0.0151	62	81	0	29.76	34	37	0.3	K	ICALDDNVCMAFAGLTADAR	I				15	091224LimSK_Exosome3_06.7436.7436.3.dta
24					46204	1	1	1092.51	2183	2	2182.98	0.0152	62	81	0	33.69	20	37	0.12	K	ICALDDNVCMAFAGLTADAR	I				8	091224LimSK_Exosome3_08.6957.6957.2.dta
24					46205	1	1	728.673	2183	3	2182.98	0.0163	62	81	0	32.31	22	37	0.17	K	ICALDDNVCMAFAGLTADAR	I				19	091224LimSK_Exosome3_06.7385.7385.3.dta
24					46206	1	1	1092.51	2183	2	2182.98	0.0164	62	81	0	41.7	18	37	0.02	K	ICALDDNVCMAFAGLTADAR	I				9	091224LimSK_Exosome3_08.6865.6865.2.dta
24					46207	1	1	1092.51	2183	2	2182.98	0.0164	62	81	0	102.83	29	37	1.5e-08	K	ICALDDNVCMAFAGLTADAR	I				15	091224LimSK_Exosome3_06.7435.7435.2.dta
24					46208	1	1	1092.51	2183	2	2182.98	0.0165	62	81	0	63.03	27	37	0.00014	K	ICALDDNVCMAFAGLTADAR	I				12	091224LimSK_Exosome3_07.7515.7515.2.dta
24					46209	1	1	1092.51	2183	2	2182.98	0.0167	62	81	0	68.65	20	37	3.9e-05	K	ICALDDNVCMAFAGLTADAR	I				11	091224LimSK_Exosome3_05.7129.7129.2.dta
24					46210	1	1	1092.51	2183	2	2182.98	0.0169	62	81	0	73.42	21	37	1.3e-05	K	ICALDDNVCMAFAGLTADAR	I				14	091224LimSK_Exosome3_07.7583.7583.2.dta
24					46211	1	1	1092.51	2183	2	2182.98	0.017	62	81	0	89.49	29	37	3.2e-07	K	ICALDDNVCMAFAGLTADAR	I				14	091224LimSK_Exosome3_06.7504.7504.2.dta
24					46212	1	1	1092.51	2183	2	2182.98	0.0174	62	81	0	75.9	22	37	7.4e-06	K	ICALDDNVCMAFAGLTADAR	I				13	091224LimSK_Exosome3_05.7116.7116.2.dta
24					46213	1	1	1092.51	2183	2	2182.98	0.0184	62	81	0	27.36	18	37	0.53	K	ICALDDNVCMAFAGLTADAR	I				10	091224LimSK_Exosome3_08.6981.6981.2.dta
24					46214	1	1	1092.51	2183	2	2182.98	0.02	62	81	0	48.98	25	37	0.0037	K	ICALDDNVCMAFAGLTADAR	I				12	091224LimSK_Exosome3_06.7539.7539.2.dta
24					46237	1	1	1093.01	2184	2	2182.98	1.0144	62	81	0	55.49	21	37	0.00082	K	ICALDDNVCMAFAGLTADAR	I				11	091224LimSK_Exosome3_07.7510.7510.2.dta
24					46238	1	1	1093.01	2184	2	2182.98	1.0192	62	81	0	98.08	24	37	4.6e-08	K	ICALDDNVCMAFAGLTADAR	I				11	091224LimSK_Exosome3_05.7163.7163.2.dta
24					51334	1	1	771.369	2311.09	3	2311.08	0.0102	61	81	1	22.43	26	37	1.6	R	KICALDDNVCMAFAGLTADAR	I				9	091224LimSK_Exosome3_06.7135.7135.3.dta
24					51337	1	1	771.37	2311.09	3	2311.08	0.0126	61	81	1	24.83	35	37	0.9	R	KICALDDNVCMAFAGLTADAR	I				7	091224LimSK_Exosome3_06.6868.6868.3.dta
24					51339	1	1	771.371	2311.09	3	2311.08	0.0149	61	81	1	21.9	25	37	1.8	R	KICALDDNVCMAFAGLTADAR	I				7	091224LimSK_Exosome3_06.7098.7098.3.dta
24					51342	1	1	771.371	2311.09	3	2311.08	0.0167	61	81	1	25.42	23	37	0.77	R	KICALDDNVCMAFAGLTADAR	I				9	091224LimSK_Exosome3_06.7141.7141.3.dta
24					51343	1	1	771.372	2311.09	3	2311.08	0.0187	61	81	1	29.06	32	37	0.33	R	KICALDDNVCMAFAGLTADAR	I				6	091224LimSK_Exosome3_06.6940.6940.3.dta
24					51344	1	1	771.372	2311.09	3	2311.08	0.0188	61	81	1	21.36	29	37	2	R	KICALDDNVCMAFAGLTADAR	I				9	091224LimSK_Exosome3_06.7006.7006.3.dta
24					54514	1	1	817.088	2448.24	3	2448.23	0.0108	6	27	0	34.93	21	35	0.06	R	AITVFSPDGHLFQVEYAQEAVK	K				22	091224LimSK_Exosome3_07.7054.7054.3.dta
24					54516	1	1	817.089	2448.24	3	2448.23	0.0123	6	27	0	33.41	18	35	0.084	R	AITVFSPDGHLFQVEYAQEAVK	K				26	091224LimSK_Exosome3_07.6880.6880.3.dta
24					54517	1	1	817.089	2448.25	3	2448.23	0.0138	6	27	0	43.85	24	35	0.0076	R	AITVFSPDGHLFQVEYAQEAVK	K				19	091224LimSK_Exosome3_07.6919.6919.3.dta
24					54518	1	1	817.09	2448.25	3	2448.23	0.0144	6	27	0	52.88	23	35	0.00095	R	AITVFSPDGHLFQVEYAQEAVK	K				23	091224LimSK_Exosome3_06.6864.6864.3.dta
24					54520	1	1	817.09	2448.25	3	2448.23	0.015	6	27	0	48.86	20	35	0.0024	R	AITVFSPDGHLFQVEYAQEAVK	K				19	091224LimSK_Exosome3_06.6731.6731.3.dta
24					54523	1	1	817.09	2448.25	3	2448.23	0.0162	6	27	0	21.03	24	35	1.4	R	AITVFSPDGHLFQVEYAQEAVK	K				21	091224LimSK_Exosome3_08.6314.6314.3.dta
24					54524	1	1	817.09	2448.25	3	2448.23	0.0164	6	27	0	47.61	19	35	0.0031	R	AITVFSPDGHLFQVEYAQEAVK	K				16	091224LimSK_Exosome3_06.6931.6931.3.dta
24					54525	1	1	817.09	2448.25	3	2448.23	0.0164	6	27	0	37.15	24	35	0.035	R	AITVFSPDGHLFQVEYAQEAVK	K				24	091224LimSK_Exosome3_07.7122.7122.3.dta
24					54526	1	1	817.09	2448.25	3	2448.23	0.0165	6	27	0	29.62	18	35	0.19	R	AITVFSPDGHLFQVEYAQEAVK	K				12	091224LimSK_Exosome3_06.6997.6997.3.dta
24					54527	1	1	817.091	2448.25	3	2448.23	0.017	6	27	0	45.63	23	35	0.0049	R	AITVFSPDGHLFQVEYAQEAVK	K				17	091224LimSK_Exosome3_07.6985.6985.3.dta
24					54528	1	1	817.091	2448.25	3	2448.23	0.0175	6	27	0	54.54	25	35	0.00063	R	AITVFSPDGHLFQVEYAQEAVK	K				18	091224LimSK_Exosome3_05.6626.6626.3.dta
24					54529	1	1	817.091	2448.25	3	2448.23	0.0176	6	27	0	33.11	24	35	0.088	R	AITVFSPDGHLFQVEYAQEAVK	K				21	091224LimSK_Exosome3_05.6561.6561.3.dta
24					54530	1	1	817.091	2448.25	3	2448.23	0.0184	6	27	0	57.86	21	35	0.00029	R	AITVFSPDGHLFQVEYAQEAVK	K				18	091224LimSK_Exosome3_06.6797.6797.3.dta
24					54531	1	1	817.091	2448.25	3	2448.23	0.0189	6	27	0	31.39	19	35	0.13	R	AITVFSPDGHLFQVEYAQEAVK	K				15	091224LimSK_Exosome3_06.7062.7062.3.dta
24					54533	1	1	1225.13	2448.25	2	2448.23	0.0211	6	27	0	38.59	21	35	0.024	R	AITVFSPDGHLFQVEYAQEAVK	K				9	091224LimSK_Exosome3_06.6769.6769.2.dta
24					54534	1	1	817.092	2448.25	3	2448.23	0.0212	6	27	0	52.23	20	35	0.001	R	AITVFSPDGHLFQVEYAQEAVK	K				18	091224LimSK_Exosome3_05.6695.6695.3.dta
24					54535	1	1	817.092	2448.25	3	2448.23	0.0218	6	27	0	40.09	17	35	0.016	R	AITVFSPDGHLFQVEYAQEAVK	K				19	091224LimSK_Exosome3_05.6542.6542.3.dta
24					54536	1	1	817.092	2448.25	3	2448.23	0.0223	6	27	0	41.04	33	35	0.013	R	AITVFSPDGHLFQVEYAQEAVK	K				26	091224LimSK_Exosome3_06.7131.7131.3.dta
24					54548	1	1	817.423	2449.25	3	2448.23	1.0135	6	27	0	24.89	26	35	0.58	R	AITVFSPDGHLFQVEYAQEAVK	K				14	091224LimSK_Exosome3_08.6301.6301.3.dta
24					54549	1	1	817.424	2449.25	3	2448.23	1.0172	6	27	0	34.66	23	35	0.059	R	AITVFSPDGHLFQVEYAQEAVK	K				22	091224LimSK_Exosome3_06.7272.7272.3.dta
24					54551	1	1	817.425	2449.25	3	2448.23	1.0214	6	27	0	25.9	23	35	0.41	R	AITVFSPDGHLFQVEYAQEAVK	K				16	091224LimSK_Exosome3_06.7162.7162.3.dta
24					54559	1	1	817.76	2450.26	3	2448.23	2.0258	6	27	0	25.31	18	35	0.47	R	AITVFSPDGHLFQVEYAQEAVK	K				22	091224LimSK_Exosome3_06.7376.7376.3.dta	emPAI	6.52
26	IPI00029623	Tax_Id=9606 Gene_Symbol=PSMA6 Proteasome subunit alpha type-6	3354	27838	6446	1	1	578.812	1155.61	2	1155.6	0.0048	12	21	0	52.13	28	33	0.00067	R	HITIFSPEGR	L				7	091224LimSK_Exosome3_06.1790.1790.2.dta
26					6447	1	1	578.812	1155.61	2	1155.6	0.0048	12	21	0	44.57	27	33	0.0038	R	HITIFSPEGR	L				7	091224LimSK_Exosome3_06.2397.2397.2.dta
26					6448	1	1	578.812	1155.61	2	1155.6	0.0053	12	21	0	21.75	19	33	0.73	R	HITIFSPEGR	L				4	091224LimSK_Exosome3_06.2795.2795.2.dta
26					6449	1	1	578.812	1155.61	2	1155.6	0.0055	12	21	0	31.08	26	33	0.086	R	HITIFSPEGR	L				5	091224LimSK_Exosome3_06.2138.2138.2.dta
26					6450	1	1	578.812	1155.61	2	1155.6	0.0057	12	21	0	29.75	29	33	0.12	R	HITIFSPEGR	L				7	091224LimSK_Exosome3_07.1931.1931.2.dta
26					6451	1	1	578.812	1155.61	2	1155.6	0.0058	12	21	0	31.71	26	33	0.073	R	HITIFSPEGR	L				7	091224LimSK_Exosome3_06.2112.2112.2.dta
26					6452	1	1	578.812	1155.61	2	1155.6	0.0058	12	21	0	47.81	27	33	0.0018	R	HITIFSPEGR	L				6	091224LimSK_Exosome3_06.1727.1727.2.dta
26					6453	1	1	578.812	1155.61	2	1155.6	0.0058	12	21	0	45.93	28	33	0.0028	R	HITIFSPEGR	L				7	091224LimSK_Exosome3_06.2178.2178.2.dta
26					6454	1	1	578.812	1155.61	2	1155.6	0.0058	12	21	0	51.65	29	33	0.00074	R	HITIFSPEGR	L				6	091224LimSK_Exosome3_06.1990.1990.2.dta
26					6456	1	1	578.812	1155.61	2	1155.6	0.0059	12	21	0	40.08	27	33	0.011	R	HITIFSPEGR	L				6	091224LimSK_Exosome3_06.1857.1857.2.dta
26					6457	1	1	578.812	1155.61	2	1155.6	0.0059	12	21	0	36	26	33	0.027	R	HITIFSPEGR	L				7	091224LimSK_Exosome3_05.1773.1773.2.dta
26					6458	1	1	578.812	1155.61	2	1155.6	0.0059	12	21	0	26.57	24	33	0.24	R	HITIFSPEGR	L				7	091224LimSK_Exosome3_06.2330.2330.2.dta
26					6459	1	1	578.812	1155.61	2	1155.6	0.006	12	21	0	34.22	25	33	0.041	R	HITIFSPEGR	L				7	091224LimSK_Exosome3_06.2221.2221.2.dta
26					6460	1	1	578.812	1155.61	2	1155.6	0.006	12	21	0	44.74	27	33	0.0034	R	HITIFSPEGR	L				7	091224LimSK_Exosome3_06.1924.1924.2.dta
26					6461	1	1	578.812	1155.61	2	1155.6	0.0061	12	21	0	24.51	24	32	0.35	R	HITIFSPEGR	L				5	091224LimSK_Exosome3_06.3016.3016.2.dta
26					6462	1	1	386.211	1155.61	3	1155.6	0.0061	12	21	0	22.13	21	32	0.61	R	HITIFSPEGR	L				9	091224LimSK_Exosome3_06.1815.1815.3.dta
26					6463	1	1	578.812	1155.61	2	1155.6	0.0062	12	21	0	46.99	28	32	0.002	R	HITIFSPEGR	L				7	091224LimSK_Exosome3_06.2058.2058.2.dta
26					6464	1	1	578.812	1155.61	2	1155.6	0.0063	12	21	0	33.79	25	32	0.042	R	HITIFSPEGR	L				8	091224LimSK_Exosome3_05.1838.1838.2.dta
26					6465	1	1	578.812	1155.61	2	1155.6	0.0063	12	21	0	42.89	26	32	0.0051	R	HITIFSPEGR	L				8	091224LimSK_Exosome3_06.2465.2465.2.dta
26					6466	1	1	578.812	1155.61	2	1155.6	0.0065	12	21	0	39.05	18	33	0.013	R	HITIFSPEGR	L				8	091224LimSK_Exosome3_06.2664.2664.2.dta
26					6467	1	1	578.812	1155.61	2	1155.6	0.0065	12	21	0	39.15	25	33	0.012	R	HITIFSPEGR	L				6	091224LimSK_Exosome3_07.2005.2005.2.dta
26					6469	1	1	578.812	1155.61	2	1155.6	0.0066	12	21	0	23.63	20	33	0.44	R	HITIFSPEGR	L				7	091224LimSK_Exosome3_06.2951.2951.2.dta
26					6470	1	1	578.812	1155.61	2	1155.6	0.0068	12	21	0	33.23	15	33	0.048	R	HITIFSPEGR	L				7	091224LimSK_Exosome3_06.2729.2729.2.dta
26					6471	1	1	578.812	1155.61	2	1155.6	0.0068	12	21	0	40.93	23	33	0.0081	R	HITIFSPEGR	L				13	091224LimSK_Exosome3_06.2601.2601.2.dta
26					6472	1	1	578.812	1155.61	2	1155.6	0.0068	12	21	0	21.8	27	33	0.66	R	HITIFSPEGR	L				12	091224LimSK_Exosome3_04.1531.1531.2.dta
26					6473	1	1	578.813	1155.61	2	1155.6	0.0076	12	21	0	38.04	27	32	0.015	R	HITIFSPEGR	L				7	091224LimSK_Exosome3_06.2536.2536.2.dta
26					6599	1	1	580.806	1159.6	2	1159.59	0.0052	22	30	0	43.36	31	34	0.0062	R	LYQVEYAFK	A				7	091224LimSK_Exosome3_06.4258.4258.2.dta
26					6602	1	1	580.806	1159.6	2	1159.59	0.0061	22	30	0	37.14		34	0.027	R	LYQVEYAFK	A				13	091224LimSK_Exosome3_07.3647.3647.2.dta
26					6603	1	1	580.806	1159.6	2	1159.59	0.0062	22	30	0	45.41		34	0.004	R	LYQVEYAFK	A				13	091224LimSK_Exosome3_06.3922.3922.2.dta
26					6604	1	1	580.806	1159.6	2	1159.59	0.0062	22	30	0	41.79	31	34	0.0093	R	LYQVEYAFK	A				14	091224LimSK_Exosome3_06.3855.3855.2.dta
26					6605	1	1	580.806	1159.6	2	1159.59	0.0063	22	30	0	50.41	30	34	0.0013	R	LYQVEYAFK	A				13	091224LimSK_Exosome3_07.3716.3716.2.dta
26					6607	1	1	580.806	1159.6	2	1159.59	0.0064	22	30	0	30.97	30	34	0.11	R	LYQVEYAFK	A				7	091224LimSK_Exosome3_06.4324.4324.2.dta
26					6608	1	1	580.806	1159.6	2	1159.59	0.0065	22	30	0	36.1	29	34	0.034	R	LYQVEYAFK	A				11	091224LimSK_Exosome3_06.4124.4124.2.dta
26					6609	1	1	580.806	1159.6	2	1159.59	0.0065	22	30	0	57.43	31	34	0.00025	R	LYQVEYAFK	A				14	091224LimSK_Exosome3_06.3990.3990.2.dta
26					6610	1	1	580.806	1159.6	2	1159.59	0.0065	22	30	0	45.23	29	34	0.0042	R	LYQVEYAFK	A				13	091224LimSK_Exosome3_06.3787.3787.2.dta
26					6611	2	1	580.806	1159.6	2	1159.59	0.0066	22	30	0	25.69		34	0.37	R	LYQVEYAFK	A				7	091224LimSK_Exosome3_05.3649.3649.2.dta
26					6612	1	1	580.806	1159.6	2	1159.59	0.0069	22	30	0	26.28	29	34	0.33	R	LYQVEYAFK	A				6	091224LimSK_Exosome3_06.4480.4480.2.dta
26					6613	1	1	580.806	1159.6	2	1159.59	0.0069	22	30	0	40.48	33	34	0.013	R	LYQVEYAFK	A				7	091224LimSK_Exosome3_06.4192.4192.2.dta
26					6614	1	1	580.806	1159.6	2	1159.59	0.0069	22	30	0	32.99		34	0.071	R	LYQVEYAFK	A				6	091224LimSK_Exosome3_06.3721.3721.2.dta
26					6615	1	1	580.807	1159.6	2	1159.59	0.0071	22	30	0	38.16	31	34	0.022	R	LYQVEYAFK	A				7	091224LimSK_Exosome3_06.4056.4056.2.dta
26					6616	1	1	580.807	1159.6	2	1159.59	0.0071	22	30	0	39.97		34	0.014	R	LYQVEYAFK	A				12	091224LimSK_Exosome3_07.3784.3784.2.dta
26					6617	1	1	580.807	1159.6	2	1159.59	0.0073	22	30	0	33.03	27	34	0.073	R	LYQVEYAFK	A				7	091224LimSK_Exosome3_06.4392.4392.2.dta
26					6618	1	1	580.807	1159.6	2	1159.59	0.0077	22	30	0	36.54	26	34	0.031	R	LYQVEYAFK	A				10	091224LimSK_Exosome3_05.3579.3579.2.dta
26					6619	1	1	580.807	1159.6	2	1159.59	0.0077	22	30	0	24.93	30	34	0.45	R	LYQVEYAFK	A				6	091224LimSK_Exosome3_07.3585.3585.2.dta
26					6620	1	1	580.807	1159.6	2	1159.59	0.0084	22	30	0	26.18	28	34	0.37	R	LYQVEYAFK	A				10	091224LimSK_Exosome3_06.4413.4413.2.dta
26					6877	1	1	585.29	1168.57	2	1168.56	0.0047	172	181	0	25.13	25	35	0.58	K	QTESTSFLEK	K				6	091224LimSK_Exosome3_07.1131.1131.2.dta
26					6878	1	1	585.29	1168.57	2	1168.56	0.0051	172	181	0	23.15	28	35	0.93	K	QTESTSFLEK	K				6	091224LimSK_Exosome3_06.1083.1083.2.dta
26					8541	1	1	406.89	1217.65	3	1217.64	0.0044	44	54	1	24.56		34	0.49	R	GKDCAVIVTQK	K				9	091224LimSK_Exosome3_06.183.183.3.dta
26					8543	1	1	406.89	1217.65	3	1217.64	0.0051	44	54	1	25.27	31	34	0.39	R	GKDCAVIVTQK	K				7	091224LimSK_Exosome3_06.125.125.3.dta
26					10720	1	1	643.367	1284.72	2	1284.71	0.0044	31	43	0	84.08	20	31	3e-07	K	AINQGGLTSVAVR	G				10	091224LimSK_Exosome3_06.1856.1856.2.dta
26					10721	1	1	429.248	1284.72	3	1284.71	0.0057	31	43	0	27.6	21	31	0.13	K	AINQGGLTSVAVR	G				10	091224LimSK_Exosome3_06.1827.1827.3.dta
26					10722	1	1	643.368	1284.72	2	1284.71	0.0067	31	43	0	59.9	21	32	8.3e-05	K	AINQGGLTSVAVR	G				10	091224LimSK_Exosome3_06.2236.2236.2.dta
26					10723	1	1	643.368	1284.72	2	1284.71	0.0068	31	43	0	81.3	20	32	6e-07	K	AINQGGLTSVAVR	G				10	091224LimSK_Exosome3_06.1991.1991.2.dta
26					10724	1	1	643.368	1284.72	2	1284.71	0.0069	31	43	0	91.58	24	32	5.6e-08	K	AINQGGLTSVAVR	G				10	091224LimSK_Exosome3_06.1923.1923.2.dta
26					10725	1	1	643.368	1284.72	2	1284.71	0.0071	31	43	0	94.61	22	31	2.7e-08	K	AINQGGLTSVAVR	G				10	091224LimSK_Exosome3_07.1898.1898.2.dta
26					10726	1	1	643.368	1284.72	2	1284.71	0.0071	31	43	0	69.76	20	31	8.3e-06	K	AINQGGLTSVAVR	G				10	091224LimSK_Exosome3_06.1791.1791.2.dta
26					10728	1	1	643.368	1284.72	2	1284.71	0.0071	31	43	0	31.64	17	31	0.054	K	AINQGGLTSVAVR	G				10	091224LimSK_Exosome3_08.2067.2067.2.dta
26					10729	1	1	643.369	1284.72	2	1284.71	0.0074	31	43	0	71.58	24	31	5.4e-06	K	AINQGGLTSVAVR	G				10	091224LimSK_Exosome3_06.2125.2125.2.dta
26					10730	1	1	643.369	1284.72	2	1284.71	0.0078	31	43	0	60.37	22	31	7.1e-05	K	AINQGGLTSVAVR	G				9	091224LimSK_Exosome3_06.2059.2059.2.dta
26					10731	1	1	643.369	1284.72	2	1284.71	0.0081	31	43	0	56.02	20	31	0.00019	K	AINQGGLTSVAVR	G				9	091224LimSK_Exosome3_04.1597.1597.2.dta
26					10732	1	1	643.369	1284.72	2	1284.71	0.0086	31	43	0	44.32	25	31	0.0028	K	AINQGGLTSVAVR	G				9	091224LimSK_Exosome3_06.2357.2357.2.dta
26					10733	1	1	643.369	1284.72	2	1284.71	0.0087	31	43	0	62.3	23	31	4.4e-05	K	AINQGGLTSVAVR	G				10	091224LimSK_Exosome3_07.1874.1874.2.dta
26					10734	1	1	643.369	1284.72	2	1284.71	0.0091	31	43	0	53.42	22	31	0.00034	K	AINQGGLTSVAVR	G				10	091224LimSK_Exosome3_07.1967.1967.2.dta
26					10735	1	1	643.37	1284.73	2	1284.71	0.0103	31	43	0	55.22	24	31	0.00021	K	AINQGGLTSVAVR	G				10	091224LimSK_Exosome3_05.1862.1862.2.dta
26					10736	1	1	643.37	1284.73	2	1284.71	0.0104	31	43	0	52.69	19	31	0.00038	K	AINQGGLTSVAVR	G				10	091224LimSK_Exosome3_03.1585.1585.2.dta
26					10737	1	1	643.37	1284.73	2	1284.71	0.0111	31	43	0	66.9	25	31	1.4e-05	K	AINQGGLTSVAVR	G				10	091224LimSK_Exosome3_05.1869.1869.2.dta
26					12579	1	1	669.271	1336.53	2	1336.52	0.0053	154	164	0	45.07		33	0.0034	K	CDPAGYYCGFK	A				14	091224LimSK_Exosome3_06.2429.2429.2.dta
26					12580	1	1	669.271	1336.53	2	1336.52	0.0054	154	164	0	29.12		33	0.13	K	CDPAGYYCGFK	A				8	091224LimSK_Exosome3_07.2533.2533.2.dta
26					12581	1	1	669.271	1336.53	2	1336.52	0.0056	154	164	0	23.24		33	0.51	K	CDPAGYYCGFK	A				8	091224LimSK_Exosome3_06.2371.2371.2.dta
26					12582	1	1	669.271	1336.53	2	1336.52	0.0066	154	164	0	36.22	32	33	0.025	K	CDPAGYYCGFK	A				6	091224LimSK_Exosome3_06.2495.2495.2.dta
26					12584	1	1	669.272	1336.53	2	1336.52	0.008	154	164	0	28.42		33	0.16	K	CDPAGYYCGFK	A				12	091224LimSK_Exosome3_05.2402.2402.2.dta
26					12586	1	1	669.273	1336.53	2	1336.52	0.0099	154	164	0	40.06		33	0.011	K	CDPAGYYCGFK	A				7	091224LimSK_Exosome3_06.2563.2563.2.dta
26					13480	1	1	454.256	1359.75	3	1359.74	0.0062	60	71	0	31.12	22	33	0.081	K	LLDSSTVTHLFK	I				10	091224LimSK_Exosome3_06.5628.5628.3.dta
26					13481	1	1	454.256	1359.75	3	1359.74	0.0063	60	71	0	44.06	24	33	0.0041	K	LLDSSTVTHLFK	I				12	091224LimSK_Exosome3_06.5224.5224.3.dta
26					13482	1	1	454.256	1359.75	3	1359.74	0.0064	60	71	0	27.67	24	33	0.18	K	LLDSSTVTHLFK	I				8	091224LimSK_Exosome3_06.5561.5561.3.dta
26					13483	1	1	680.88	1359.75	2	1359.74	0.0065	60	71	0	39.72	21	33	0.011	K	LLDSSTVTHLFK	I				10	091224LimSK_Exosome3_06.5380.5380.2.dta
26					13484	1	1	454.256	1359.75	3	1359.74	0.0068	60	71	0	39.57	30	33	0.011	K	LLDSSTVTHLFK	I				12	091224LimSK_Exosome3_07.5346.5346.3.dta
26					13486	1	1	680.881	1359.75	2	1359.74	0.007	60	71	0	42.85	22	33	0.0054	K	LLDSSTVTHLFK	I				6	091224LimSK_Exosome3_07.5381.5381.2.dta
26					13487	1	1	454.256	1359.75	3	1359.74	0.007	60	71	0	51.71	28	33	0.0007	K	LLDSSTVTHLFK	I				8	091224LimSK_Exosome3_06.5158.5158.3.dta
26					13488	1	1	680.881	1359.75	2	1359.74	0.0071	60	71	0	36.48	20	33	0.024	K	LLDSSTVTHLFK	I				8	091224LimSK_Exosome3_07.5316.5316.2.dta
26					13489	1	1	454.256	1359.75	3	1359.74	0.0073	60	71	0	20.83	29	33	0.87	K	LLDSSTVTHLFK	I				10	091224LimSK_Exosome3_07.5284.5284.3.dta
26					13490	1	1	454.256	1359.75	3	1359.74	0.0073	60	71	0	31.19	30	33	0.08	K	LLDSSTVTHLFK	I				8	091224LimSK_Exosome3_06.5357.5357.3.dta
26					13492	1	1	454.256	1359.75	3	1359.74	0.0074	60	71	0	53.52	24	33	0.00047	K	LLDSSTVTHLFK	I				8	091224LimSK_Exosome3_06.5092.5092.3.dta
26					13493	1	1	454.256	1359.75	3	1359.74	0.0076	60	71	0	35.15	29	33	0.033	K	LLDSSTVTHLFK	I				7	091224LimSK_Exosome3_06.5032.5032.3.dta
26					13494	1	1	454.256	1359.75	3	1359.74	0.0077	60	71	0	29.96	21	33	0.11	K	LLDSSTVTHLFK	I				15	091224LimSK_Exosome3_07.5413.5413.3.dta
26					13495	1	1	454.257	1359.75	3	1359.74	0.0078	60	71	0	31.95	24	33	0.068	K	LLDSSTVTHLFK	I				12	091224LimSK_Exosome3_06.5291.5291.3.dta
26					13497	1	1	454.257	1359.75	3	1359.74	0.0079	60	71	0	32.47	22	33	0.059	K	LLDSSTVTHLFK	I				9	091224LimSK_Exosome3_06.5425.5425.3.dta
26					13498	1	1	454.257	1359.75	3	1359.74	0.0079	60	71	0	32.44	23	33	0.059	K	LLDSSTVTHLFK	I				10	091224LimSK_Exosome3_06.5491.5491.3.dta
26					13499	1	1	454.257	1359.75	3	1359.74	0.0082	60	71	0	29.08	22	33	0.13	K	LLDSSTVTHLFK	I				8	091224LimSK_Exosome3_05.4765.4765.3.dta
26					13500	1	1	454.257	1359.75	3	1359.74	0.0082	60	71	0	23.03	23	33	0.51	K	LLDSSTVTHLFK	I				15	091224LimSK_Exosome3_05.4702.4702.3.dta
26					13501	1	1	680.881	1359.75	2	1359.74	0.0083	60	71	0	72.64	26	33	5.5e-06	K	LLDSSTVTHLFK	I				8	091224LimSK_Exosome3_06.5115.5115.2.dta
26					13502	1	1	680.881	1359.75	2	1359.74	0.0086	60	71	0	71.33	24	33	7.5e-06	K	LLDSSTVTHLFK	I				9	091224LimSK_Exosome3_06.5247.5247.2.dta
26					13503	1	1	454.257	1359.75	3	1359.74	0.0089	60	71	0	21.97	21	33	0.67	K	LLDSSTVTHLFK	I				11	091224LimSK_Exosome3_04.4116.4116.3.dta
26					13504	1	1	680.882	1359.75	2	1359.74	0.009	60	71	0	59.75	19	33	0.00011	K	LLDSSTVTHLFK	I				9	091224LimSK_Exosome3_06.5057.5057.2.dta
26					13505	1	1	680.882	1359.75	2	1359.74	0.0094	60	71	0	75.05	24	33	3.3e-06	K	LLDSSTVTHLFK	I				9	091224LimSK_Exosome3_06.5181.5181.2.dta
26					13506	1	1	680.882	1359.75	2	1359.74	0.0098	60	71	0	55.9	20	33	0.00028	K	LLDSSTVTHLFK	I				8	091224LimSK_Exosome3_06.5316.5316.2.dta
26					19659	1	1	744.352	1486.69	2	1486.68	0.0064	105	116	0	66.61	31	36	4.4e-05	K	YGYEIPVDMLCK	R				16	091224LimSK_Exosome3_06.5785.5785.2.dta
26					19660	1	1	744.353	1486.69	2	1486.68	0.0075	105	116	0	23.73	19	35	0.82	K	YGYEIPVDMLCK	R				6	091224LimSK_Exosome3_04.5275.5275.2.dta
26					19661	1	1	744.354	1486.69	2	1486.68	0.0088	105	116	0	52.91	20	36	0.001	K	YGYEIPVDMLCK	R				9	091224LimSK_Exosome3_06.5852.5852.2.dta
26					19662	1	1	744.354	1486.69	2	1486.68	0.0091	105	116	0	39.05	19	36	0.025	K	YGYEIPVDMLCK	R				14	091224LimSK_Exosome3_06.5719.5719.2.dta
26					19663	1	1	744.354	1486.69	2	1486.68	0.0099	105	116	0	44.47	19	35	0.0071	K	YGYEIPVDMLCK	R				15	091224LimSK_Exosome3_07.5819.5819.2.dta
26					19665	1	1	744.354	1486.69	2	1486.68	0.0105	105	116	0	30.14	18	36	0.2	K	YGYEIPVDMLCK	R				14	091224LimSK_Exosome3_06.5984.5984.2.dta
26					19666	1	1	744.354	1486.69	2	1486.68	0.0106	105	116	0	31.59	20	36	0.14	K	YGYEIPVDMLCK	R				9	091224LimSK_Exosome3_05.5536.5536.2.dta
26					19667	1	1	744.355	1486.69	2	1486.68	0.0108	105	116	0	30.84	21	36	0.17	K	YGYEIPVDMLCK	R				18	091224LimSK_Exosome3_04.5237.5237.2.dta
26					19668	1	1	744.355	1486.69	2	1486.68	0.011	105	116	0	41.96	19	36	0.013	K	YGYEIPVDMLCK	R				10	091224LimSK_Exosome3_06.5918.5918.2.dta
26					35114	1	1	928.426	1854.84	2	1854.83	0.0095	72	88	0	103.18	22	36	1.1e-08	K	ITENIGCVMTGMTADSR	S				10	091224LimSK_Exosome3_06.4730.4730.2.dta
26					35115	1	1	928.426	1854.84	2	1854.83	0.0099	72	88	0	78.78	20	36	3.1e-06	K	ITENIGCVMTGMTADSR	S				11	091224LimSK_Exosome3_08.4526.4526.2.dta
26					35116	1	1	928.426	1854.84	2	1854.83	0.0099	72	88	0	102.53	26	36	1.3e-08	K	ITENIGCVMTGMTADSR	S				14	091224LimSK_Exosome3_06.4663.4663.2.dta
26					35117	1	1	928.426	1854.84	2	1854.83	0.0101	72	88	0	86.49	25	36	5.3e-07	K	ITENIGCVMTGMTADSR	S				13	091224LimSK_Exosome3_07.4420.4420.2.dta
26					35119	1	1	928.426	1854.84	2	1854.83	0.0104	72	88	0	111.9	30	36	1.5e-09	K	ITENIGCVMTGMTADSR	S				13	091224LimSK_Exosome3_06.4598.4598.2.dta
26					35120	1	1	928.426	1854.84	2	1854.83	0.0109	72	88	0	44.09	25	36	0.0092	K	ITENIGCVMTGMTADSR	S				12	091224LimSK_Exosome3_08.4593.4593.2.dta
26					35121	1	1	928.427	1854.84	2	1854.83	0.0114	72	88	0	46.46	18	36	0.0054	K	ITENIGCVMTGMTADSR	S				11	091224LimSK_Exosome3_08.4464.4464.2.dta
26					35122	1	1	928.427	1854.84	2	1854.83	0.012	72	88	0	93.37	28	36	1.1e-07	K	ITENIGCVMTGMTADSR	S				13	091224LimSK_Exosome3_06.4470.4470.2.dta
26					35123	1	1	928.427	1854.84	2	1854.83	0.0127	72	88	0	106.9	22	36	4.9e-09	K	ITENIGCVMTGMTADSR	S				13	091224LimSK_Exosome3_06.4531.4531.2.dta
26					35125	1	1	619.287	1854.84	3	1854.83	0.0131	72	88	0	46.41	31	36	0.0056	K	ITENIGCVMTGMTADSR	S				14	091224LimSK_Exosome3_06.4610.4610.3.dta
26					35126	1	1	928.428	1854.84	2	1854.83	0.0132	72	88	0	65.96	23	36	6.1e-05	K	ITENIGCVMTGMTADSR	S				13	091224LimSK_Exosome3_07.4487.4487.2.dta
26					35127	1	1	928.428	1854.84	2	1854.83	0.0136	72	88	0	50.85	21	36	0.002	K	ITENIGCVMTGMTADSR	S				10	091224LimSK_Exosome3_07.4357.4357.2.dta
26					35128	1	1	928.428	1854.84	2	1854.83	0.0136	72	88	0	104.04	27	36	9.6e-09	K	ITENIGCVMTGMTADSR	S				13	091224LimSK_Exosome3_04.4014.4014.2.dta
26					35129	1	1	619.288	1854.84	3	1854.83	0.0145	72	88	0	28.02	22	36	0.38	K	ITENIGCVMTGMTADSR	S				10	091224LimSK_Exosome3_06.4543.4543.3.dta
26					35130	1	1	928.428	1854.84	2	1854.83	0.0148	72	88	0	78.56	26	36	3.4e-06	K	ITENIGCVMTGMTADSR	S				9	091224LimSK_Exosome3_05.4490.4490.2.dta
26					35131	1	1	928.428	1854.84	2	1854.83	0.0148	72	88	0	96.44	23	36	5.5e-08	K	ITENIGCVMTGMTADSR	S				12	091224LimSK_Exosome3_05.4557.4557.2.dta
26					35132	1	1	928.429	1854.84	2	1854.83	0.0152	72	88	0	112.54	25	36	1.3e-09	K	ITENIGCVMTGMTADSR	S				13	091224LimSK_Exosome3_06.4869.4869.2.dta
26					35133	1	1	928.429	1854.84	2	1854.83	0.0159	72	88	0	78.23	23	36	3.5e-06	K	ITENIGCVMTGMTADSR	S				9	091224LimSK_Exosome3_06.4945.4945.2.dta
26					35134	1	1	928.429	1854.84	2	1854.83	0.016	72	88	0	108.88	25	36	3e-09	K	ITENIGCVMTGMTADSR	S				13	091224LimSK_Exosome3_06.4877.4877.2.dta
26					35161	1	1	928.928	1855.84	2	1854.83	1.0143	72	88	0	25.24	20	36	0.71	K	ITENIGCVMTGMTADSR	S				10	091224LimSK_Exosome3_08.4685.4685.2.dta
26					35602	1	1	936.424	1870.83	2	1870.82	0.0121	72	88	0	66.47	22	36	5.3e-05	K	ITENIGCVMTGMTADSR	S		Oxidation (M)	0.00000000000100000.0	8	091224LimSK_Exosome3_06.2939.2939.2.dta
26					39025	1	1	660.35	1978.03	3	1978.04	-0.0086	229	246	1	25.93	19	34	0.35	R	ILTEAEIDAHLVALAERD	-				16	091224LimSK_Exosome3_06.8952.8952.3.dta
26					39026	1	1	660.355	1978.04	3	1978.04	0.0059	229	246	1	38.51	26	33	0.017	R	ILTEAEIDAHLVALAERD	-				13	091224LimSK_Exosome3_06.9183.9183.3.dta
26					39028	1	1	660.356	1978.05	3	1978.04	0.0088	229	246	1	22.92	17	33	0.58	R	ILTEAEIDAHLVALAERD	-				18	091224LimSK_Exosome3_06.10073.10073.3.dta
26					39030	1	1	660.356	1978.05	3	1978.04	0.0091	229	246	1	32.52	21	33	0.063	R	ILTEAEIDAHLVALAERD	-				21	091224LimSK_Exosome3_06.8554.8554.3.dta
26					39032	1	1	660.356	1978.05	3	1978.04	0.0102	229	246	1	26.84	24	33	0.23	R	ILTEAEIDAHLVALAERD	-				14	091224LimSK_Exosome3_06.8220.8220.3.dta
26					39033	1	1	660.356	1978.05	3	1978.04	0.0102	229	246	1	29.98	22	33	0.11	R	ILTEAEIDAHLVALAERD	-				20	091224LimSK_Exosome3_06.7263.7263.3.dta
26					39037	1	1	660.357	1978.05	3	1978.04	0.0108	229	246	1	32.24	22	33	0.068	R	ILTEAEIDAHLVALAERD	-				15	091224LimSK_Exosome3_06.8015.8015.3.dta
26					39039	1	1	660.357	1978.05	3	1978.04	0.0111	229	246	1	27.76	18	33	0.19	R	ILTEAEIDAHLVALAERD	-				12	091224LimSK_Exosome3_06.9068.9068.3.dta
26					39041	1	1	660.357	1978.05	3	1978.04	0.0113	229	246	1	29.81	18	33	0.12	R	ILTEAEIDAHLVALAERD	-				19	091224LimSK_Exosome3_06.7521.7521.3.dta
26					39042	1	1	660.357	1978.05	3	1978.04	0.0114	229	246	1	23.21	16	33	0.54	R	ILTEAEIDAHLVALAERD	-				12	091224LimSK_Exosome3_06.8149.8149.3.dta
26					39043	1	1	660.357	1978.05	3	1978.04	0.0114	229	246	1	33.46	25	33	0.051	R	ILTEAEIDAHLVALAERD	-				11	091224LimSK_Exosome3_06.9243.9243.3.dta
26					39044	1	1	660.357	1978.05	3	1978.04	0.0115	229	246	1	33.9	20	33	0.046	R	ILTEAEIDAHLVALAERD	-				13	091224LimSK_Exosome3_06.8274.8274.3.dta
26					39045	1	1	660.357	1978.05	3	1978.04	0.0115	229	246	1	32.69	19	33	0.06	R	ILTEAEIDAHLVALAERD	-				21	091224LimSK_Exosome3_06.10060.10060.3.dta
26					39046	1	1	660.357	1978.05	3	1978.04	0.0115	229	246	1	25.29	21	33	0.33	R	ILTEAEIDAHLVALAERD	-				17	091224LimSK_Exosome3_06.8376.8376.3.dta
26					39047	1	1	660.357	1978.05	3	1978.04	0.0119	229	246	1	31.22	27	33	0.083	R	ILTEAEIDAHLVALAERD	-				21	091224LimSK_Exosome3_06.7095.7095.3.dta
26					39048	1	1	660.357	1978.05	3	1978.04	0.0119	229	246	1	32.35	19	33	0.064	R	ILTEAEIDAHLVALAERD	-				15	091224LimSK_Exosome3_06.10005.10005.3.dta
26					39049	1	1	660.357	1978.05	3	1978.04	0.0119	229	246	1	26.28	22	33	0.26	R	ILTEAEIDAHLVALAERD	-				21	091224LimSK_Exosome3_06.8455.8455.3.dta
26					39050	1	1	660.357	1978.05	3	1978.04	0.0122	229	246	1	21.47	20	33	0.78	R	ILTEAEIDAHLVALAERD	-				13	091224LimSK_Exosome3_06.7761.7761.3.dta
26					39051	1	1	660.357	1978.05	3	1978.04	0.0123	229	246	1	29.77	18	33	0.12	R	ILTEAEIDAHLVALAERD	-				21	091224LimSK_Exosome3_06.9314.9314.3.dta
26					39052	1	1	660.357	1978.05	3	1978.04	0.0123	229	246	1	28.89	20	33	0.14	R	ILTEAEIDAHLVALAERD	-				13	091224LimSK_Exosome3_06.7440.7440.3.dta
26					39054	1	1	660.357	1978.05	3	1978.04	0.013	229	246	1	35.57	23	33	0.031	R	ILTEAEIDAHLVALAERD	-				24	091224LimSK_Exosome3_06.7878.7878.3.dta
26					39055	1	1	660.357	1978.05	3	1978.04	0.013	229	246	1	27.95	19	33	0.18	R	ILTEAEIDAHLVALAERD	-				20	091224LimSK_Exosome3_06.7035.7035.3.dta
26					39056	1	1	660.357	1978.05	3	1978.04	0.0132	229	246	1	39.2	26	33	0.013	R	ILTEAEIDAHLVALAERD	-				23	091224LimSK_Exosome3_06.7620.7620.3.dta
26					39057	1	1	660.357	1978.05	3	1978.04	0.0134	229	246	1	39.24	26	33	0.013	R	ILTEAEIDAHLVALAERD	-				14	091224LimSK_Exosome3_06.9882.9882.3.dta
26					39059	1	1	660.358	1978.05	3	1978.04	0.0138	229	246	1	27.44	22	33	0.19	R	ILTEAEIDAHLVALAERD	-				16	091224LimSK_Exosome3_06.10135.10135.3.dta
26					39061	1	1	660.358	1978.05	3	1978.04	0.0142	229	246	1	26.13	20	33	0.26	R	ILTEAEIDAHLVALAERD	-				14	091224LimSK_Exosome3_06.7947.7947.3.dta
26					39062	1	1	660.358	1978.05	3	1978.04	0.0143	229	246	1	33.82	22	33	0.045	R	ILTEAEIDAHLVALAERD	-				16	091224LimSK_Exosome3_06.8310.8310.3.dta
26					39064	1	1	660.358	1978.05	3	1978.04	0.0144	229	246	1	25.83	18	33	0.28	R	ILTEAEIDAHLVALAERD	-				20	091224LimSK_Exosome3_06.7232.7232.3.dta
26					39065	1	1	660.358	1978.05	3	1978.04	0.0144	229	246	1	37.35	26	33	0.02	R	ILTEAEIDAHLVALAERD	-				19	091224LimSK_Exosome3_06.7397.7397.3.dta
26					39066	1	1	660.358	1978.05	3	1978.04	0.0144	229	246	1	22.14	19	33	0.66	R	ILTEAEIDAHLVALAERD	-				12	091224LimSK_Exosome3_06.8211.8211.3.dta
26					39067	1	1	660.358	1978.05	3	1978.04	0.0145	229	246	1	25.54	23	33	0.3	R	ILTEAEIDAHLVALAERD	-				19	091224LimSK_Exosome3_06.8407.8407.3.dta
26					39068	1	1	660.358	1978.05	3	1978.04	0.0146	229	246	1	37.75	25	33	0.018	R	ILTEAEIDAHLVALAERD	-				19	091224LimSK_Exosome3_06.9145.9145.3.dta
26					39070	1	1	660.358	1978.05	3	1978.04	0.0149	229	246	1	21.65	18	33	0.74	R	ILTEAEIDAHLVALAERD	-				17	091224LimSK_Exosome3_06.7327.7327.3.dta
26					39072	1	1	660.358	1978.05	3	1978.04	0.015	229	246	1	25.9	20	33	0.27	R	ILTEAEIDAHLVALAERD	-				13	091224LimSK_Exosome3_06.9377.9377.3.dta
26					39073	1	1	660.358	1978.05	3	1978.04	0.0154	229	246	1	32.81	21	33	0.056	R	ILTEAEIDAHLVALAERD	-				21	091224LimSK_Exosome3_06.7543.7543.3.dta
26					39075	1	1	660.358	1978.05	3	1978.04	0.0156	229	246	1	30.42	17	33	0.096	R	ILTEAEIDAHLVALAERD	-				19	091224LimSK_Exosome3_06.7678.7678.3.dta
26					39076	1	1	660.358	1978.05	3	1978.04	0.0158	229	246	1	36.44	21	33	0.023	R	ILTEAEIDAHLVALAERD	-				20	091224LimSK_Exosome3_06.9327.9327.3.dta
26					39077	1	1	660.358	1978.05	3	1978.04	0.0162	229	246	1	29.07	20	33	0.13	R	ILTEAEIDAHLVALAERD	-				9	091224LimSK_Exosome3_06.7925.7925.3.dta
26					39078	1	1	660.358	1978.05	3	1978.04	0.0163	229	246	1	32.3		33	0.061	R	ILTEAEIDAHLVALAERD	-				16	091224LimSK_Exosome3_06.7161.7161.3.dta
26					39079	1	1	660.359	1978.05	3	1978.04	0.0176	229	246	1	34.04	18	33	0.04	R	ILTEAEIDAHLVALAERD	-				22	091224LimSK_Exosome3_06.8886.8886.3.dta
26					39122	1	1	660.69	1979.05	3	1978.04	1.0117	229	246	1	21.83	21	33	0.75	R	ILTEAEIDAHLVALAERD	-				24	091224LimSK_Exosome3_06.10333.10333.3.dta
26					39123	1	1	660.691	1979.05	3	1978.04	1.0125	229	246	1	27.82	20	33	0.19	R	ILTEAEIDAHLVALAERD	-				20	091224LimSK_Exosome3_06.8435.8435.3.dta
26					39125	1	1	660.691	1979.05	3	1978.04	1.0128	229	246	1	31.37	21	33	0.084	R	ILTEAEIDAHLVALAERD	-				16	091224LimSK_Exosome3_06.7647.7647.3.dta
26					39126	1	1	990.533	1979.05	2	1978.04	1.0133	229	246	1	24.61	14	33	0.4	R	ILTEAEIDAHLVALAERD	-				11	091224LimSK_Exosome3_06.9688.9688.2.dta
26					39129	1	1	660.691	1979.05	3	1978.04	1.0154	229	246	1	36.25	20	33	0.027	R	ILTEAEIDAHLVALAERD	-				19	091224LimSK_Exosome3_06.9676.9676.3.dta
26					39130	1	1	660.692	1979.05	3	1978.04	1.0163	229	246	1	36.07	22	33	0.028	R	ILTEAEIDAHLVALAERD	-				11	091224LimSK_Exosome3_06.7224.7224.3.dta
26					39131	1	1	660.692	1979.05	3	1978.04	1.0169	229	246	1	36.89	20	33	0.023	R	ILTEAEIDAHLVALAERD	-				20	091224LimSK_Exosome3_06.9156.9156.3.dta	emPAI	4.44
28	IPI00299155	Tax_Id=9606 Gene_Symbol=PSMA4 Proteasome subunit alpha type-4	2721	29750	210	1	1	393.76	785.504	2	785.501	0.0034	188	195	0	26.5		27	0.059	K	SALALAIK	V				6	091224LimSK_Exosome3_06.2093.2093.2.dta
28					211	2	1	393.76	785.505	2	785.501	0.0034	188	195	0	26.69		29	0.093	K	SALALAIK	V				6	091224LimSK_Exosome3_06.2294.2294.2.dta
28					212	1	1	393.76	785.505	2	785.501	0.0035	188	195	0	23.95	28	29	0.17	K	SALALAIK	V				6	091224LimSK_Exosome3_07.2271.2271.2.dta
28					213	1	1	393.76	785.505	2	785.501	0.0035	188	195	0	23.63		29	0.19	K	SALALAIK	V				6	091224LimSK_Exosome3_06.2361.2361.2.dta
28					214	1	1	393.76	785.505	2	785.501	0.0036	188	195	0	22.38		29	0.25	K	SALALAIK	V				8	091224LimSK_Exosome3_06.2223.2223.2.dta
28					215	1	1	393.76	785.505	2	785.501	0.0037	188	195	0	51.75		29	0.00029	K	SALALAIK	V				7	091224LimSK_Exosome3_06.2155.2155.2.dta
28					217	1	1	393.76	785.505	2	785.501	0.0039	188	195	0	41.81		29	0.0029	K	SALALAIK	V				7	091224LimSK_Exosome3_05.2158.2158.2.dta
28					218	1	1	393.76	785.505	2	785.501	0.0042	188	195	0	37.65		29	0.0074	K	SALALAIK	V				7	091224LimSK_Exosome3_07.2198.2198.2.dta
28					1296	1	1	451.771	901.527	2	901.523	0.0036	211	218	0	52.4		32	0.00054	K	VEIATLTR	E				7	091224LimSK_Exosome3_07.1534.1534.2.dta
28					1297	1	1	451.771	901.527	2	901.523	0.0041	211	218	0	23.39	28	32	0.44	K	VEIATLTR	E				7	091224LimSK_Exosome3_06.1564.1564.2.dta
28					1298	1	1	451.771	901.528	2	901.523	0.0043	211	218	0	48.25		32	0.0014	K	VEIATLTR	E				7	091224LimSK_Exosome3_06.1492.1492.2.dta
28					1299	1	1	451.771	901.528	2	901.523	0.0044	211	218	0	33.64		32	0.041	K	VEIATLTR	E				6	091224LimSK_Exosome3_05.1559.1559.2.dta
28					1300	1	1	451.771	901.528	2	901.523	0.0044	211	218	0	37.44		32	0.017	K	VEIATLTR	E				7	091224LimSK_Exosome3_07.1589.1589.2.dta
28					1301	1	1	451.771	901.528	2	901.523	0.0044	211	218	0	46.03		32	0.0024	K	VEIATLTR	E				7	091224LimSK_Exosome3_06.1431.1431.2.dta
28					1302	1	1	451.771	901.528	2	901.523	0.0045	211	218	0	20.97	25	33	0.89	K	VEIATLTR	E				6	091224LimSK_Exosome3_06.1585.1585.2.dta
28					2884	1	1	504.264	1006.51	2	1006.51	0.0051	9	17	0	21.55	19	34	0.91	R	TTIFSPEGR	L				4	091224LimSK_Exosome3_06.1415.1415.2.dta
28					8732	1	1	613.822	1225.63	2	1225.62	0.0055	55	64	0	67.12	23	34	2.9e-05	K	LLDEVFFSEK	I				7	091224LimSK_Exosome3_06.5565.5565.2.dta
28					8733	1	1	613.822	1225.63	2	1225.62	0.0056	55	64	0	66.56	22	34	3.3e-05	K	LLDEVFFSEK	I				7	091224LimSK_Exosome3_06.5631.5631.2.dta
28					8734	1	1	613.822	1225.63	2	1225.62	0.0056	55	64	0	50.29	25	34	0.0014	K	LLDEVFFSEK	I				15	091224LimSK_Exosome3_06.5442.5442.2.dta
28					8735	1	1	613.822	1225.63	2	1225.62	0.0056	55	64	0	31.36	20	34	0.11	K	LLDEVFFSEK	I				7	091224LimSK_Exosome3_08.5419.5419.2.dta
28					8736	1	1	613.822	1225.63	2	1225.62	0.0058	55	64	0	65.85	22	34	3.7e-05	K	LLDEVFFSEK	I				7	091224LimSK_Exosome3_06.5766.5766.2.dta
28					8737	1	1	613.822	1225.63	2	1225.62	0.0059	55	64	0	60.35	24	34	0.00013	K	LLDEVFFSEK	I				7	091224LimSK_Exosome3_05.5510.5510.2.dta
28					8738	1	1	613.822	1225.63	2	1225.62	0.0062	55	64	0	48.44	24	34	0.0021	K	LLDEVFFSEK	I				6	091224LimSK_Exosome3_07.5582.5582.2.dta
28					8739	1	1	613.822	1225.63	2	1225.62	0.0062	55	64	0	72.58	24	34	8.2e-06	K	LLDEVFFSEK	I				7	091224LimSK_Exosome3_06.5499.5499.2.dta
28					8740	1	1	613.822	1225.63	2	1225.62	0.0064	55	64	0	53.27	30	34	0.0007	K	LLDEVFFSEK	I				6	091224LimSK_Exosome3_07.5600.5600.2.dta
28					8741	1	1	613.822	1225.63	2	1225.62	0.0064	55	64	0	49.75	21	34	0.0016	K	LLDEVFFSEK	I				6	091224LimSK_Exosome3_07.5665.5665.2.dta
28					8742	1	1	613.822	1225.63	2	1225.62	0.0066	55	64	0	36.32	20	34	0.034	K	LLDEVFFSEK	I				6	091224LimSK_Exosome3_07.5732.5732.2.dta
28					8743	1	1	613.822	1225.63	2	1225.62	0.0073	55	64	0	33.34	20	34	0.067	K	LLDEVFFSEK	I				7	091224LimSK_Exosome3_06.5837.5837.2.dta
28					8744	1	1	613.822	1225.63	2	1225.62	0.0075	55	64	0	52.06	27	34	0.0009	K	LLDEVFFSEK	I				15	091224LimSK_Exosome3_05.5439.5439.2.dta
28					8745	1	1	613.823	1225.63	2	1225.62	0.0076	55	64	0	67.42	24	34	2.6e-05	K	LLDEVFFSEK	I				7	091224LimSK_Exosome3_05.5370.5370.2.dta
28					8746	1	1	613.823	1225.63	2	1225.62	0.0076	55	64	0	61.56	18	34	0.0001	K	LLDEVFFSEK	I				7	091224LimSK_Exosome3_06.5697.5697.2.dta
28					8747	1	1	613.823	1225.63	2	1225.62	0.0081	55	64	0	45.21	25	34	0.0045	K	LLDEVFFSEK	I				8	091224LimSK_Exosome3_04.4924.4924.2.dta
28					8748	1	1	613.823	1225.63	2	1225.62	0.0082	55	64	0	55.87	31	34	0.00038	K	LLDEVFFSEK	I				14	091224LimSK_Exosome3_05.5309.5309.2.dta
28					8749	1	1	613.823	1225.63	2	1225.62	0.0089	55	64	0	38.75	21	34	0.02	K	LLDEVFFSEK	I				13	091224LimSK_Exosome3_04.4987.4987.2.dta
28					25964	1	1	804.402	1606.79	2	1606.78	0.0077	161	176	0	27.66	26	36	0.35	K	ATCIGNNSAAAVSMLK	Q				8	091224LimSK_Exosome3_08.3464.3464.2.dta
28					25966	1	1	804.402	1606.79	2	1606.78	0.0084	161	176	0	72.86	27	36	1.1e-05	K	ATCIGNNSAAAVSMLK	Q				12	091224LimSK_Exosome3_06.3500.3500.2.dta
28					25967	1	1	804.402	1606.79	2	1606.78	0.0087	161	176	0	66.29	22	36	4.9e-05	K	ATCIGNNSAAAVSMLK	Q				13	091224LimSK_Exosome3_06.3702.3702.2.dta
28					25968	1	1	804.402	1606.79	2	1606.78	0.0087	161	176	0	37.65	34	36	0.036	K	ATCIGNNSAAAVSMLK	Q				12	091224LimSK_Exosome3_08.3440.3440.2.dta
28					25969	1	1	804.402	1606.79	2	1606.78	0.0089	161	176	0	87.75	27	36	3.5e-07	K	ATCIGNNSAAAVSMLK	Q				12	091224LimSK_Exosome3_07.3114.3114.2.dta
28					25970	1	1	804.402	1606.79	2	1606.78	0.009	161	176	0	74.94	27	36	6.6e-06	K	ATCIGNNSAAAVSMLK	Q				12	091224LimSK_Exosome3_06.3512.3512.2.dta
28					25971	1	1	804.402	1606.79	2	1606.78	0.0094	161	176	0	53.84	24	36	0.00084	K	ATCIGNNSAAAVSMLK	Q				10	091224LimSK_Exosome3_06.3570.3570.2.dta
28					25972	1	1	804.402	1606.79	2	1606.78	0.0094	161	176	0	98.58	34	36	2.8e-08	K	ATCIGNNSAAAVSMLK	Q				12	091224LimSK_Exosome3_06.3233.3233.2.dta
28					25973	1	1	804.402	1606.79	2	1606.78	0.0094	161	176	0	38.34	24	36	0.03	K	ATCIGNNSAAAVSMLK	Q				11	091224LimSK_Exosome3_05.3163.3163.2.dta
28					25974	1	1	804.403	1606.79	2	1606.78	0.0097	161	176	0	100.93	34	36	1.6e-08	K	ATCIGNNSAAAVSMLK	Q				12	091224LimSK_Exosome3_06.3300.3300.2.dta
28					25975	1	1	804.403	1606.79	2	1606.78	0.0098	161	176	0	52.11	22	36	0.0013	K	ATCIGNNSAAAVSMLK	Q				13	091224LimSK_Exosome3_06.3169.3169.2.dta
28					25977	1	1	804.403	1606.79	2	1606.78	0.0099	161	176	0	39.19	20	36	0.025	K	ATCIGNNSAAAVSMLK	Q				11	091224LimSK_Exosome3_06.3163.3163.2.dta
28					25978	1	1	804.403	1606.79	2	1606.78	0.0099	161	176	0	68.98	29	36	2.6e-05	K	ATCIGNNSAAAVSMLK	Q				10	091224LimSK_Exosome3_06.3434.3434.2.dta
28					25979	1	1	804.403	1606.79	2	1606.78	0.01	161	176	0	75.91	28	36	5.3e-06	K	ATCIGNNSAAAVSMLK	Q				12	091224LimSK_Exosome3_06.3365.3365.2.dta
28					25980	1	1	804.403	1606.79	2	1606.78	0.01	161	176	0	96.26	31	36	4.9e-08	K	ATCIGNNSAAAVSMLK	Q				12	091224LimSK_Exosome3_05.2983.2983.2.dta
28					25981	1	1	804.403	1606.79	2	1606.78	0.0105	161	176	0	98.84	32	36	2.7e-08	K	ATCIGNNSAAAVSMLK	Q				12	091224LimSK_Exosome3_05.3048.3048.2.dta
28					25982	1	1	804.403	1606.79	2	1606.78	0.0114	161	176	0	56.04	24	36	0.00051	K	ATCIGNNSAAAVSMLK	Q				12	091224LimSK_Exosome3_06.3637.3637.2.dta
28					25983	1	1	804.404	1606.79	2	1606.78	0.0126	161	176	0	41.12	27	36	0.016	K	ATCIGNNSAAAVSMLK	Q				12	091224LimSK_Exosome3_04.2953.2953.2.dta
28					25984	1	1	804.404	1606.79	2	1606.78	0.0137	161	176	0	61.77	23	36	0.00013	K	ATCIGNNSAAAVSMLK	Q				10	091224LimSK_Exosome3_07.3051.3051.2.dta
28					26008	1	1	804.893	1607.77	2	1606.78	0.9904	161	176	0	50.67	27	36	0.0018	K	ATCIGNNSAAAVSMLK	Q				10	091224LimSK_Exosome3_05.3176.3176.2.dta
28					26009	1	1	804.894	1607.77	2	1606.78	0.9928	161	176	0	30.15	24	36	0.2	K	ATCIGNNSAAAVSMLK	Q				10	091224LimSK_Exosome3_05.3466.3466.2.dta
28					26010	1	1	804.894	1607.77	2	1606.78	0.9931	161	176	0	64.72	24	36	6.9e-05	K	ATCIGNNSAAAVSMLK	Q				13	091224LimSK_Exosome3_06.3647.3647.2.dta
28					26011	1	1	804.895	1607.78	2	1606.78	0.9952	161	176	0	25.77	20	36	0.54	K	ATCIGNNSAAAVSMLK	Q				10	091224LimSK_Exosome3_05.3475.3475.2.dta
28					26017	1	1	804.903	1607.79	2	1606.78	1.0116	161	176	0	24.53	19	36	0.72	K	ATCIGNNSAAAVSMLK	Q				6	091224LimSK_Exosome3_08.3389.3389.2.dta
28					26020	1	1	804.904	1607.79	2	1606.78	1.0138	161	176	0	62.78	25	36	0.00011	K	ATCIGNNSAAAVSMLK	Q				10	091224LimSK_Exosome3_06.3583.3583.2.dta
28					26021	1	1	804.907	1607.8	2	1606.78	1.0182	161	176	0	43.16	20	35	0.0094	K	ATCIGNNSAAAVSMLK	Q				10	091224LimSK_Exosome3_07.3184.3184.2.dta
28					26645	1	1	812.401	1622.79	2	1622.78	0.0118	161	176	0	66.81	25	36	4.6e-05	K	ATCIGNNSAAAVSMLK	Q		Oxidation (M)	0.0000000000000100.0	8	091224LimSK_Exosome3_06.1895.1895.2.dta
28					58307	1	1	865.083	2592.23	3	2592.22	0.0122	68	91	0	32.27	31	37	0.16	K	LNEDMACSVAGITSDANVLTNELR	L				21	091224LimSK_Exosome3_04.7769.7769.3.dta
28					58308	1	1	865.085	2592.23	3	2592.22	0.017	68	91	0	59.59	34	37	0.00029	K	LNEDMACSVAGITSDANVLTNELR	L				26	091224LimSK_Exosome3_05.7525.7525.3.dta
28					58309	1	1	1297.12	2592.23	2	2592.22	0.0175	68	91	0	124.65	23	37	9.1e-11	K	LNEDMACSVAGITSDANVLTNELR	L				13	091224LimSK_Exosome3_05.7520.7520.2.dta
28					58310	1	1	865.086	2592.24	3	2592.22	0.0197	68	91	0	57.72	35	37	0.00046	K	LNEDMACSVAGITSDANVLTNELR	L				26	091224LimSK_Exosome3_07.7968.7968.3.dta
28					58311	1	1	1297.13	2592.24	2	2592.22	0.0199	68	91	0	105.52	27	37	7.5e-09	K	LNEDMACSVAGITSDANVLTNELR	L				12	091224LimSK_Exosome3_05.7649.7649.2.dta
28					58312	1	1	1297.13	2592.24	2	2592.22	0.0199	68	91	0	125.63	25	37	7.4e-11	K	LNEDMACSVAGITSDANVLTNELR	L				14	091224LimSK_Exosome3_06.7787.7787.2.dta
28					58313	1	1	865.086	2592.24	3	2592.22	0.0203	68	91	0	101.1	32	37	2.1e-08	K	LNEDMACSVAGITSDANVLTNELR	L				16	091224LimSK_Exosome3_06.7843.7843.3.dta
28					58314	1	1	1297.13	2592.24	2	2592.22	0.0209	68	91	0	124.81	25	37	8.8e-11	K	LNEDMACSVAGITSDANVLTNELR	L				14	091224LimSK_Exosome3_07.7969.7969.2.dta
28					58315	1	1	865.086	2592.24	3	2592.22	0.021	68	91	0	48.66	26	37	0.0036	K	LNEDMACSVAGITSDANVLTNELR	L				27	091224LimSK_Exosome3_07.7904.7904.3.dta
28					58316	1	1	865.086	2592.24	3	2592.22	0.0213	68	91	0	92.47	36	37	1.5e-07	K	LNEDMACSVAGITSDANVLTNELR	L				30	091224LimSK_Exosome3_05.7585.7585.3.dta
28					58317	1	1	1297.13	2592.24	2	2592.22	0.0214	68	91	0	137.5	26	37	4.7e-12	K	LNEDMACSVAGITSDANVLTNELR	L				14	091224LimSK_Exosome3_06.7853.7853.2.dta
28					58318	1	1	1297.13	2592.24	2	2592.22	0.0215	68	91	0	39.7	22	37	0.028	K	LNEDMACSVAGITSDANVLTNELR	L				13	091224LimSK_Exosome3_08.7240.7240.2.dta
28					58319	1	1	1297.13	2592.24	2	2592.22	0.0219	68	91	0	144.43	27	37	9.4e-13	K	LNEDMACSVAGITSDANVLTNELR	L				15	091224LimSK_Exosome3_05.7610.7610.2.dta
28					58320	1	1	865.087	2592.24	3	2592.22	0.0224	68	91	0	25.62	22	37	0.72	K	LNEDMACSVAGITSDANVLTNELR	L				6	091224LimSK_Exosome3_06.7923.7923.3.dta
28					58321	1	1	1297.13	2592.24	2	2592.22	0.0231	68	91	0	124.4	35	37	9.5e-11	K	LNEDMACSVAGITSDANVLTNELR	L				13	091224LimSK_Exosome3_06.7875.7875.2.dta
28					58334	1	1	865.42	2593.24	3	2592.22	1.0218	68	91	0	33.79	18	37	0.11	K	LNEDMACSVAGITSDANVLTNELR	L				21	091224LimSK_Exosome3_06.7937.7937.3.dta
28					58335	1	1	1297.63	2593.24	2	2592.22	1.0235	68	91	0	72.98	19	37	1.3e-05	K	LNEDMACSVAGITSDANVLTNELR	L				14	091224LimSK_Exosome3_08.7230.7230.2.dta
28					60140	1	1	898.793	2693.36	3	2693.34	0.0136	97	118	0	27.99	21	35	0.3	R	YLLQYQEPIPCEQLVTALCDIK	Q				22	091224LimSK_Exosome3_05.8390.8390.3.dta
28					60145	1	1	898.795	2693.36	3	2693.34	0.0178	97	118	0	44.63	22	35	0.0062	R	YLLQYQEPIPCEQLVTALCDIK	Q				20	091224LimSK_Exosome3_06.8547.8547.3.dta
28					60146	1	1	898.795	2693.36	3	2693.34	0.0179	97	118	0	54.98	30	35	0.00058	R	YLLQYQEPIPCEQLVTALCDIK	Q				21	091224LimSK_Exosome3_05.8322.8322.3.dta
28					60147	1	1	898.795	2693.36	3	2693.34	0.0186	97	118	0	21.36	17	35	1.3	R	YLLQYQEPIPCEQLVTALCDIK	Q				24	091224LimSK_Exosome3_04.8705.8705.3.dta
28					60148	1	1	898.795	2693.36	3	2693.34	0.0187	97	118	0	30.33	23	35	0.17	R	YLLQYQEPIPCEQLVTALCDIK	Q				18	091224LimSK_Exosome3_04.8693.8693.3.dta
28					60149	1	1	898.795	2693.36	3	2693.34	0.0195	97	118	0	38.38	26	35	0.026	R	YLLQYQEPIPCEQLVTALCDIK	Q				22	091224LimSK_Exosome3_06.8486.8486.3.dta
28					60150	1	1	898.796	2693.37	3	2693.34	0.021	97	118	0	43.7	24	35	0.0076	R	YLLQYQEPIPCEQLVTALCDIK	Q				30	091224LimSK_Exosome3_07.8730.8730.3.dta
28					60151	1	1	1347.69	2693.37	2	2693.34	0.0216	97	118	0	50.92		35	0.0015	R	YLLQYQEPIPCEQLVTALCDIK	Q				9	091224LimSK_Exosome3_06.8493.8493.2.dta
28					60152	1	1	898.797	2693.37	3	2693.34	0.0232	97	118	0	29.34	21	35	0.21	R	YLLQYQEPIPCEQLVTALCDIK	Q				6	091224LimSK_Exosome3_07.8667.8667.3.dta
28					60175	1	1	899.131	2694.37	3	2693.34	1.0283	97	118	0	21.67	21	35	1.2	R	YLLQYQEPIPCEQLVTALCDIK	Q				15	091224LimSK_Exosome3_06.8611.8611.3.dta
28					60176	1	1	1348.19	2694.37	2	2693.34	1.0291	97	118	0	40.29	19	35	0.016	R	YLLQYQEPIPCEQLVTALCDIK	Q				7	091224LimSK_Exosome3_05.8313.8313.2.dta
28					60189	1	1	899.465	2695.37	3	2693.34	2.0284	97	118	0	24.65	20	35	0.62	R	YLLQYQEPIPCEQLVTALCDIK	Q				23	091224LimSK_Exosome3_06.8574.8574.3.dta	emPAI	1.89
30	IPI00479306	Tax_Id=9606 Gene_Symbol=PSMB5 Proteasome subunit beta type-5	2613	28633	2493	1	1	493.261	984.507	2	984.503	0.0042	218	225	0	35.77	21	33	0.028	R	AIYQATYR	D				6	091224LimSK_Exosome3_07.804.804.2.dta
30					2494	1	1	493.261	984.508	2	984.503	0.0054	218	225	0	28.24	22	33	0.16	R	AIYQATYR	D				7	091224LimSK_Exosome3_07.886.886.2.dta
30					3145	1	1	512.782	1023.55	2	1023.55	0.0034	69	78	0	43.83	26	33	0.0042	R	HGVIVAADSR	A				7	091224LimSK_Exosome3_07.564.564.2.dta
30					3147	1	1	512.782	1023.55	2	1023.55	0.0038	69	78	0	67	27	33	2.1e-05	R	HGVIVAADSR	A				14	091224LimSK_Exosome3_07.231.231.2.dta
30					3148	1	1	512.782	1023.55	2	1023.55	0.0039	69	78	0	39.94	28	33	0.011	R	HGVIVAADSR	A				8	091224LimSK_Exosome3_07.297.297.2.dta
30					3149	1	1	512.782	1023.55	2	1023.55	0.004	69	78	0	63.12	28	33	5e-05	R	HGVIVAADSR	A				15	091224LimSK_Exosome3_07.167.167.2.dta
30					3150	1	1	512.783	1023.55	2	1023.55	0.0043	69	78	0	48.64	26	33	0.0014	R	HGVIVAADSR	A				7	091224LimSK_Exosome3_07.432.432.2.dta
30					3151	1	1	512.783	1023.55	2	1023.55	0.0044	69	78	0	42.89	28	33	0.0053	R	HGVIVAADSR	A				6	091224LimSK_Exosome3_07.496.496.2.dta
30					3152	1	1	512.783	1023.55	2	1023.55	0.0046	69	78	0	40	26	33	0.01	R	HGVIVAADSR	A				7	091224LimSK_Exosome3_07.363.363.2.dta
30					5936	1	1	571.311	1140.61	2	1140.6	0.0034	217	225	1	39.37		33	0.013	R	RAIYQATYR	D				7	091224LimSK_Exosome3_07.561.561.2.dta
30					5938	1	1	571.312	1140.61	2	1140.6	0.0045	217	225	1	22.09	28	33	0.68	R	RAIYQATYR	D				10	091224LimSK_Exosome3_07.497.497.2.dta
30					5939	1	1	571.312	1140.61	2	1140.6	0.0049	217	225	1	38.09	24	33	0.018	R	RAIYQATYR	D				9	091224LimSK_Exosome3_07.627.627.2.dta
30					5941	1	1	571.312	1140.61	2	1140.6	0.005	217	225	1	21.23	23	33	0.87	R	RAIYQATYR	D				9	091224LimSK_Exosome3_07.699.699.2.dta
30					9350	1	1	621.834	1241.65	2	1241.65	0.006	141	150	0	67	17	33	2.3e-05	K	LLANMVYQYK	G				7	091224LimSK_Exosome3_07.3815.3815.2.dta
30					9351	1	1	621.834	1241.65	2	1241.65	0.0065	141	150	0	66.83	20	33	2.4e-05	K	LLANMVYQYK	G				7	091224LimSK_Exosome3_07.3746.3746.2.dta
30					9353	1	1	621.835	1241.66	2	1241.65	0.0074	141	150	0	43.45	18	33	0.0053	K	LLANMVYQYK	G				7	091224LimSK_Exosome3_06.3938.3938.2.dta
30					9354	1	1	621.835	1241.66	2	1241.65	0.008	141	150	0	50.39	23	33	0.0011	K	LLANMVYQYK	G				7	091224LimSK_Exosome3_07.3679.3679.2.dta
30					9355	1	1	621.835	1241.66	2	1241.65	0.0084	141	150	0	39.99	18	33	0.012	K	LLANMVYQYK	G				6	091224LimSK_Exosome3_06.4003.4003.2.dta
30					9356	1	1	621.835	1241.66	2	1241.65	0.0085	141	150	0	44.74	19	33	0.0039	K	LLANMVYQYK	G				7	091224LimSK_Exosome3_06.4098.4098.2.dta
30					9357	1	1	621.836	1241.66	2	1241.65	0.0088	141	150	0	43.15	20	33	0.0056	K	LLANMVYQYK	G				6	091224LimSK_Exosome3_06.4084.4084.2.dta
30					9829	1	1	629.831	1257.65	2	1257.64	0.0048	141	150	0	41.73	20	34	0.01	K	LLANMVYQYK	G		Oxidation (M)	0.0000100000.0	7	091224LimSK_Exosome3_07.2405.2405.2.dta
30					9831	1	1	629.832	1257.65	2	1257.64	0.0073	141	150	0	52.69	22	34	0.00078	K	LLANMVYQYK	G		Oxidation (M)	0.0000100000.0	7	091224LimSK_Exosome3_07.2464.2464.2.dta
30					10546	1	1	640.848	1279.68	2	1279.68	0.0052	79	91	0	51.4	25	34	0.00099	R	ATAGAYIASQTVK	K				9	091224LimSK_Exosome3_06.1263.1263.2.dta
30					10547	1	1	640.849	1279.68	2	1279.68	0.0057	79	91	0	75.33		34	4e-06	R	ATAGAYIASQTVK	K				8	091224LimSK_Exosome3_07.1335.1335.2.dta
30					10548	1	1	640.849	1279.68	2	1279.68	0.0059	79	91	0	74.56		34	4.8e-06	R	ATAGAYIASQTVK	K				8	091224LimSK_Exosome3_07.1537.1537.2.dta
30					10549	1	1	640.849	1279.68	2	1279.68	0.0062	79	91	0	55.03	31	34	0.00043	R	ATAGAYIASQTVK	K				8	091224LimSK_Exosome3_07.1670.1670.2.dta
30					10550	1	1	640.849	1279.68	2	1279.68	0.0063	79	91	0	50.36	32	34	0.0012	R	ATAGAYIASQTVK	K				10	091224LimSK_Exosome3_07.1604.1604.2.dta
30					10551	1	1	640.849	1279.68	2	1279.68	0.0068	79	91	0	72.39		34	8e-06	R	ATAGAYIASQTVK	K				10	091224LimSK_Exosome3_07.1403.1403.2.dta
30					10552	1	1	640.849	1279.68	2	1279.68	0.0068	79	91	0	65.93	24	34	3.6e-05	R	ATAGAYIASQTVK	K				10	091224LimSK_Exosome3_07.1685.1685.2.dta
30					10553	1	1	640.849	1279.68	2	1279.68	0.0069	79	91	0	67.94	28	34	2.2e-05	R	ATAGAYIASQTVK	K				8	091224LimSK_Exosome3_07.1470.1470.2.dta
30					10554	1	1	640.85	1279.69	2	1279.68	0.008	79	91	0	65.05	31	33	3.9e-05	R	ATAGAYIASQTVK	K				8	091224LimSK_Exosome3_07.1270.1270.2.dta
30					10555	1	1	640.85	1279.69	2	1279.68	0.0083	79	91	0	48.8	24	34	0.0017	R	ATAGAYIASQTVK	K				8	091224LimSK_Exosome3_05.1360.1360.2.dta
30					10556	1	1	640.851	1279.69	2	1279.68	0.01	79	91	0	69.74	25	34	1.4e-05	R	ATAGAYIASQTVK	K				10	091224LimSK_Exosome3_06.1199.1199.2.dta
30					11749	1	1	657.322	1312.63	2	1312.63	0.0045	246	257	0	25.38	24	35	0.48	R	VSSDNVADLHEK	Y				8	091224LimSK_Exosome3_07.414.414.2.dta
30					11752	1	1	657.323	1312.63	2	1312.63	0.0051	246	257	0	22.68	24	35	0.88	R	VSSDNVADLHEK	Y				5	091224LimSK_Exosome3_07.394.394.2.dta
30					11753	1	1	657.323	1312.63	2	1312.63	0.0052	246	257	0	76.67		35	3.5e-06	R	VSSDNVADLHEK	Y				9	091224LimSK_Exosome3_07.320.320.2.dta
30					11754	2	1	438.551	1312.63	3	1312.63	0.0053	246	257	0	21.23		35	1.2	R	VSSDNVADLHEK	Y				14	091224LimSK_Exosome3_07.319.319.3.dta
30					16440	1	1	713.837	1425.66	2	1425.65	0.0065	167	179	0	47.72	21	36	0.0036	R	GPGLYYVDSEGNR	I				6	091224LimSK_Exosome3_07.2278.2278.2.dta
30					16441	1	1	713.837	1425.66	2	1425.65	0.007	167	179	0	72.04	25	36	1.3e-05	R	GPGLYYVDSEGNR	I				10	091224LimSK_Exosome3_07.2142.2142.2.dta
30					16442	1	1	713.837	1425.66	2	1425.65	0.0078	167	179	0	23.88	17	36	0.88	R	GPGLYYVDSEGNR	I				12	091224LimSK_Exosome3_07.2383.2383.2.dta
30					16443	1	1	713.837	1425.66	2	1425.65	0.0079	167	179	0	47.6	20	36	0.0037	R	GPGLYYVDSEGNR	I				18	091224LimSK_Exosome3_06.2035.2035.2.dta
30					16444	1	1	713.837	1425.66	2	1425.65	0.0079	167	179	0	64.86	24	36	7e-05	R	GPGLYYVDSEGNR	I				9	091224LimSK_Exosome3_07.2209.2209.2.dta
30					16445	1	1	713.838	1425.66	2	1425.65	0.0082	167	179	0	21.16	27	36	1.6	R	GPGLYYVDSEGNR	I				16	091224LimSK_Exosome3_06.2124.2124.2.dta
30					16446	1	1	713.838	1425.66	2	1425.65	0.0087	167	179	0	53.21	19	36	0.001	R	GPGLYYVDSEGNR	I				10	091224LimSK_Exosome3_06.2101.2101.2.dta
30					16447	1	1	713.838	1425.66	2	1425.65	0.0099	167	179	0	49.93	19	36	0.0022	R	GPGLYYVDSEGNR	I				8	091224LimSK_Exosome3_07.2080.2080.2.dta
30					21283	1	1	507.921	1520.74	3	1520.74	0.0054	226	239	0	22.82	20	36	1	R	DAYSGGAVNLYHVR	E				6	091224LimSK_Exosome3_07.2543.2543.3.dta
30					21285	1	1	761.38	1520.75	2	1520.74	0.008	226	239	0	68.16	27	36	3.1e-05	R	DAYSGGAVNLYHVR	E				7	091224LimSK_Exosome3_07.2806.2806.2.dta
30					21288	1	1	507.923	1520.75	3	1520.74	0.0088	226	239	0	20.59	23	36	1.7	R	DAYSGGAVNLYHVR	E				7	091224LimSK_Exosome3_06.2427.2427.3.dta
30					21289	1	1	761.38	1520.75	2	1520.74	0.0091	226	239	0	69.58	21	36	2.2e-05	R	DAYSGGAVNLYHVR	E				9	091224LimSK_Exosome3_07.2542.2542.2.dta
30					21290	1	1	761.38	1520.75	2	1520.74	0.0093	226	239	0	68.84	24	36	2.6e-05	R	DAYSGGAVNLYHVR	E				10	091224LimSK_Exosome3_07.2854.2854.2.dta
30					21292	1	1	507.923	1520.75	3	1520.74	0.0097	226	239	0	37.42	22	36	0.036	R	DAYSGGAVNLYHVR	E				10	091224LimSK_Exosome3_07.2672.2672.3.dta
30					21295	1	1	761.381	1520.75	2	1520.74	0.0102	226	239	0	49.6	22	36	0.0022	R	DAYSGGAVNLYHVR	E				11	091224LimSK_Exosome3_06.2457.2457.2.dta
30					21296	1	1	761.381	1520.75	2	1520.74	0.0105	226	239	0	73.22	24	36	9.6e-06	R	DAYSGGAVNLYHVR	E				11	091224LimSK_Exosome3_07.2739.2739.2.dta
30					21297	1	1	761.382	1520.75	2	1520.74	0.0125	226	239	0	71.18	28	35	1.5e-05	R	DAYSGGAVNLYHVR	E				11	091224LimSK_Exosome3_07.2610.2610.2.dta
30					21298	1	1	761.382	1520.75	2	1520.74	0.0127	226	239	0	70.17		35	1.9e-05	R	DAYSGGAVNLYHVR	E				8	091224LimSK_Exosome3_07.2673.2673.2.dta
30					24669	1	1	528.261	1581.76	3	1581.75	0.007	166	179	1	24.12	24	36	0.78	K	RGPGLYYVDSEGNR	I				7	091224LimSK_Exosome3_06.1500.1500.3.dta
30					24670	1	1	528.261	1581.76	3	1581.75	0.0079	166	179	1	39.12	25	35	0.024	K	RGPGLYYVDSEGNR	I				9	091224LimSK_Exosome3_07.1680.1680.3.dta
30					24671	1	1	528.261	1581.76	3	1581.75	0.008	166	179	1	40.87	27	35	0.016	K	RGPGLYYVDSEGNR	I				8	091224LimSK_Exosome3_07.1742.1742.3.dta
30					24673	1	1	528.261	1581.76	3	1581.75	0.0087	166	179	1	27.72	30	35	0.32	K	RGPGLYYVDSEGNR	I				8	091224LimSK_Exosome3_07.1943.1943.3.dta
30					24674	1	1	528.261	1581.76	3	1581.75	0.0091	166	179	1	42.39	28	35	0.011	K	RGPGLYYVDSEGNR	I				9	091224LimSK_Exosome3_07.1809.1809.3.dta
30					24675	1	1	528.262	1581.76	3	1581.75	0.0104	166	179	1	36.1	27	35	0.047	K	RGPGLYYVDSEGNR	I				9	091224LimSK_Exosome3_07.1875.1875.3.dta
30					24676	1	1	791.889	1581.76	2	1581.75	0.0106	166	179	1	40.56	26	35	0.017	K	RGPGLYYVDSEGNR	I				9	091224LimSK_Exosome3_07.1699.1699.2.dta
30					24677	1	1	791.89	1581.76	2	1581.75	0.0111	166	179	1	25.8		35	0.5	K	RGPGLYYVDSEGNR	I				12	091224LimSK_Exosome3_07.1837.1837.2.dta
30					24678	1	1	791.89	1581.77	2	1581.75	0.012	166	179	1	57.82	26	35	0.00031	K	RGPGLYYVDSEGNR	I				9	091224LimSK_Exosome3_07.1767.1767.2.dta
30					36202	1	1	946.443	1890.87	2	1890.86	0.0082	201	216	0	53.26	27	36	0.0012	R	GYSYDLEVEQAYDLAR	R				14	091224LimSK_Exosome3_07.6784.6784.2.dta
30					36203	1	1	946.443	1890.87	2	1890.86	0.0088	201	216	0	82.36	32	36	1.4e-06	R	GYSYDLEVEQAYDLAR	R				9	091224LimSK_Exosome3_07.6264.6264.2.dta
30					36204	1	1	946.445	1890.87	2	1890.86	0.0112	201	216	0	62.91	25	36	0.00013	R	GYSYDLEVEQAYDLAR	R				17	091224LimSK_Exosome3_07.6462.6462.2.dta
30					36206	1	1	946.445	1890.88	2	1890.86	0.0124	201	216	0	61.08	32	36	0.00019	R	GYSYDLEVEQAYDLAR	R				8	091224LimSK_Exosome3_07.6133.6133.2.dta
30					36207	1	1	946.445	1890.88	2	1890.86	0.0124	201	216	0	82.9	34	36	1.2e-06	R	GYSYDLEVEQAYDLAR	R				14	091224LimSK_Exosome3_07.6197.6197.2.dta
30					36208	1	1	946.445	1890.88	2	1890.86	0.0127	201	216	0	35.31	32	36	0.071	R	GYSYDLEVEQAYDLAR	R				15	091224LimSK_Exosome3_07.6701.6701.2.dta
30					36209	1	1	946.446	1890.88	2	1890.86	0.0133	201	216	0	45.48	21	36	0.0068	R	GYSYDLEVEQAYDLAR	R				11	091224LimSK_Exosome3_07.7004.7004.2.dta
30					36210	1	1	946.446	1890.88	2	1890.86	0.0133	201	216	0	62.35	34	36	0.00014	R	GYSYDLEVEQAYDLAR	R				13	091224LimSK_Exosome3_07.6398.6398.2.dta
30					36211	1	1	946.446	1890.88	2	1890.86	0.0141	201	216	0	46.06	28	36	0.0059	R	GYSYDLEVEQAYDLAR	R				13	091224LimSK_Exosome3_07.6093.6093.2.dta
30					36213	1	1	946.447	1890.88	2	1890.86	0.0149	201	216	0	71.53	33	36	1.7e-05	R	GYSYDLEVEQAYDLAR	R				20	091224LimSK_Exosome3_07.6330.6330.2.dta
30					36214	1	1	946.447	1890.88	2	1890.86	0.0154	201	216	0	46.68	26	36	0.0051	R	GYSYDLEVEQAYDLAR	R				7	091224LimSK_Exosome3_07.6502.6502.2.dta
30					36215	1	1	946.447	1890.88	2	1890.86	0.0167	201	216	0	64.66	32	36	8.3e-05	R	GYSYDLEVEQAYDLAR	R				8	091224LimSK_Exosome3_07.6591.6591.2.dta
30					36216	1	1	946.447	1890.88	2	1890.86	0.0168	201	216	0	71.11	28	36	1.9e-05	R	GYSYDLEVEQAYDLAR	R				14	091224LimSK_Exosome3_07.6543.6543.2.dta
30					36217	1	1	946.448	1890.88	2	1890.86	0.0171	201	216	0	56.08	29	36	0.0006	R	GYSYDLEVEQAYDLAR	R				22	091224LimSK_Exosome3_07.6080.6080.2.dta
30					36218	1	1	946.448	1890.88	2	1890.86	0.0174	201	216	0	50.93	25	36	0.002	R	GYSYDLEVEQAYDLAR	R				11	091224LimSK_Exosome3_07.6678.6678.2.dta
30					36219	1	1	946.448	1890.88	2	1890.86	0.0187	201	216	0	41.26	24	36	0.018	R	GYSYDLEVEQAYDLAR	R				14	091224LimSK_Exosome3_07.6633.6633.2.dta
30					36246	1	1	946.947	1891.88	2	1890.86	1.0153	201	216	0	46.17	26	37	0.0061	R	GYSYDLEVEQAYDLAR	R				17	091224LimSK_Exosome3_07.6688.6688.2.dta
30					44175	1	1	1062.51	2123.01	2	2123	0.0056	180	200	0	80.47	30	37	2.4e-06	R	ISGATFSVGSGSVYAYGVMDR	G				10	091224LimSK_Exosome3_07.6783.6783.2.dta
30					44176	1	1	1062.51	2123.01	2	2123	0.0079	180	200	0	35.19	21	37	0.081	R	ISGATFSVGSGSVYAYGVMDR	G				10	091224LimSK_Exosome3_07.6734.6734.2.dta
30					44177	1	1	1062.51	2123.01	2	2123	0.0083	180	200	0	36.34	20	37	0.062	R	ISGATFSVGSGSVYAYGVMDR	G				7	091224LimSK_Exosome3_07.6790.6790.2.dta
30					44178	1	1	1062.51	2123.01	2	2123	0.0083	180	200	0	92.73	27	37	1.4e-07	R	ISGATFSVGSGSVYAYGVMDR	G				11	091224LimSK_Exosome3_07.6355.6355.2.dta
30					44179	1	1	1062.51	2123.01	2	2123	0.0096	180	200	0	39.55	20	37	0.03	R	ISGATFSVGSGSVYAYGVMDR	G				11	091224LimSK_Exosome3_07.6546.6546.2.dta
30					44180	1	1	1062.51	2123.01	2	2123	0.0111	180	200	0	60.55	24	37	0.00023	R	ISGATFSVGSGSVYAYGVMDR	G				13	091224LimSK_Exosome3_07.6442.6442.2.dta
30					44181	1	1	1062.51	2123.01	2	2123	0.0136	180	200	0	70.04	24	37	2.6e-05	R	ISGATFSVGSGSVYAYGVMDR	G				13	091224LimSK_Exosome3_07.6419.6419.2.dta
30					44182	1	1	1062.51	2123.01	2	2123	0.0137	180	200	0	27.96	21	37	0.41	R	ISGATFSVGSGSVYAYGVMDR	G				8	091224LimSK_Exosome3_07.6711.6711.2.dta
30					44183	1	1	1062.51	2123.01	2	2123	0.0147	180	200	0	66.87	22	37	5.3e-05	R	ISGATFSVGSGSVYAYGVMDR	G				11	091224LimSK_Exosome3_07.6346.6346.2.dta
30					44184	1	1	1062.51	2123.01	2	2123	0.0153	180	200	0	77		37	5.2e-06	R	ISGATFSVGSGSVYAYGVMDR	G				10	091224LimSK_Exosome3_07.6510.6510.2.dta
30					44186	1	1	1062.52	2123.02	2	2123	0.018	180	200	0	49.31	24	37	0.003	R	ISGATFSVGSGSVYAYGVMDR	G				12	091224LimSK_Exosome3_07.6759.6759.2.dta
30					44187	1	1	1062.52	2123.02	2	2123	0.0187	180	200	0	47.51	19	37	0.0045	R	ISGATFSVGSGSVYAYGVMDR	G				8	091224LimSK_Exosome3_07.6283.6283.2.dta
30					44203	1	1	1063.01	2124.01	2	2123	1.0155	180	200	0	32.19	19	37	0.16	R	ISGATFSVGSGSVYAYGVMDR	G				10	091224LimSK_Exosome3_07.6687.6687.2.dta
30					44221	1	1	1063.52	2125.02	2	2123	2.0171	180	200	0	29.64	19	37	0.28	R	ISGATFSVGSGSVYAYGVMDR	G				16	091224LimSK_Exosome3_07.6682.6682.2.dta
30					59664	1	1	890.768	2669.28	3	2669.26	0.0196	93	116	0	104.88	27	37	8.9e-09	K	VIEINPYLLGTMAGGAADCSFWER	L				13	091224LimSK_Exosome3_07.8862.8862.3.dta
30					59665	1	1	890.768	2669.28	3	2669.26	0.0205	93	116	0	73.23	23	37	1.3e-05	K	VIEINPYLLGTMAGGAADCSFWER	L				22	091224LimSK_Exosome3_08.8209.8209.3.dta
30					59688	1	1	891.104	2670.29	3	2669.26	1.0285	93	116	0	22.04	17	37	1.6	K	VIEINPYLLGTMAGGAADCSFWER	L				16	091224LimSK_Exosome3_06.8660.8660.3.dta
30					59689	1	1	1336.15	2670.29	2	2669.26	1.0293	93	116	0	46.13	20	37	0.0062	K	VIEINPYLLGTMAGGAADCSFWER	L				13	091224LimSK_Exosome3_08.8260.8260.2.dta
30					59982	1	1	896.434	2686.28	3	2685.26	1.0228	93	116	0	27.62	18	37	0.51	K	VIEINPYLLGTMAGGAADCSFWER	L		Oxidation (M)	0.000000000001000000000000.0	23	091224LimSK_Exosome3_07.8048.8048.3.dta
30					59992	1	1	896.766	2687.28	3	2685.26	2.0199	93	116	0	21.58	24	37	2.1	K	VIEINPYLLGTMAGGAADCSFWER	L		Oxidation (M)	0.000000000001000000000000.0	22	091224LimSK_Exosome3_07.8064.8064.3.dta
30					61596	1	1	933.798	2798.37	3	2797.36	1.016	92	116	1	26.52	32	36	0.52	K	KVIEINPYLLGTMAGGAADCSFWER	L				28	091224LimSK_Exosome3_08.7700.7700.3.dta	emPAI	5.49
36	IPI00219622	Tax_Id=9606 Gene_Symbol=PSMA2 Proteasome subunit alpha type-2	2352	25996	4059	1	1	536.806	1071.6	2	1071.59	0.0048	40	50	0	20.81		33	0.88	K	AANGVVLATEK	K				7	091224LimSK_Exosome3_06.531.531.2.dta
36					5850	1	1	379.894	1136.66	3	1136.66	0.0034	61	70	1	20.4	26	29	0.38	R	SVHKVEPITK	H				10	091224LimSK_Exosome3_06.60.60.3.dta
36					19272	1	1	739.865	1477.72	2	1477.71	0.0067	5	18	0	29.59	22	35	0.21	R	GYSFSLTTFSPSGK	L				8	091224LimSK_Exosome3_07.5739.5739.2.dta
36					19274	1	1	739.865	1477.72	2	1477.71	0.0073	5	18	0	74.93	29	35	6.1e-06	R	GYSFSLTTFSPSGK	L				16	091224LimSK_Exosome3_06.5543.5543.2.dta
36					19275	1	1	739.865	1477.72	2	1477.71	0.0073	5	18	0	76.41	29	35	4.4e-06	R	GYSFSLTTFSPSGK	L				10	091224LimSK_Exosome3_06.5477.5477.2.dta
36					19276	1	1	739.866	1477.72	2	1477.71	0.0082	5	18	0	56.49	26	35	0.00042	R	GYSFSLTTFSPSGK	L				15	091224LimSK_Exosome3_08.5354.5354.2.dta
36					19277	1	1	739.866	1477.72	2	1477.71	0.0084	5	18	0	76.08	29	35	4.6e-06	R	GYSFSLTTFSPSGK	L				10	091224LimSK_Exosome3_07.5598.5598.2.dta
36					19278	1	1	739.866	1477.72	2	1477.71	0.0087	5	18	0	37.05	23	35	0.037	R	GYSFSLTTFSPSGK	L				9	091224LimSK_Exosome3_07.5537.5537.2.dta
36					19279	1	1	739.866	1477.72	2	1477.71	0.009	5	18	0	70.56	28	35	1.6e-05	R	GYSFSLTTFSPSGK	L				10	091224LimSK_Exosome3_07.5667.5667.2.dta
36					19280	1	1	739.866	1477.72	2	1477.71	0.009	5	18	0	62.92	25	35	9.5e-05	R	GYSFSLTTFSPSGK	L				10	091224LimSK_Exosome3_06.5411.5411.2.dta
36					19281	1	1	739.867	1477.72	2	1477.71	0.0097	5	18	0	65.03	28	35	6e-05	R	GYSFSLTTFSPSGK	L				10	091224LimSK_Exosome3_06.5675.5675.2.dta
36					19282	1	1	739.867	1477.72	2	1477.71	0.0097	5	18	0	49.45	19	35	0.0021	R	GYSFSLTTFSPSGK	L				9	091224LimSK_Exosome3_06.5741.5741.2.dta
36					19283	1	1	739.867	1477.72	2	1477.71	0.0098	5	18	0	69.8	30	35	2e-05	R	GYSFSLTTFSPSGK	L				10	091224LimSK_Exosome3_06.5609.5609.2.dta
36					19284	1	1	739.867	1477.72	2	1477.71	0.0103	5	18	0	57.68	21	35	0.00032	R	GYSFSLTTFSPSGK	L				10	091224LimSK_Exosome3_05.5350.5350.2.dta
36					19285	1	1	739.867	1477.72	2	1477.71	0.0107	5	18	0	43.21	24	35	0.0087	R	GYSFSLTTFSPSGK	L				10	091224LimSK_Exosome3_06.5808.5808.2.dta
36					20380	1	1	752.92	1503.83	2	1503.82	0.008	221	234	1	23.26	16	32	0.45	R	LTPTEVKDYLAAIA	-				8	091224LimSK_Exosome3_06.7667.7667.2.dta
36					20383	1	1	752.921	1503.83	2	1503.82	0.009	221	234	1	22.51	22	32	0.53	R	LTPTEVKDYLAAIA	-				8	091224LimSK_Exosome3_06.7600.7600.2.dta
36					23934	1	1	782.886	1563.76	2	1563.75	0.0072	71	84	0	29.9	16	35	0.19	K	HIGLVYSGMGPDYR	V				7	091224LimSK_Exosome3_07.4208.4208.2.dta
36					23935	1	1	522.26	1563.76	3	1563.75	0.0074	71	84	0	46.7	26	35	0.004	K	HIGLVYSGMGPDYR	V				7	091224LimSK_Exosome3_06.3835.3835.3.dta
36					23936	1	1	782.886	1563.76	2	1563.75	0.0074	71	84	0	26.05	16	35	0.47	K	HIGLVYSGMGPDYR	V				8	091224LimSK_Exosome3_06.3783.3783.2.dta
36					23937	1	1	522.26	1563.76	3	1563.75	0.0079	71	84	0	29.62	26	35	0.21	K	HIGLVYSGMGPDYR	V				13	091224LimSK_Exosome3_07.4138.4138.3.dta
36					23938	1	1	522.26	1563.76	3	1563.75	0.008	71	84	0	30.12	30	35	0.19	K	HIGLVYSGMGPDYR	V				6	091224LimSK_Exosome3_06.4234.4234.3.dta
36					23939	1	1	782.886	1563.76	2	1563.75	0.0081	71	84	0	59.5	18	35	0.00022	K	HIGLVYSGMGPDYR	V				11	091224LimSK_Exosome3_06.3851.3851.2.dta
36					23940	1	1	522.26	1563.76	3	1563.75	0.0083	71	84	0	39.32	29	35	0.022	K	HIGLVYSGMGPDYR	V				16	091224LimSK_Exosome3_06.3768.3768.3.dta
36					23942	1	1	522.26	1563.76	3	1563.75	0.0088	71	84	0	30.5	32	35	0.17	K	HIGLVYSGMGPDYR	V				11	091224LimSK_Exosome3_06.4505.4505.3.dta
36					23943	1	1	522.26	1563.76	3	1563.75	0.0089	71	84	0	29.47	26	35	0.21	K	HIGLVYSGMGPDYR	V				7	091224LimSK_Exosome3_06.4435.4435.3.dta
36					23944	1	1	522.26	1563.76	3	1563.75	0.0091	71	84	0	33.68	30	35	0.081	K	HIGLVYSGMGPDYR	V				6	091224LimSK_Exosome3_06.4370.4370.3.dta
36					23945	1	1	522.26	1563.76	3	1563.75	0.0091	71	84	0	41.07	25	35	0.015	K	HIGLVYSGMGPDYR	V				9	091224LimSK_Exosome3_06.3902.3902.3.dta
36					23946	1	1	522.26	1563.76	3	1563.75	0.0091	71	84	0	39.71	27	35	0.02	K	HIGLVYSGMGPDYR	V				16	091224LimSK_Exosome3_06.4035.4035.3.dta
36					23947	1	1	522.26	1563.76	3	1563.75	0.0092	71	84	0	25.94	22	35	0.48	K	HIGLVYSGMGPDYR	V				13	091224LimSK_Exosome3_07.4204.4204.3.dta
36					23948	1	1	522.26	1563.76	3	1563.75	0.0093	71	84	0	27.61	21	35	0.33	K	HIGLVYSGMGPDYR	V				10	091224LimSK_Exosome3_07.4063.4063.3.dta
36					23949	1	1	522.26	1563.76	3	1563.75	0.0094	71	84	0	47.93	30	35	0.0031	K	HIGLVYSGMGPDYR	V				7	091224LimSK_Exosome3_06.3968.3968.3.dta
36					23950	1	1	522.261	1563.76	3	1563.75	0.0095	71	84	0	43.45	30	35	0.0086	K	HIGLVYSGMGPDYR	V				15	091224LimSK_Exosome3_06.4167.4167.3.dta
36					23951	1	1	522.261	1563.76	3	1563.75	0.0095	71	84	0	40.35	28	35	0.018	K	HIGLVYSGMGPDYR	V				7	091224LimSK_Exosome3_06.4102.4102.3.dta
36					23952	1	1	782.887	1563.76	2	1563.75	0.0098	71	84	0	61.59	17	35	0.00013	K	HIGLVYSGMGPDYR	V				7	091224LimSK_Exosome3_06.3910.3910.2.dta
36					23953	1	1	522.261	1563.76	3	1563.75	0.0098	71	84	0	33.1	27	35	0.094	K	HIGLVYSGMGPDYR	V				17	091224LimSK_Exosome3_06.4300.4300.3.dta
36					23954	1	1	782.888	1563.76	2	1563.75	0.01	71	84	0	71.6	26	35	1.3e-05	K	HIGLVYSGMGPDYR	V				13	091224LimSK_Exosome3_06.3980.3980.2.dta
36					23955	1	1	782.888	1563.76	2	1563.75	0.0104	71	84	0	34.47	21	35	0.067	K	HIGLVYSGMGPDYR	V				9	091224LimSK_Exosome3_06.4248.4248.2.dta
36					23956	1	1	782.888	1563.76	2	1563.75	0.0106	71	84	0	68.51	24	35	2.6e-05	K	HIGLVYSGMGPDYR	V				12	091224LimSK_Exosome3_06.4182.4182.2.dta
36					23958	1	1	782.888	1563.76	2	1563.75	0.0118	71	84	0	28.21	19	35	0.29	K	HIGLVYSGMGPDYR	V				5	091224LimSK_Exosome3_06.4349.4349.2.dta
36					23959	1	1	782.888	1563.76	2	1563.75	0.0118	71	84	0	49.71	21	35	0.002	K	HIGLVYSGMGPDYR	V				14	091224LimSK_Exosome3_06.4116.4116.2.dta
36					23961	1	1	782.889	1563.76	2	1563.75	0.0135	71	84	0	31.04	21	35	0.15	K	HIGLVYSGMGPDYR	V				13	091224LimSK_Exosome3_06.4046.4046.2.dta
36					23982	1	1	783.389	1564.76	2	1563.75	1.013	71	84	0	37.75	19	35	0.033	K	HIGLVYSGMGPDYR	V				13	091224LimSK_Exosome3_06.4237.4237.2.dta
36					24009	1	1	783.881	1565.75	2	1563.75	1.998	71	84	0	23.08	18	36	1	K	HIGLVYSGMGPDYR	V				8	091224LimSK_Exosome3_06.4274.4274.2.dta
36					28325	1	1	830.971	1659.93	2	1659.92	0.0087	220	234	2	26.12		31	0.16	R	RLTPTEVKDYLAAIA	-				8	091224LimSK_Exosome3_06.6838.6838.2.dta
36					28329	1	1	830.973	1659.93	2	1659.92	0.012	220	234	2	28.79	15	30	0.079	R	RLTPTEVKDYLAAIA	-				8	091224LimSK_Exosome3_06.6854.6854.2.dta
36					40904	1	1	676.389	2026.15	3	2026.15	0	19	39	0	30.17	23	29	0.039	K	LVQIEYALAAVAGGAPSVGIK	A				17	091224LimSK_Exosome3_06.9404.9404.3.dta
36					40909	1	1	676.393	2026.16	3	2026.15	0.0093	19	39	0	54.01		28	0.00013	K	LVQIEYALAAVAGGAPSVGIK	A				21	091224LimSK_Exosome3_06.8374.8374.3.dta
36					40910	1	1	676.393	2026.16	3	2026.15	0.01	19	39	0	35.06	20	28	0.01	K	LVQIEYALAAVAGGAPSVGIK	A				12	091224LimSK_Exosome3_08.7558.7558.3.dta
36					40912	1	1	676.393	2026.16	3	2026.15	0.0105	19	39	0	26.94	24	27	0.064	K	LVQIEYALAAVAGGAPSVGIK	A				11	091224LimSK_Exosome3_08.7534.7534.3.dta
36					40913	1	1	1014.09	2026.16	2	2026.15	0.0112	19	39	0	35.35	21	27	0.0091	K	LVQIEYALAAVAGGAPSVGIK	A				9	091224LimSK_Exosome3_06.8164.8164.2.dta
36					40916	1	1	676.393	2026.16	3	2026.15	0.0122	19	39	0	26.88	18	27	0.063	K	LVQIEYALAAVAGGAPSVGIK	A				16	091224LimSK_Exosome3_08.7644.7644.3.dta
36					40917	1	1	1014.09	2026.16	2	2026.15	0.0127	19	39	0	77.15		27	5.8e-07	K	LVQIEYALAAVAGGAPSVGIK	A				11	091224LimSK_Exosome3_06.8096.8096.2.dta
36					40918	1	1	676.394	2026.16	3	2026.15	0.0127	19	39	0	30.44	21	27	0.027	K	LVQIEYALAAVAGGAPSVGIK	A				20	091224LimSK_Exosome3_06.8464.8464.3.dta
36					40919	1	1	676.394	2026.16	3	2026.15	0.013	19	39	0	43.51		27	0.0013	K	LVQIEYALAAVAGGAPSVGIK	A				14	091224LimSK_Exosome3_08.7469.7469.3.dta
36					40920	1	1	676.394	2026.16	3	2026.15	0.0138	19	39	0	72.22		27	1.8e-06	K	LVQIEYALAAVAGGAPSVGIK	A				16	091224LimSK_Exosome3_06.8240.8240.3.dta
36					40921	1	1	676.394	2026.16	3	2026.15	0.014	19	39	0	58.44	26	27	4.4e-05	K	LVQIEYALAAVAGGAPSVGIK	A				17	091224LimSK_Exosome3_06.8173.8173.3.dta
36					40924	1	1	1014.09	2026.16	2	2026.15	0.0156	19	39	0	36.2	26	27	0.0071	K	LVQIEYALAAVAGGAPSVGIK	A				6	091224LimSK_Exosome3_06.8180.8180.2.dta
36					40925	1	1	676.395	2026.16	3	2026.15	0.0157	19	39	0	65.15		27	9.1e-06	K	LVQIEYALAAVAGGAPSVGIK	A				19	091224LimSK_Exosome3_06.8107.8107.3.dta
36					40927	1	1	676.395	2026.16	3	2026.15	0.0169	19	39	0	59.8	26	27	2.9e-05	K	LVQIEYALAAVAGGAPSVGIK	A				22	091224LimSK_Exosome3_06.8306.8306.3.dta
36					40928	1	1	1014.09	2026.16	2	2026.15	0.0183	19	39	0	24.81	19	27	0.087	K	LVQIEYALAAVAGGAPSVGIK	A				6	091224LimSK_Exosome3_08.7481.7481.2.dta
36					40929	1	1	676.395	2026.16	3	2026.15	0.0184	19	39	0	56.6	26	27	5.9e-05	K	LVQIEYALAAVAGGAPSVGIK	A				16	091224LimSK_Exosome3_06.8083.8083.3.dta
36					40930	1	1	676.396	2026.17	3	2026.15	0.0193	19	39	0	33.69	20	27	0.011	K	LVQIEYALAAVAGGAPSVGIK	A				15	091224LimSK_Exosome3_06.9158.9158.3.dta
36					40931	1	1	676.396	2026.17	3	2026.15	0.0196	19	39	0	48.48	24	27	0.00036	K	LVQIEYALAAVAGGAPSVGIK	A				12	091224LimSK_Exosome3_06.8567.8567.3.dta
36					40944	1	1	1014.58	2027.15	2	2026.15	1.0077	19	39	0	29.35	23	27	0.034	K	LVQIEYALAAVAGGAPSVGIK	A				6	091224LimSK_Exosome3_08.7494.7494.2.dta
36					40946	1	1	1014.59	2027.16	2	2026.15	1.0151	19	39	0	23.76	19	26	0.1	K	LVQIEYALAAVAGGAPSVGIK	A				7	091224LimSK_Exosome3_08.7568.7568.2.dta
36					40947	1	1	676.728	2027.16	3	2026.15	1.0152	19	39	0	45.67	24	26	0.00067	K	LVQIEYALAAVAGGAPSVGIK	A				16	091224LimSK_Exosome3_06.9411.9411.3.dta
36					40948	1	1	676.728	2027.16	3	2026.15	1.0164	19	39	0	23.72	18	26	0.1	K	LVQIEYALAAVAGGAPSVGIK	A				17	091224LimSK_Exosome3_08.7633.7633.3.dta
36					40950	1	1	676.728	2027.16	3	2026.15	1.0169	19	39	0	32.56	24	26	0.013	K	LVQIEYALAAVAGGAPSVGIK	A				6	091224LimSK_Exosome3_06.9272.9272.3.dta
36					40951	1	1	676.729	2027.16	3	2026.15	1.0174	19	39	0	23.04		26	0.12	K	LVQIEYALAAVAGGAPSVGIK	A				14	091224LimSK_Exosome3_08.7566.7566.3.dta
36					40968	1	1	677.063	2028.17	3	2026.15	2.0224	19	39	0	23.89	23	26	0.095	K	LVQIEYALAAVAGGAPSVGIK	A				8	091224LimSK_Exosome3_06.9946.9946.3.dta
36					46781	1	1	1101.07	2200.13	2	2200.13	0.0068	178	196	0	73.5	24	35	7.5e-06	R	YNEDLELEDAIHTAILTLK	E				20	091224LimSK_Exosome3_06.8784.8784.2.dta
36					46782	1	1	1101.07	2200.13	2	2200.13	0.0076	178	196	0	52.08	21	35	0.001	R	YNEDLELEDAIHTAILTLK	E				13	091224LimSK_Exosome3_08.8304.8304.2.dta
36					46783	1	1	734.386	2200.14	3	2200.13	0.0095	178	196	0	33.09	20	35	0.079	R	YNEDLELEDAIHTAILTLK	E				7	091224LimSK_Exosome3_06.9367.9367.3.dta
36					46784	1	1	734.386	2200.14	3	2200.13	0.0097	178	196	0	26.32	17	35	0.37	R	YNEDLELEDAIHTAILTLK	E				10	091224LimSK_Exosome3_06.9147.9147.3.dta
36					46786	1	1	734.387	2200.14	3	2200.13	0.0118	178	196	0	43.54	24	34	0.0069	R	YNEDLELEDAIHTAILTLK	E				9	091224LimSK_Exosome3_05.8616.8616.3.dta
36					46787	1	1	734.387	2200.14	3	2200.13	0.0119	178	196	0	44.01	25	34	0.0062	R	YNEDLELEDAIHTAILTLK	E				10	091224LimSK_Exosome3_07.8997.8997.3.dta
36					46788	1	1	734.387	2200.14	3	2200.13	0.012	178	196	0	36.36	23	34	0.036	R	YNEDLELEDAIHTAILTLK	E				9	091224LimSK_Exosome3_08.8395.8395.3.dta
36					46789	1	1	734.387	2200.14	3	2200.13	0.012	178	196	0	34.84	19	34	0.051	R	YNEDLELEDAIHTAILTLK	E				10	091224LimSK_Exosome3_06.9217.9217.3.dta
36					46790	1	1	734.387	2200.14	3	2200.13	0.0123	178	196	0	56.7	24	34	0.00032	R	YNEDLELEDAIHTAILTLK	E				11	091224LimSK_Exosome3_08.8280.8280.3.dta
36					46791	1	1	734.387	2200.14	3	2200.13	0.0134	178	196	0	38.79	25	34	0.02	R	YNEDLELEDAIHTAILTLK	E				15	091224LimSK_Exosome3_06.9075.9075.3.dta
36					46794	1	1	734.388	2200.14	3	2200.13	0.0144	178	196	0	65.38	23	34	4.4e-05	R	YNEDLELEDAIHTAILTLK	E				11	091224LimSK_Exosome3_06.8924.8924.3.dta
36					46795	1	1	734.388	2200.14	3	2200.13	0.0144	178	196	0	27.59	18	34	0.26	R	YNEDLELEDAIHTAILTLK	E				10	091224LimSK_Exosome3_07.9076.9076.3.dta
36					46797	1	1	734.388	2200.14	3	2200.13	0.0163	178	196	0	32.58	19	34	0.08	R	YNEDLELEDAIHTAILTLK	E				9	091224LimSK_Exosome3_06.9281.9281.3.dta
36					46798	1	1	734.388	2200.14	3	2200.13	0.0164	178	196	0	68.63		34	2e-05	R	YNEDLELEDAIHTAILTLK	E				10	091224LimSK_Exosome3_06.8724.8724.3.dta
36					46799	1	1	734.388	2200.14	3	2200.13	0.0164	178	196	0	67.24	22	34	2.8e-05	R	YNEDLELEDAIHTAILTLK	E				10	091224LimSK_Exosome3_08.8341.8341.3.dta
36					46800	1	1	734.388	2200.14	3	2200.13	0.0167	178	196	0	70.26	26	34	1.4e-05	R	YNEDLELEDAIHTAILTLK	E				11	091224LimSK_Exosome3_06.8789.8789.3.dta
36					46801	1	1	734.388	2200.14	3	2200.13	0.0167	178	196	0	41.27	26	34	0.011	R	YNEDLELEDAIHTAILTLK	E				10	091224LimSK_Exosome3_06.8989.8989.3.dta
36					46802	1	1	734.389	2200.14	3	2200.13	0.0175	178	196	0	73.74	25	34	6.1e-06	R	YNEDLELEDAIHTAILTLK	E				11	091224LimSK_Exosome3_07.9007.9007.3.dta
36					46803	1	1	1101.08	2200.14	2	2200.13	0.018	178	196	0	24.26	17	34	0.53	R	YNEDLELEDAIHTAILTLK	E				12	091224LimSK_Exosome3_08.8346.8346.2.dta
36					46805	1	1	1101.08	2200.15	2	2200.13	0.0189	178	196	0	125.82	23	34	3.7e-11	R	YNEDLELEDAIHTAILTLK	E				14	091224LimSK_Exosome3_06.8735.8735.2.dta
36					46806	1	1	734.39	2200.15	3	2200.13	0.021	178	196	0	53.7	23	34	0.0006	R	YNEDLELEDAIHTAILTLK	E				11	091224LimSK_Exosome3_06.8859.8859.3.dta
36					46807	1	1	734.39	2200.15	3	2200.13	0.0214	178	196	0	54.01	22	34	0.00056	R	YNEDLELEDAIHTAILTLK	E				11	091224LimSK_Exosome3_07.9088.9088.3.dta
36					46828	1	1	734.72	2201.14	3	2200.13	1.0132	178	196	0	25.95	21	34	0.38	R	YNEDLELEDAIHTAILTLK	E				8	091224LimSK_Exosome3_08.8508.8508.3.dta
36					46829	1	1	1101.58	2201.14	2	2200.13	1.0136	178	196	0	32.26	18	34	0.089	R	YNEDLELEDAIHTAILTLK	E				15	091224LimSK_Exosome3_08.8313.8313.2.dta
36					46830	1	1	734.721	2201.14	3	2200.13	1.0164	178	196	0	27.27	20	34	0.27	R	YNEDLELEDAIHTAILTLK	E				9	091224LimSK_Exosome3_08.8401.8401.3.dta
36					46832	1	1	734.722	2201.14	3	2200.13	1.0183	178	196	0	37.13	21	34	0.028	R	YNEDLELEDAIHTAILTLK	E				11	091224LimSK_Exosome3_06.9057.9057.3.dta
36					46835	1	1	734.724	2201.15	3	2200.13	1.0243	178	196	0	33.34	17	34	0.064	R	YNEDLELEDAIHTAILTLK	E				7	091224LimSK_Exosome3_06.9154.9154.3.dta
36					46913	1	1	735.058	2202.15	3	2200.13	2.0258	178	196	0	33.19	21	34	0.063	R	YNEDLELEDAIHTAILTLK	E				9	091224LimSK_Exosome3_06.9228.9228.3.dta
36					52629	1	1	786.422	2356.25	3	2356.23	0.0177	177	196	1	24.32	18	33	0.42	K	RYNEDLELEDAIHTAILTLK	E				15	091224LimSK_Exosome3_06.8829.8829.3.dta
36					52630	1	1	786.423	2356.25	3	2356.23	0.0206	177	196	1	40.1	20	33	0.011	K	RYNEDLELEDAIHTAILTLK	E				18	091224LimSK_Exosome3_06.8753.8753.3.dta
36					52647	1	1	786.757	2357.25	3	2356.23	1.0224	177	196	1	32.24	17	33	0.065	K	RYNEDLELEDAIHTAILTLK	E				15	091224LimSK_Exosome3_06.8874.8874.3.dta
36					56420	1	1	841.125	2520.35	3	2520.34	0.0143	93	113	0	26.95	19	32	0.17	K	LAQQYYLVYQEPIPTAQLVQR	V				19	091224LimSK_Exosome3_06.6678.6678.3.dta
36					56421	1	1	841.125	2520.35	3	2520.34	0.015	93	113	0	21.97	21	32	0.51	K	LAQQYYLVYQEPIPTAQLVQR	V				20	091224LimSK_Exosome3_06.6452.6452.3.dta
36					56422	1	1	841.125	2520.35	3	2520.34	0.0156	93	113	0	36.53	15	31	0.018	K	LAQQYYLVYQEPIPTAQLVQR	V				22	091224LimSK_Exosome3_06.6665.6665.3.dta
36					56423	1	1	841.125	2520.35	3	2520.34	0.0157	93	113	0	28.11	23	31	0.12	K	LAQQYYLVYQEPIPTAQLVQR	V				24	091224LimSK_Exosome3_06.6599.6599.3.dta
36					56424	1	1	841.125	2520.35	3	2520.34	0.0159	93	113	0	40.27	24	31	0.0073	K	LAQQYYLVYQEPIPTAQLVQR	V				19	091224LimSK_Exosome3_06.6462.6462.3.dta
36					56425	1	1	1261.18	2520.35	2	2520.34	0.016	93	113	0	45.27	19	31	0.0023	K	LAQQYYLVYQEPIPTAQLVQR	V				12	091224LimSK_Exosome3_07.6559.6559.2.dta
36					56426	1	1	841.125	2520.35	3	2520.34	0.0163	93	113	0	50.69	20	31	0.00066	K	LAQQYYLVYQEPIPTAQLVQR	V				24	091224LimSK_Exosome3_06.6530.6530.3.dta
36					56427	1	1	841.126	2520.36	3	2520.34	0.0176	93	113	0	33.6	19	31	0.033	K	LAQQYYLVYQEPIPTAQLVQR	V				19	091224LimSK_Exosome3_07.6564.6564.3.dta
36					56428	1	1	1261.19	2520.36	2	2520.34	0.018	93	113	0	58.43	21	31	0.00011	K	LAQQYYLVYQEPIPTAQLVQR	V				14	091224LimSK_Exosome3_06.6518.6518.2.dta
36					56429	1	1	1261.19	2520.36	2	2520.34	0.0192	93	113	0	65.07	20	31	2.3e-05	K	LAQQYYLVYQEPIPTAQLVQR	V				12	091224LimSK_Exosome3_06.6454.6454.2.dta
36					56430	1	1	1261.19	2520.36	2	2520.34	0.0219	93	113	0	51.75	17	31	0.00047	K	LAQQYYLVYQEPIPTAQLVQR	V				7	091224LimSK_Exosome3_07.6576.6576.2.dta
36					59191	1	1	883.821	2648.44	3	2648.43	0.0096	92	113	1	22.59	22	30	0.28	R	KLAQQYYLVYQEPIPTAQLVQR	V				20	091224LimSK_Exosome3_08.5733.5733.3.dta
36					59193	1	1	883.823	2648.45	3	2648.43	0.0139	92	113	1	26.41	27	29	0.11	R	KLAQQYYLVYQEPIPTAQLVQR	V				19	091224LimSK_Exosome3_07.6413.6413.3.dta
36					59195	1	1	883.823	2648.45	3	2648.43	0.0157	92	113	1	20.18	16	29	0.43	R	KLAQQYYLVYQEPIPTAQLVQR	V				23	091224LimSK_Exosome3_06.6329.6329.3.dta
36					59196	1	1	883.825	2648.45	3	2648.43	0.0202	92	113	1	43.69	23	29	0.0018	R	KLAQQYYLVYQEPIPTAQLVQR	V				13	091224LimSK_Exosome3_07.6329.6329.3.dta	emPAI	3.81
45	IPI00016832	Tax_Id=9606 Gene_Symbol=PSMA1 Isoform Short of Proteasome subunit alpha type-1	1936	29822	398	1	1	408.765	815.515	2	815.512	0.0037	108	115	0	37.66		28	0.0067	R	LVSLIGSK	T				5	091224LimSK_Exosome3_06.1657.1657.2.dta
45					1099	1	1	443.773	885.532	2	885.528	0.0036	209	217	0	28.35	25	31	0.11	K	NVSIGIVGK	D				7	091224LimSK_Exosome3_06.1576.1576.2.dta
45					1100	1	1	443.773	885.532	2	885.528	0.0037	209	217	0	44.62	26	31	0.0027	K	NVSIGIVGK	D				7	091224LimSK_Exosome3_06.1634.1634.2.dta
45					1102	1	1	443.773	885.532	2	885.528	0.0037	209	217	0	36.64	30	31	0.017	K	NVSIGIVGK	D				6	091224LimSK_Exosome3_05.1663.1663.2.dta
45					1105	1	1	443.774	885.533	2	885.528	0.0041	209	217	0	35.76	20	31	0.02	K	NVSIGIVGK	D				7	091224LimSK_Exosome3_06.1702.1702.2.dta
45					1106	1	1	443.774	885.533	2	885.528	0.0042	209	217	0	25.6	20	31	0.21	K	NVSIGIVGK	D				7	091224LimSK_Exosome3_07.1689.1689.2.dta
45					1107	1	1	443.774	885.533	2	885.528	0.0043	209	217	0	30.74	15	31	0.064	K	NVSIGIVGK	D				7	091224LimSK_Exosome3_07.1755.1755.2.dta
45					1111	1	1	443.774	885.533	2	885.528	0.0049	209	217	0	29.51	20	32	0.094	K	NVSIGIVGK	D				7	091224LimSK_Exosome3_05.1728.1728.2.dta
45					1973	1	1	476.305	950.596	2	950.591	0.0042	42	50	0	20.09	19	23	0.11	K	THAVLVALK	R				10	091224LimSK_Exosome3_06.868.868.2.dta
45					1975	1	1	476.305	950.596	2	950.591	0.0045	42	50	0	22.58		23	0.062	K	THAVLVALK	R				11	091224LimSK_Exosome3_06.1003.1003.2.dta
45					1985	1	1	477.241	952.467	2	952.462	0.0043	83	89	0	44.81		34	0.0048	R	LLCNFMR	Q				6	091224LimSK_Exosome3_06.3045.3045.2.dta
45					1986	1	1	477.241	952.467	2	952.462	0.0045	83	89	0	27.97	29	34	0.22	R	LLCNFMR	Q				5	091224LimSK_Exosome3_06.3259.3259.2.dta
45					1987	1	1	477.241	952.467	2	952.462	0.0046	83	89	0	41.75	31	34	0.009	R	LLCNFMR	Q				6	091224LimSK_Exosome3_05.2927.2927.2.dta
45					1988	1	1	477.241	952.467	2	952.462	0.0046	83	89	0	42.28	30	34	0.0079	R	LLCNFMR	Q				6	091224LimSK_Exosome3_06.3179.3179.2.dta
45					1989	1	1	477.241	952.467	2	952.462	0.0047	83	89	0	38.18		34	0.02	R	LLCNFMR	Q				4	091224LimSK_Exosome3_05.2863.2863.2.dta
45					1990	1	1	477.241	952.467	2	952.462	0.0048	83	89	0	40.93	33	34	0.011	R	LLCNFMR	Q				6	091224LimSK_Exosome3_06.3113.3113.2.dta
45					1991	1	1	477.241	952.467	2	952.462	0.0049	83	89	0	37.95		34	0.023	R	LLCNFMR	Q				4	091224LimSK_Exosome3_05.2994.2994.2.dta
45					1992	1	1	477.241	952.467	2	952.462	0.005	83	89	0	25.31	30	34	0.42	R	LLCNFMR	Q				5	091224LimSK_Exosome3_07.3035.3035.2.dta
45					1993	1	1	477.241	952.467	2	952.462	0.0051	83	89	0	27	31	34	0.28	R	LLCNFMR	Q				5	091224LimSK_Exosome3_06.2982.2982.2.dta
45					1994	1	1	477.241	952.467	2	952.462	0.0052	83	89	0	26.18	32	34	0.34	R	LLCNFMR	Q				4	091224LimSK_Exosome3_07.2972.2972.2.dta
45					4924	1	1	369.906	1106.7	3	1106.69	0.004	42	51	1	31.38	15	22	0.0065	K	THAVLVALKR	A				12	091224LimSK_Exosome3_06.474.474.3.dta
45					4926	1	1	554.356	1106.7	2	1106.69	0.0043	42	51	1	23.13		22	0.044	K	THAVLVALKR	A				6	091224LimSK_Exosome3_06.498.498.2.dta
45					4928	1	1	554.356	1106.7	2	1106.69	0.0045	42	51	1	33.81		22	0.0037	K	THAVLVALKR	A				8	091224LimSK_Exosome3_05.733.733.2.dta
45					4929	1	1	369.906	1106.7	3	1106.69	0.0046	42	51	1	32.31	15	22	0.0053	K	THAVLVALKR	A				14	091224LimSK_Exosome3_05.789.789.3.dta
45					4930	1	1	369.906	1106.7	3	1106.69	0.0047	42	51	1	43.47	20	22	0.0004	K	THAVLVALKR	A				13	091224LimSK_Exosome3_05.720.720.3.dta
45					4931	1	1	369.906	1106.7	3	1106.69	0.0049	42	51	1	23.32	18	22	0.042	K	THAVLVALKR	A				11	091224LimSK_Exosome3_06.586.586.3.dta
45					4932	1	1	369.906	1106.7	3	1106.69	0.0049	42	51	1	20.08	14	22	0.088	K	THAVLVALKR	A				11	091224LimSK_Exosome3_06.530.530.3.dta
45					4933	1	1	369.906	1106.7	3	1106.69	0.005	42	51	1	21.35	15	22	0.066	K	THAVLVALKR	A				10	091224LimSK_Exosome3_06.747.747.3.dta
45					4934	1	1	369.906	1106.7	3	1106.69	0.0053	42	51	1	40.7	21	22	0.00075	K	THAVLVALKR	A				8	091224LimSK_Exosome3_05.656.656.3.dta
45					4935	1	1	369.907	1106.7	3	1106.69	0.0055	42	51	1	20.07	14	22	0.087	K	THAVLVALKR	A				12	091224LimSK_Exosome3_05.856.856.3.dta
45					4936	1	1	554.356	1106.7	2	1106.69	0.0057	42	51	1	37.96		22	0.0014	K	THAVLVALKR	A				11	091224LimSK_Exosome3_05.666.666.2.dta
45					12456	1	1	444.921	1331.74	3	1331.73	0.0063	97	107	0	24.9	26	32	0.31	R	FVFDRPLPVSR	L				9	091224LimSK_Exosome3_06.4256.4256.3.dta
45					12457	1	1	444.921	1331.74	3	1331.73	0.0063	97	107	0	25.55	26	32	0.27	R	FVFDRPLPVSR	L				5	091224LimSK_Exosome3_06.4321.4321.3.dta
45					12459	1	1	444.921	1331.74	3	1331.73	0.0069	97	107	0	26.07	29	32	0.24	R	FVFDRPLPVSR	L				12	091224LimSK_Exosome3_05.3435.3435.3.dta
45					12465	1	1	444.921	1331.74	3	1331.73	0.0075	97	107	0	20.13	21	32	0.92	R	FVFDRPLPVSR	L				10	091224LimSK_Exosome3_05.3369.3369.3.dta
45					12469	1	1	444.921	1331.74	3	1331.73	0.0078	97	107	0	28.94	24	32	0.12	R	FVFDRPLPVSR	L				11	091224LimSK_Exosome3_06.4190.4190.3.dta
45					12470	1	1	444.922	1331.74	3	1331.73	0.0078	97	107	0	22.77	31	32	0.51	R	FVFDRPLPVSR	L				10	091224LimSK_Exosome3_06.3994.3994.3.dta
45					12472	1	1	444.922	1331.74	3	1331.73	0.0079	97	107	0	21.19		32	0.73	R	FVFDRPLPVSR	L				9	091224LimSK_Exosome3_06.4454.4454.3.dta
45					12473	1	1	444.922	1331.74	3	1331.73	0.008	97	107	0	29.14	23	32	0.11	R	FVFDRPLPVSR	L				8	091224LimSK_Exosome3_06.4388.4388.3.dta
45					12475	1	1	444.922	1331.74	3	1331.73	0.0084	97	107	0	21.75	26	32	0.64	R	FVFDRPLPVSR	L				9	091224LimSK_Exosome3_05.3514.3514.3.dta
45					12918	1	1	673.348	1344.68	2	1344.68	0.0052	197	208	0	64.19	33	35	6.4e-05	R	ETLPAEQDLTTK	N				9	091224LimSK_Exosome3_06.1734.1734.2.dta
45					12919	1	1	673.349	1344.68	2	1344.68	0.0063	197	208	0	42.5	25	35	0.0099	R	ETLPAEQDLTTK	N				6	091224LimSK_Exosome3_06.1867.1867.2.dta
45					12920	1	1	673.349	1344.68	2	1344.68	0.0065	197	208	0	48.8	24	35	0.0023	R	ETLPAEQDLTTK	N				10	091224LimSK_Exosome3_04.1489.1489.2.dta
45					12921	1	1	673.349	1344.68	2	1344.68	0.0066	197	208	0	37.06	22	35	0.035	R	ETLPAEQDLTTK	N				6	091224LimSK_Exosome3_07.1748.1748.2.dta
45					12922	1	1	673.349	1344.68	2	1344.68	0.0067	197	208	0	77.78	29	35	3e-06	R	ETLPAEQDLTTK	N				10	091224LimSK_Exosome3_05.1782.1782.2.dta
45					12923	1	1	673.349	1344.68	2	1344.68	0.0067	197	208	0	70.14	30	35	1.7e-05	R	ETLPAEQDLTTK	N				10	091224LimSK_Exosome3_04.1550.1550.2.dta
45					12924	1	1	673.35	1344.68	2	1344.68	0.0074	197	208	0	65.49	33	35	5e-05	R	ETLPAEQDLTTK	N				9	091224LimSK_Exosome3_06.1667.1667.2.dta
45					12925	1	1	673.35	1344.68	2	1344.68	0.0074	197	208	0	68.51	31	35	2.5e-05	R	ETLPAEQDLTTK	N				10	091224LimSK_Exosome3_05.1716.1716.2.dta
45					12926	1	1	673.35	1344.68	2	1344.68	0.0075	197	208	0	42.42	34	35	0.0099	R	ETLPAEQDLTTK	N				7	091224LimSK_Exosome3_05.1657.1657.2.dta
45					12927	1	1	673.35	1344.68	2	1344.68	0.0077	197	208	0	67.06	25	35	3.3e-05	R	ETLPAEQDLTTK	N				9	091224LimSK_Exosome3_07.1808.1808.2.dta
45					12928	1	1	673.35	1344.68	2	1344.68	0.0077	197	208	0	62.16	32	35	0.0001	R	ETLPAEQDLTTK	N				9	091224LimSK_Exosome3_06.1801.1801.2.dta
45					12929	1	1	673.35	1344.69	2	1344.68	0.0079	197	208	0	38.18	25	35	0.025	R	ETLPAEQDLTTK	N				6	091224LimSK_Exosome3_06.1951.1951.2.dta
45					16740	1	1	477.917	1430.73	3	1430.72	0.0066	19	30	0	29.02	21	35	0.21	R	IHQIEYAMEAVK	Q				16	091224LimSK_Exosome3_06.3509.3509.3.dta
45					16741	1	1	477.917	1430.73	3	1430.72	0.0069	19	30	0	23.94	24	35	0.67	R	IHQIEYAMEAVK	Q				11	091224LimSK_Exosome3_06.3794.3794.3.dta
45					16742	1	1	477.917	1430.73	3	1430.72	0.0072	19	30	0	26.94	23	35	0.33	R	IHQIEYAMEAVK	Q				12	091224LimSK_Exosome3_05.2508.2508.3.dta
45					16743	1	1	477.917	1430.73	3	1430.72	0.0072	19	30	0	25.7	25	35	0.44	R	IHQIEYAMEAVK	Q				7	091224LimSK_Exosome3_05.2658.2658.3.dta
45					16744	1	1	477.917	1430.73	3	1430.72	0.0072	19	30	0	26.69	24	35	0.35	R	IHQIEYAMEAVK	Q				8	091224LimSK_Exosome3_06.3443.3443.3.dta
45					16745	1	1	477.917	1430.73	3	1430.72	0.0073	19	30	0	32.35	26	35	0.096	R	IHQIEYAMEAVK	Q				11	091224LimSK_Exosome3_05.2585.2585.3.dta
45					16746	1	1	716.372	1430.73	2	1430.72	0.0073	19	30	0	33.98		35	0.066	R	IHQIEYAMEAVK	Q				10	091224LimSK_Exosome3_06.3520.3520.2.dta
45					16747	1	1	477.917	1430.73	3	1430.72	0.0074	19	30	0	25.29	24	35	0.49	R	IHQIEYAMEAVK	Q				12	091224LimSK_Exosome3_06.3577.3577.3.dta
45					16748	1	1	477.917	1430.73	3	1430.72	0.0074	19	30	0	20.47	19	35	1.5	R	IHQIEYAMEAVK	Q				12	091224LimSK_Exosome3_06.3314.3314.3.dta
45					16750	1	1	477.917	1430.73	3	1430.72	0.0074	19	30	0	22.23	20	35	0.99	R	IHQIEYAMEAVK	Q				12	091224LimSK_Exosome3_06.3723.3723.3.dta
45					16751	1	1	477.917	1430.73	3	1430.72	0.0074	19	30	0	21.8	20	35	1.1	R	IHQIEYAMEAVK	Q				11	091224LimSK_Exosome3_06.3377.3377.3.dta
45					16754	1	1	716.373	1430.73	2	1430.72	0.0079	19	30	0	28.2	19	35	0.26	R	IHQIEYAMEAVK	Q				5	091224LimSK_Exosome3_06.3075.3075.2.dta
45					16756	1	1	716.373	1430.73	2	1430.72	0.0086	19	30	0	37.88	24	35	0.027	R	IHQIEYAMEAVK	Q				9	091224LimSK_Exosome3_06.3208.3208.2.dta
45					16757	1	1	716.373	1430.73	2	1430.72	0.0087	19	30	0	22.27	28	35	0.99	R	IHQIEYAMEAVK	Q				4	091224LimSK_Exosome3_05.2780.2780.2.dta
45					16758	1	1	716.373	1430.73	2	1430.72	0.0095	19	30	0	48.95	29	35	0.0022	R	IHQIEYAMEAVK	Q				6	091224LimSK_Exosome3_05.2499.2499.2.dta
45					16759	1	1	716.374	1430.73	2	1430.72	0.0096	19	30	0	30.81	26	35	0.14	R	IHQIEYAMEAVK	Q				10	091224LimSK_Exosome3_05.2650.2650.2.dta
45					16761	1	1	716.374	1430.73	2	1430.72	0.0098	19	30	0	42.96		35	0.0086	R	IHQIEYAMEAVK	Q				10	091224LimSK_Exosome3_05.2574.2574.2.dta
45					16763	1	1	716.374	1430.73	2	1430.72	0.0109	19	30	0	42.41		35	0.0091	R	IHQIEYAMEAVK	Q				10	091224LimSK_Exosome3_05.2489.2489.2.dta
45					17429	1	1	724.361	1446.71	2	1446.72	-0.0102	19	30	0	20.97	19	35	1.6	R	IHQIEYAMEAVK	Q		Oxidation (M)	0.000000010000.0	11	091224LimSK_Exosome3_06.1108.1108.2.dta
45					17431	1	1	483.248	1446.72	3	1446.72	0.0057	19	30	0	24.79	21	35	0.61	R	IHQIEYAMEAVK	Q		Oxidation (M)	0.000000010000.0	10	091224LimSK_Exosome3_06.1183.1183.3.dta
45					17432	1	1	724.369	1446.72	2	1446.72	0.0064	19	30	0	25.88	21	35	0.48	R	IHQIEYAMEAVK	Q		Oxidation (M)	0.000000010000.0	8	091224LimSK_Exosome3_06.1145.1145.2.dta
45					17433	1	1	724.37	1446.72	2	1446.72	0.0071	19	30	0	45.47	25	35	0.0052	R	IHQIEYAMEAVK	Q		Oxidation (M)	0.000000010000.0	6	091224LimSK_Exosome3_05.1258.1258.2.dta
45					17434	1	1	483.249	1446.73	3	1446.72	0.0074	19	30	0	22.9	27	35	0.94	R	IHQIEYAMEAVK	Q		Oxidation (M)	0.000000010000.0	7	091224LimSK_Exosome3_05.1277.1277.3.dta
45					17435	1	1	724.37	1446.73	2	1446.72	0.0075	19	30	0	25.66	18	35	0.5	R	IHQIEYAMEAVK	Q		Oxidation (M)	0.000000010000.0	11	091224LimSK_Exosome3_05.1325.1325.2.dta
45					17437	1	1	483.249	1446.73	3	1446.72	0.0078	19	30	0	26	23	35	0.46	R	IHQIEYAMEAVK	Q		Oxidation (M)	0.000000010000.0	6	091224LimSK_Exosome3_06.1120.1120.3.dta
45					17438	1	1	724.37	1446.73	2	1446.72	0.0079	19	30	0	34.07	24	35	0.072	R	IHQIEYAMEAVK	Q		Oxidation (M)	0.000000010000.0	8	091224LimSK_Exosome3_06.1211.1211.2.dta
45					32584	1	1	889.913	1777.81	2	1777.8	0.0095	4	18	0	63.57	21	36	0.00011	R	NQYDNDVTVWSPQGR	I				11	091224LimSK_Exosome3_06.3464.3464.2.dta
45					32585	1	1	593.611	1777.81	3	1777.8	0.0096	4	18	0	36.04	24	36	0.062	R	NQYDNDVTVWSPQGR	I				8	091224LimSK_Exosome3_06.3354.3354.3.dta
45					32586	1	1	889.913	1777.81	2	1777.8	0.0097	4	18	0	65.71	27	37	6.7e-05	R	NQYDNDVTVWSPQGR	I				12	091224LimSK_Exosome3_06.3398.3398.2.dta
45					32587	1	1	889.913	1777.81	2	1777.8	0.0097	4	18	0	65.91	19	37	6.4e-05	R	NQYDNDVTVWSPQGR	I				12	091224LimSK_Exosome3_06.3332.3332.2.dta
45					32589	1	1	889.914	1777.81	2	1777.8	0.0108	4	18	0	45.33	17	37	0.0074	R	NQYDNDVTVWSPQGR	I				8	091224LimSK_Exosome3_06.3534.3534.2.dta
45					32590	1	1	889.914	1777.81	2	1777.8	0.011	4	18	0	72.49	26	37	1.4e-05	R	NQYDNDVTVWSPQGR	I				8	091224LimSK_Exosome3_07.3191.3191.2.dta
45					32591	1	1	593.612	1777.81	3	1777.8	0.0114	4	18	0	31.11	34	37	0.19	R	NQYDNDVTVWSPQGR	I				6	091224LimSK_Exosome3_05.3143.3143.3.dta
45					32592	1	1	889.914	1777.81	2	1777.8	0.0115	4	18	0	61.39	22	36	0.00018	R	NQYDNDVTVWSPQGR	I				12	091224LimSK_Exosome3_05.3169.3169.2.dta
45					32593	1	1	889.914	1777.81	2	1777.8	0.0116	4	18	0	55.96	24	36	0.00063	R	NQYDNDVTVWSPQGR	I				7	091224LimSK_Exosome3_04.3078.3078.2.dta
45					32594	1	1	889.914	1777.81	2	1777.8	0.0118	4	18	0	57.6	19	36	0.00043	R	NQYDNDVTVWSPQGR	I				9	091224LimSK_Exosome3_06.3272.3272.2.dta
45					32595	1	1	889.914	1777.81	2	1777.8	0.0118	4	18	0	24.89	20	36	0.8	R	NQYDNDVTVWSPQGR	I				8	091224LimSK_Exosome3_05.3254.3254.2.dta
45					32596	1	1	889.915	1777.82	2	1777.8	0.0131	4	18	0	57.42	24	37	0.00046	R	NQYDNDVTVWSPQGR	I				9	091224LimSK_Exosome3_07.3129.3129.2.dta
45					32597	1	1	889.915	1777.82	2	1777.8	0.0135	4	18	0	45.8	21	37	0.0067	R	NQYDNDVTVWSPQGR	I				7	091224LimSK_Exosome3_05.3104.3104.2.dta
45					32619	1	1	890.402	1778.79	2	1777.8	0.988	4	18	0	30.38	18	36	0.2	R	NQYDNDVTVWSPQGR	I				10	091224LimSK_Exosome3_06.3603.3603.2.dta
45					32620	1	1	890.403	1778.79	2	1777.8	0.9899	4	18	0	36.66	19	36	0.049	R	NQYDNDVTVWSPQGR	I				7	091224LimSK_Exosome3_06.3624.3624.2.dta
45					32622	1	1	890.405	1778.8	2	1777.8	0.9938	4	18	0	28.45	20	36	0.32	R	NQYDNDVTVWSPQGR	I				6	091224LimSK_Exosome3_06.3158.3158.2.dta
45					32623	1	1	890.405	1778.8	2	1777.8	0.9943	4	18	0	46.02	20	36	0.0056	R	NQYDNDVTVWSPQGR	I				7	091224LimSK_Exosome3_06.3908.3908.2.dta
45					32624	1	1	890.406	1778.8	2	1777.8	0.9949	4	18	0	27.04	23	36	0.45	R	NQYDNDVTVWSPQGR	I				6	091224LimSK_Exosome3_06.3095.3095.2.dta
45					32625	1	1	890.406	1778.8	2	1777.8	0.9951	4	18	0	25.43	20	36	0.64	R	NQYDNDVTVWSPQGR	I				6	091224LimSK_Exosome3_05.2969.2969.2.dta
45					35879	1	1	627.619	1879.84	3	1879.83	0.0095	175	189	0	20.66	24	37	2.2	R	HMSEFMECNLNELVK	H				13	091224LimSK_Exosome3_05.5788.5788.3.dta
45					35880	1	1	627.619	1879.84	3	1879.83	0.0097	175	189	0	52.96		36	0.0013	R	HMSEFMECNLNELVK	H				10	091224LimSK_Exosome3_06.5786.5786.3.dta
45					35882	1	1	627.62	1879.84	3	1879.83	0.0104	175	189	0	24.72	30	36	0.84	R	HMSEFMECNLNELVK	H				16	091224LimSK_Exosome3_05.5595.5595.3.dta
45					35883	1	1	627.62	1879.84	3	1879.83	0.0108	175	189	0	31.22	34	36	0.19	R	HMSEFMECNLNELVK	H				9	091224LimSK_Exosome3_05.5662.5662.3.dta
45					35884	1	1	627.62	1879.84	3	1879.83	0.011	175	189	0	29.68		37	0.27	R	HMSEFMECNLNELVK	H				14	091224LimSK_Exosome3_05.5730.5730.3.dta
45					35886	1	1	627.62	1879.84	3	1879.83	0.0127	175	189	0	31.46	32	37	0.18	R	HMSEFMECNLNELVK	H				16	091224LimSK_Exosome3_06.5854.5854.3.dta
45					35887	1	1	940.927	1879.84	2	1879.83	0.0133	175	189	0	52.98	20	37	0.0013	R	HMSEFMECNLNELVK	H				11	091224LimSK_Exosome3_06.5871.5871.2.dta
45					35888	1	1	940.928	1879.84	2	1879.83	0.0139	175	189	0	61.24	24	36	0.00018	R	HMSEFMECNLNELVK	H				18	091224LimSK_Exosome3_06.5807.5807.2.dta
45					35890	1	1	940.928	1879.84	2	1879.83	0.0149	175	189	0	52.38	27	36	0.0014	R	HMSEFMECNLNELVK	H				11	091224LimSK_Exosome3_05.5708.5708.2.dta
45					35891	1	1	940.928	1879.84	2	1879.83	0.0152	175	189	0	61.62	21	36	0.00017	R	HMSEFMECNLNELVK	H				12	091224LimSK_Exosome3_06.5841.5841.2.dta
45					35892	1	1	940.929	1879.84	2	1879.83	0.016	175	189	0	56.9	23	36	0.00051	R	HMSEFMECNLNELVK	H				21	091224LimSK_Exosome3_06.5743.5743.2.dta
45					35893	1	1	940.929	1879.84	2	1879.83	0.0173	175	189	0	49.66	26	36	0.0027	R	HMSEFMECNLNELVK	H				7	091224LimSK_Exosome3_06.5736.5736.2.dta
45					45395	1	1	720.992	2159.95	3	2159.94	0.0101	244	263	1	24.03	24	37	1	K	AQPAQPADEPAEKADEPMEH	-				9	091224LimSK_Exosome3_05.874.874.3.dta
45					45396	1	1	1080.98	2159.95	2	2159.94	0.0101	244	263	1	21.79	21	37	1.7	K	AQPAQPADEPAEKADEPMEH	-				7	091224LimSK_Exosome3_05.831.831.2.dta
45					50560	1	1	763.689	2288.05	3	2288.04	0.0083	243	263	2	30.25	24	37	0.27	R	KAQPAQPADEPAEKADEPMEH	-				22	091224LimSK_Exosome3_05.578.578.3.dta
45					50562	1	1	763.69	2288.05	3	2288.04	0.0094	243	263	2	44.51	24	37	0.01	R	KAQPAQPADEPAEKADEPMEH	-				17	091224LimSK_Exosome3_05.523.523.3.dta
45					50564	1	1	573.019	2288.05	4	2288.04	0.0099	243	263	2	42.13	27	37	0.018	R	KAQPAQPADEPAEKADEPMEH	-				10	091224LimSK_Exosome3_05.524.524.4.dta
45					65416	1	1	1000.14	2997.4	3	2997.39	0.008	218	242	0	49.75	25	37	0.0033	K	DLEFTIYDDDDVSPFLEGLEERPQR	K				12	091224LimSK_Exosome3_08.7749.7749.3.dta
45					65417	1	1	1000.14	2997.41	3	2997.39	0.0173	218	242	0	21.07	19	37	2.4	K	DLEFTIYDDDDVSPFLEGLEERPQR	K				7	091224LimSK_Exosome3_05.8385.8385.3.dta
45					65418	1	1	1000.14	2997.41	3	2997.39	0.0181	218	242	0	32.83	26	37	0.16	K	DLEFTIYDDDDVSPFLEGLEERPQR	K				7	091224LimSK_Exosome3_05.8301.8301.3.dta
45					65419	1	1	1000.14	2997.41	3	2997.39	0.0188	218	242	0	49.05	26	37	0.0039	K	DLEFTIYDDDDVSPFLEGLEERPQR	K				12	091224LimSK_Exosome3_06.8448.8448.3.dta
45					65420	1	1	1000.14	2997.41	3	2997.39	0.0189	218	242	0	25.38	21	37	0.9	K	DLEFTIYDDDDVSPFLEGLEERPQR	K				9	091224LimSK_Exosome3_07.8543.8543.3.dta
45					65421	1	1	1000.14	2997.41	3	2997.39	0.0202	218	242	0	44.24	26	37	0.012	K	DLEFTIYDDDDVSPFLEGLEERPQR	K				11	091224LimSK_Exosome3_06.8338.8338.3.dta
45					65422	1	1	1000.14	2997.41	3	2997.39	0.0204	218	242	0	77.24	26	37	5.9e-06	K	DLEFTIYDDDDVSPFLEGLEERPQR	K				15	091224LimSK_Exosome3_06.8382.8382.3.dta
45					65423	1	1	1000.14	2997.41	3	2997.39	0.0207	218	242	0	47.05	25	37	0.0061	K	DLEFTIYDDDDVSPFLEGLEERPQR	K				15	091224LimSK_Exosome3_07.8588.8588.3.dta
45					65424	1	1	1000.14	2997.41	3	2997.39	0.021	218	242	0	40.67	24	37	0.027	K	DLEFTIYDDDDVSPFLEGLEERPQR	K				12	091224LimSK_Exosome3_06.8320.8320.3.dta
45					65425	1	1	1000.14	2997.41	3	2997.39	0.0213	218	242	0	52.08	25	37	0.0019	K	DLEFTIYDDDDVSPFLEGLEERPQR	K				13	091224LimSK_Exosome3_06.8518.8518.3.dta
45					65426	1	1	1000.14	2997.41	3	2997.39	0.022	218	242	0	25.83	22	37	0.81	K	DLEFTIYDDDDVSPFLEGLEERPQR	K				12	091224LimSK_Exosome3_06.8605.8605.3.dta
45					65427	1	1	1000.14	2997.41	3	2997.39	0.0221	218	242	0	24.16	26	37	1.2	K	DLEFTIYDDDDVSPFLEGLEERPQR	K				9	091224LimSK_Exosome3_08.7858.7858.3.dta
45					65429	1	1	1000.15	2997.41	3	2997.39	0.0254	218	242	0	72.93	26	37	1.6e-05	K	DLEFTIYDDDDVSPFLEGLEERPQR	K				12	091224LimSK_Exosome3_05.8169.8169.3.dta
45					65430	1	1	1000.15	2997.41	3	2997.39	0.0257	218	242	0	50.61	24	37	0.0027	K	DLEFTIYDDDDVSPFLEGLEERPQR	K				13	091224LimSK_Exosome3_06.8573.8573.3.dta
45					65431	1	1	1000.15	2997.41	3	2997.39	0.0257	218	242	0	33.36	22	37	0.14	K	DLEFTIYDDDDVSPFLEGLEERPQR	K				10	091224LimSK_Exosome3_07.8664.8664.3.dta
45					65432	1	1	1000.15	2997.41	3	2997.39	0.0262	218	242	0	44.53	26	37	0.011	K	DLEFTIYDDDDVSPFLEGLEERPQR	K				11	091224LimSK_Exosome3_08.7970.7970.3.dta
45					65455	1	1	1000.47	2998.4	3	2997.39	1.0119	218	242	0	25.68	25	38	0.87	K	DLEFTIYDDDDVSPFLEGLEERPQR	K				9	091224LimSK_Exosome3_08.7945.7945.3.dta
45					65456	1	1	1000.48	2998.4	3	2997.39	1.0163	218	242	0	44.91	23	38	0.01	K	DLEFTIYDDDDVSPFLEGLEERPQR	K				11	091224LimSK_Exosome3_07.8527.8527.3.dta
45					65458	1	1	1000.48	2998.41	3	2997.39	1.0171	218	242	0	72.78	31	38	1.7e-05	K	DLEFTIYDDDDVSPFLEGLEERPQR	K				12	091224LimSK_Exosome3_05.8323.8323.3.dta
45					65459	1	1	1000.48	2998.41	3	2997.39	1.0171	218	242	0	30.8	24	38	0.26	K	DLEFTIYDDDDVSPFLEGLEERPQR	K				11	091224LimSK_Exosome3_07.8800.8800.3.dta
45					65460	1	1	1000.48	2998.41	3	2997.39	1.0185	218	242	0	21.35	22	38	2.3	K	DLEFTIYDDDDVSPFLEGLEERPQR	K				10	091224LimSK_Exosome3_08.7739.7739.3.dta
45					65461	1	1	1000.48	2998.41	3	2997.39	1.0196	218	242	0	25.53	31	37	0.88	K	DLEFTIYDDDDVSPFLEGLEERPQR	K				12	091224LimSK_Exosome3_05.8140.8140.3.dta
45					65471	1	1	1000.48	2998.42	3	2997.39	1.0293	218	242	0	42.36	25	38	0.018	K	DLEFTIYDDDDVSPFLEGLEERPQR	K				10	091224LimSK_Exosome3_05.8391.8391.3.dta
45					65472	1	1	1000.48	2998.42	3	2997.39	1.031	218	242	0	40.47	22	37	0.028	K	DLEFTIYDDDDVSPFLEGLEERPQR	K				10	091224LimSK_Exosome3_07.8824.8824.3.dta
45					65473	1	1	1000.48	2998.42	3	2997.39	1.0318	218	242	0	28.54	26	37	0.44	K	DLEFTIYDDDDVSPFLEGLEERPQR	K				10	091224LimSK_Exosome3_06.8596.8596.3.dta
45					65484	1	1	1000.81	2999.41	3	2997.39	2.0201	218	242	0	24.19	25	37	1.2	K	DLEFTIYDDDDVSPFLEGLEERPQR	K				9	091224LimSK_Exosome3_07.8508.8508.3.dta
45					65486	1	1	1000.81	2999.41	3	2997.39	2.0254	218	242	0	22.19	23	37	1.9	K	DLEFTIYDDDDVSPFLEGLEERPQR	K				13	091224LimSK_Exosome3_08.8107.8107.3.dta
45					65487	1	1	1000.81	2999.42	3	2997.39	2.0284	218	242	0	45.03	23	37	0.0099	K	DLEFTIYDDDDVSPFLEGLEERPQR	K				10	091224LimSK_Exosome3_06.8586.8586.3.dta	emPAI	8.19
46	IPI00028004	Tax_Id=9606 Gene_Symbol=PSMB3 Proteasome subunit beta type-3	1919	23219	1149	1	1	446.762	891.51	2	891.506	0.0035	71	77	0	38.13		31	0.012	R	LNLYELK	E				6	091224LimSK_Exosome3_06.3277.3277.2.dta
46					1151	1	1	446.763	891.511	2	891.506	0.0042	71	77	0	35.74		31	0.02	R	LNLYELK	E				6	091224LimSK_Exosome3_06.3477.3477.2.dta
46					1152	1	1	446.763	891.511	2	891.506	0.0043	71	77	0	35.88		31	0.02	R	LNLYELK	E				6	091224LimSK_Exosome3_06.3410.3410.2.dta
46					1153	1	1	446.763	891.511	2	891.506	0.0046	71	77	0	50.87		31	0.00062	R	LNLYELK	E				6	091224LimSK_Exosome3_07.3190.3190.2.dta
46					1154	1	1	446.763	891.511	2	891.506	0.0046	71	77	0	42.86		31	0.0039	R	LNLYELK	E				6	091224LimSK_Exosome3_06.3343.3343.2.dta
46					1155	1	1	446.763	891.511	2	891.506	0.0047	71	77	0	31.18		32	0.063	R	LNLYELK	E				6	091224LimSK_Exosome3_07.3123.3123.2.dta
46					1156	1	1	446.763	891.511	2	891.506	0.0047	71	77	0	40.2		32	0.0079	R	LNLYELK	E				6	091224LimSK_Exosome3_06.3217.3217.2.dta
46					1157	1	1	446.763	891.511	2	891.506	0.0048	71	77	0	46.77		32	0.0017	R	LNLYELK	E				6	091224LimSK_Exosome3_06.3545.3545.2.dta
46					1158	1	1	446.763	891.511	2	891.506	0.005	71	77	0	42.18		31	0.0048	R	LNLYELK	E				6	091224LimSK_Exosome3_05.3129.3129.2.dta
46					1160	1	1	446.763	891.512	2	891.506	0.0053	71	77	0	23.37	29	31	0.36	R	LNLYELK	E				6	091224LimSK_Exosome3_07.3286.3286.2.dta
46					6084	1	1	382.534	1144.58	3	1144.58	0.0041	18	27	1	24.88	26	34	0.49	K	NCVAIAADRR	F				6	091224LimSK_Exosome3_06.134.134.3.dta
46					26184	1	1	807.407	1612.8	2	1612.79	0.0072	28	41	0	56.15	23	35	0.00047	R	FGIQAQMVTTDFQK	I				12	091224LimSK_Exosome3_07.5250.5250.2.dta
46					26185	1	1	807.407	1612.8	2	1612.79	0.0082	28	41	0	51.58	19	35	0.0013	R	FGIQAQMVTTDFQK	I				7	091224LimSK_Exosome3_08.4890.4890.2.dta
46					26186	1	1	807.407	1612.8	2	1612.79	0.0084	28	41	0	45.42	21	35	0.0055	R	FGIQAQMVTTDFQK	I				12	091224LimSK_Exosome3_08.4868.4868.2.dta
46					26187	1	1	807.408	1612.8	2	1612.79	0.0086	28	41	0	47.9	19	35	0.0031	R	FGIQAQMVTTDFQK	I				9	091224LimSK_Exosome3_06.5682.5682.2.dta
46					26188	1	1	807.408	1612.8	2	1612.79	0.0087	28	41	0	85.94	23	35	4.9e-07	R	FGIQAQMVTTDFQK	I				9	091224LimSK_Exosome3_06.5386.5386.2.dta
46					26189	1	1	807.408	1612.8	2	1612.79	0.0092	28	41	0	59.33	21	35	0.00023	R	FGIQAQMVTTDFQK	I				11	091224LimSK_Exosome3_06.5595.5595.2.dta
46					26191	1	1	807.408	1612.8	2	1612.79	0.0092	28	41	0	86.07	21	35	4.8e-07	R	FGIQAQMVTTDFQK	I				9	091224LimSK_Exosome3_06.5251.5251.2.dta
46					26192	1	1	807.408	1612.8	2	1612.79	0.01	28	41	0	35	21	35	0.061	R	FGIQAQMVTTDFQK	I				8	091224LimSK_Exosome3_08.4805.4805.2.dta
46					26193	1	1	807.408	1612.8	2	1612.79	0.0103	28	41	0	59.55	21	35	0.00021	R	FGIQAQMVTTDFQK	I				8	091224LimSK_Exosome3_07.5264.5264.2.dta
46					26194	1	1	807.409	1612.8	2	1612.79	0.0108	28	41	0	70.15	22	35	1.8e-05	R	FGIQAQMVTTDFQK	I				10	091224LimSK_Exosome3_06.5452.5452.2.dta
46					26195	1	1	807.409	1612.8	2	1612.79	0.0112	28	41	0	88.76	23	35	2.5e-07	R	FGIQAQMVTTDFQK	I				11	091224LimSK_Exosome3_06.4916.4916.2.dta
46					26196	1	1	807.409	1612.8	2	1612.79	0.0112	28	41	0	39.03	29	35	0.024	R	FGIQAQMVTTDFQK	I				7	091224LimSK_Exosome3_07.5116.5116.2.dta
46					26197	1	1	807.409	1612.8	2	1612.79	0.0114	28	41	0	44.48	25	35	0.0069	R	FGIQAQMVTTDFQK	I				7	091224LimSK_Exosome3_07.5325.5325.2.dta
46					26198	1	1	807.409	1612.8	2	1612.79	0.0114	28	41	0	64.7	26	35	6.6e-05	R	FGIQAQMVTTDFQK	I				8	091224LimSK_Exosome3_06.5117.5117.2.dta
46					26199	1	1	807.409	1612.8	2	1612.79	0.0114	28	41	0	50.31	17	35	0.0018	R	FGIQAQMVTTDFQK	I				11	091224LimSK_Exosome3_06.4856.4856.2.dta
46					26200	1	1	807.409	1612.8	2	1612.79	0.0116	28	41	0	106.65	27	35	4.2e-09	R	FGIQAQMVTTDFQK	I				10	091224LimSK_Exosome3_06.5050.5050.2.dta
46					26201	1	1	807.409	1612.8	2	1612.79	0.0119	28	41	0	54.52	21	35	0.00068	R	FGIQAQMVTTDFQK	I				17	091224LimSK_Exosome3_07.5086.5086.2.dta
46					26202	1	1	807.409	1612.8	2	1612.79	0.0119	28	41	0	76.36	23	35	4.4e-06	R	FGIQAQMVTTDFQK	I				9	091224LimSK_Exosome3_06.5184.5184.2.dta
46					26203	1	1	807.409	1612.8	2	1612.79	0.012	28	41	0	107.16	27	35	3.6e-09	R	FGIQAQMVTTDFQK	I				10	091224LimSK_Exosome3_06.4983.4983.2.dta
46					26204	1	1	807.409	1612.8	2	1612.79	0.0121	28	41	0	50.22		35	0.0018	R	FGIQAQMVTTDFQK	I				11	091224LimSK_Exosome3_06.5535.5535.2.dta
46					26205	1	1	807.41	1612.81	2	1612.79	0.0132	28	41	0	47.18	18	35	0.0036	R	FGIQAQMVTTDFQK	I				8	091224LimSK_Exosome3_07.5180.5180.2.dta
46					26206	1	1	807.41	1612.81	2	1612.79	0.0133	28	41	0	70.69	25	35	1.6e-05	R	FGIQAQMVTTDFQK	I				9	091224LimSK_Exosome3_06.5319.5319.2.dta
46					26207	1	1	807.41	1612.81	2	1612.79	0.0144	28	41	0	62.87	29	35	9.2e-05	R	FGIQAQMVTTDFQK	I				8	091224LimSK_Exosome3_06.5616.5616.2.dta
46					26249	1	1	807.909	1613.8	2	1612.79	1.0113	28	41	0	30.52	16	35	0.18	R	FGIQAQMVTTDFQK	I				13	091224LimSK_Exosome3_08.4762.4762.2.dta
46					32084	1	1	589.641	1765.9	3	1765.89	0.0094	100	115	0	36.42	28	35	0.043	R	FGPYYTEPVIAGLDPK	T				9	091224LimSK_Exosome3_06.6064.6064.3.dta
46					32085	1	1	589.641	1765.9	3	1765.89	0.0095	100	115	0	36.96	24	35	0.037	R	FGPYYTEPVIAGLDPK	T				7	091224LimSK_Exosome3_06.6135.6135.3.dta
46					32086	1	1	883.959	1765.9	2	1765.89	0.0109	100	115	0	46.3	30	35	0.0044	R	FGPYYTEPVIAGLDPK	T				11	091224LimSK_Exosome3_06.6039.6039.2.dta
46					32087	1	1	883.959	1765.9	2	1765.89	0.0111	100	115	0	36.77	27	35	0.039	R	FGPYYTEPVIAGLDPK	T				9	091224LimSK_Exosome3_04.5518.5518.2.dta
46					32088	1	1	883.959	1765.9	2	1765.89	0.0111	100	115	0	42.91		35	0.0094	R	FGPYYTEPVIAGLDPK	T				10	091224LimSK_Exosome3_07.6185.6185.2.dta
46					32089	1	1	883.959	1765.9	2	1765.89	0.0116	100	115	0	34.74	22	35	0.06	R	FGPYYTEPVIAGLDPK	T				13	091224LimSK_Exosome3_03.5761.5761.2.dta
46					32090	1	1	883.96	1765.9	2	1765.89	0.0117	100	115	0	47.01	32	35	0.0035	R	FGPYYTEPVIAGLDPK	T				18	091224LimSK_Exosome3_07.6121.6121.2.dta
46					32091	1	1	883.96	1765.9	2	1765.89	0.0118	100	115	0	46.36	28	35	0.0041	R	FGPYYTEPVIAGLDPK	T				9	091224LimSK_Exosome3_07.6253.6253.2.dta
46					32092	1	1	883.96	1765.9	2	1765.89	0.012	100	115	0	39.06	30	35	0.022	R	FGPYYTEPVIAGLDPK	T				9	091224LimSK_Exosome3_07.6076.6076.2.dta
46					32093	1	1	883.96	1765.91	2	1765.89	0.0125	100	115	0	32.93	25	35	0.091	R	FGPYYTEPVIAGLDPK	T				8	091224LimSK_Exosome3_04.5556.5556.2.dta
46					32094	1	1	883.961	1765.91	2	1765.89	0.0146	100	115	0	35.15	30	35	0.054	R	FGPYYTEPVIAGLDPK	T				13	091224LimSK_Exosome3_05.5762.5762.2.dta
46					33737	1	1	604.666	1810.98	3	1809.97	1.01	178	194	1	25.05	23	32	0.29	R	DAVSGMGVIVHIIEKDK	I				8	091224LimSK_Exosome3_06.7253.7253.3.dta
46					36118	1	1	630.357	1888.05	3	1888.04	0.007	49	66	0	46.37	24	30	0.0013	R	LYIGLAGLATDVQTVAQR	L				15	091224LimSK_Exosome3_08.7069.7069.3.dta
46					36119	1	1	630.357	1888.05	3	1888.04	0.0085	49	66	0	42.4	16	30	0.0032	R	LYIGLAGLATDVQTVAQR	L				9	091224LimSK_Exosome3_08.7219.7219.3.dta
46					36120	1	1	945.033	1888.05	2	1888.04	0.0091	49	66	0	57	22	30	0.00011	R	LYIGLAGLATDVQTVAQR	L				12	091224LimSK_Exosome3_08.7062.7062.2.dta
46					36121	1	1	945.033	1888.05	2	1888.04	0.0101	49	66	0	57.43		30	9.6e-05	R	LYIGLAGLATDVQTVAQR	L				17	091224LimSK_Exosome3_08.7196.7196.2.dta
46					36122	1	1	630.358	1888.05	3	1888.04	0.0102	49	66	0	43.91	29	30	0.0022	R	LYIGLAGLATDVQTVAQR	L				18	091224LimSK_Exosome3_07.7787.7787.3.dta
46					36123	1	1	630.358	1888.05	3	1888.04	0.0103	49	66	0	63.54	21	30	2.4e-05	R	LYIGLAGLATDVQTVAQR	L				11	091224LimSK_Exosome3_06.7724.7724.3.dta
46					36124	1	1	630.358	1888.05	3	1888.04	0.0104	49	66	0	29.53	21	30	0.06	R	LYIGLAGLATDVQTVAQR	L				6	091224LimSK_Exosome3_08.7198.7198.3.dta
46					36125	1	1	630.358	1888.05	3	1888.04	0.0111	49	66	0	44.41	26	30	0.0019	R	LYIGLAGLATDVQTVAQR	L				9	091224LimSK_Exosome3_07.7847.7847.3.dta
46					36126	1	1	945.034	1888.05	2	1888.04	0.0115	49	66	0	73.51		30	2.4e-06	R	LYIGLAGLATDVQTVAQR	L				14	091224LimSK_Exosome3_08.7124.7124.2.dta
46					36127	1	1	630.358	1888.05	3	1888.04	0.0117	49	66	0	49.25	22	30	0.00064	R	LYIGLAGLATDVQTVAQR	L				18	091224LimSK_Exosome3_08.7126.7126.3.dta
46					36128	1	1	945.034	1888.05	2	1888.04	0.012	49	66	0	96.97		30	1.1e-08	R	LYIGLAGLATDVQTVAQR	L				13	091224LimSK_Exosome3_06.7721.7721.2.dta
46					36129	1	1	630.359	1888.05	3	1888.04	0.0126	49	66	0	53.22	19	30	0.00026	R	LYIGLAGLATDVQTVAQR	L				16	091224LimSK_Exosome3_06.7660.7660.3.dta
46					36130	1	1	945.035	1888.05	2	1888.04	0.013	49	66	0	92.53	26	30	3e-08	R	LYIGLAGLATDVQTVAQR	L				24	091224LimSK_Exosome3_06.7794.7794.2.dta
46					36131	1	1	945.035	1888.06	2	1888.04	0.0144	49	66	0	65.34	22	30	1.5e-05	R	LYIGLAGLATDVQTVAQR	L				18	091224LimSK_Exosome3_07.7792.7792.2.dta
46					36132	1	1	945.035	1888.06	2	1888.04	0.0145	49	66	0	70.89		30	4.1e-06	R	LYIGLAGLATDVQTVAQR	L				15	091224LimSK_Exosome3_06.7922.7922.2.dta
46					36133	1	1	945.036	1888.06	2	1888.04	0.0149	49	66	0	57.09	21	29	9.7e-05	R	LYIGLAGLATDVQTVAQR	L				10	091224LimSK_Exosome3_04.7632.7632.2.dta
46					36134	1	1	630.36	1888.06	3	1888.04	0.015	49	66	0	80.66	26	30	4.3e-07	R	LYIGLAGLATDVQTVAQR	L				13	091224LimSK_Exosome3_06.7793.7793.3.dta
46					36135	1	1	630.36	1888.06	3	1888.04	0.0158	49	66	0	27.93		30	0.081	R	LYIGLAGLATDVQTVAQR	L				16	091224LimSK_Exosome3_06.7916.7916.3.dta
46					36136	1	1	945.037	1888.06	2	1888.04	0.0176	49	66	0	89.9		29	4.9e-08	R	LYIGLAGLATDVQTVAQR	L				14	091224LimSK_Exosome3_06.7657.7657.2.dta
46					36137	1	1	945.037	1888.06	2	1888.04	0.0177	49	66	0	67.37	22	29	8.7e-06	R	LYIGLAGLATDVQTVAQR	L				21	091224LimSK_Exosome3_07.7856.7856.2.dta
46					36162	1	1	630.693	1889.06	3	1888.04	1.0144	49	66	0	40.47	22	29	0.0041	R	LYIGLAGLATDVQTVAQR	L				15	091224LimSK_Exosome3_08.7210.7210.3.dta
46					37011	1	1	641.674	1922	3	1921.99	0.0077	99	115	1	26.48	23	34	0.34	K	RFGPYYTEPVIAGLDPK	T				8	091224LimSK_Exosome3_06.5789.5789.3.dta
46					37012	1	1	641.677	1922.01	3	1921.99	0.0138	99	115	1	22.34	23	34	0.82	K	RFGPYYTEPVIAGLDPK	T				7	091224LimSK_Exosome3_06.5726.5726.3.dta
46					37082	1	1	642.009	1923.01	3	1921.99	1.0127	99	115	1	33.59	24	34	0.062	K	RFGPYYTEPVIAGLDPK	T				11	091224LimSK_Exosome3_06.5711.5711.3.dta	emPAI	1.94
47	IPI00555956	Tax_Id=9606 Gene_Symbol=PSMB4 Proteasome subunit beta type-4	1889	29242	2474	1	1	492.277	982.539	2	982.535	0.0039	132	139	0	24.86	22	32	0.26	R	AIHSWLTR	A				6	091224LimSK_Exosome3_06.1343.1343.2.dta
47					2475	1	1	492.277	982.539	2	982.535	0.0041	132	139	0	23.72	19	32	0.36	R	AIHSWLTR	A				5	091224LimSK_Exosome3_06.1405.1405.2.dta
47					3423	1	1	518.79	1035.57	2	1035.56	0.0051	232	240	0	30.7	32	33	0.094	R	FQIATVTEK	G				6	091224LimSK_Exosome3_06.1835.1835.2.dta
47					3424	1	1	518.79	1035.57	2	1035.56	0.0052	232	240	0	35.05		33	0.035	R	FQIATVTEK	G				7	091224LimSK_Exosome3_06.1901.1901.2.dta
47					3426	1	1	518.79	1035.57	2	1035.56	0.0054	232	240	0	26.54	31	33	0.24	R	FQIATVTEK	G				7	091224LimSK_Exosome3_07.1942.1942.2.dta
47					3427	1	1	518.79	1035.57	2	1035.56	0.0057	232	240	0	27.01	31	33	0.22	R	FQIATVTEK	G				5	091224LimSK_Exosome3_06.1969.1969.2.dta
47					22045	1	1	766.415	1530.82	2	1530.81	0.0075	46	60	0	35.25	23	34	0.038	R	TQNPMVTGTSVLGVK	F				7	091224LimSK_Exosome3_06.4262.4262.2.dta
47					22046	1	1	766.415	1530.82	2	1530.81	0.0075	46	60	0	45.19	24	34	0.0039	R	TQNPMVTGTSVLGVK	F				6	091224LimSK_Exosome3_06.4330.4330.2.dta
47					22048	1	1	766.416	1530.82	2	1530.81	0.0091	46	60	0	69.1	30	34	1.6e-05	R	TQNPMVTGTSVLGVK	F				12	091224LimSK_Exosome3_06.3921.3921.2.dta
47					22049	1	1	766.416	1530.82	2	1530.81	0.0091	46	60	0	67.61	29	34	2.2e-05	R	TQNPMVTGTSVLGVK	F				21	091224LimSK_Exosome3_06.3991.3991.2.dta
47					22050	1	1	511.279	1530.82	3	1530.81	0.0091	46	60	0	33.13	23	34	0.062	R	TQNPMVTGTSVLGVK	F				11	091224LimSK_Exosome3_06.3919.3919.3.dta
47					22052	1	1	766.416	1530.82	2	1530.81	0.0099	46	60	0	67.56	28	33	2.2e-05	R	TQNPMVTGTSVLGVK	F				19	091224LimSK_Exosome3_06.3854.3854.2.dta
47					22054	1	1	766.416	1530.82	2	1530.81	0.0104	46	60	0	60.59	29	33	0.00011	R	TQNPMVTGTSVLGVK	F				10	091224LimSK_Exosome3_06.3789.3789.2.dta
47					22055	1	1	766.416	1530.82	2	1530.81	0.0105	46	60	0	34.38	23	33	0.045	R	TQNPMVTGTSVLGVK	F				5	091224LimSK_Exosome3_06.4362.4362.2.dta
47					22056	1	1	766.416	1530.82	2	1530.81	0.0106	46	60	0	21.85	23	33	0.81	R	TQNPMVTGTSVLGVK	F				17	091224LimSK_Exosome3_06.4438.4438.2.dta
47					22057	1	1	766.417	1530.82	2	1530.81	0.0109	46	60	0	36.04	21	33	0.031	R	TQNPMVTGTSVLGVK	F				16	091224LimSK_Exosome3_07.3657.3657.2.dta
47					22059	1	1	766.417	1530.82	2	1530.81	0.0119	46	60	0	29.24	24	34	0.15	R	TQNPMVTGTSVLGVK	F				5	091224LimSK_Exosome3_06.4170.4170.2.dta
47					22060	1	1	766.417	1530.82	2	1530.81	0.0119	46	60	0	27.45	27	34	0.23	R	TQNPMVTGTSVLGVK	F				7	091224LimSK_Exosome3_06.4239.4239.2.dta
47					22061	1	1	766.417	1530.82	2	1530.81	0.0121	46	60	0	51.73	29	33	0.00084	R	TQNPMVTGTSVLGVK	F				9	091224LimSK_Exosome3_06.4103.4103.2.dta
47					22063	1	1	766.417	1530.82	2	1530.81	0.0123	46	60	0	26.1	16	34	0.31	R	TQNPMVTGTSVLGVK	F				9	091224LimSK_Exosome3_07.3590.3590.2.dta
47					22064	1	1	766.418	1530.82	2	1530.81	0.0131	46	60	0	21.48	27	34	0.9	R	TQNPMVTGTSVLGVK	F				7	091224LimSK_Exosome3_06.3728.3728.2.dta
47					22866	1	1	774.413	1546.81	2	1546.8	0.009	46	60	0	54.41	24	34	0.00051	R	TQNPMVTGTSVLGVK	F		Oxidation (M)	0.000010000000000.0	11	091224LimSK_Exosome3_06.2224.2224.2.dta
47					22867	1	1	774.413	1546.81	2	1546.8	0.0095	46	60	0	45.62	26	34	0.0038	R	TQNPMVTGTSVLGVK	F		Oxidation (M)	0.000010000000000.0	7	091224LimSK_Exosome3_06.2286.2286.2.dta
47					40349	1	1	1007.02	2012.02	2	2012	0.016	61	80	0	43.21		35	0.0085	K	FEGGVVIAADMLGSYGSLAR	F				17	091224LimSK_Exosome3_06.9282.9282.2.dta
47					40350	1	1	1007.02	2012.02	2	2012	0.016	61	80	0	38.63	20	35	0.024	K	FEGGVVIAADMLGSYGSLAR	F				14	091224LimSK_Exosome3_06.9248.9248.2.dta
47					46468	1	1	732.012	2193.01	3	2193	0.0088	90	109	0	21.48	16	37	2.1	R	VNNSTMLGASGDYADFQYLK	Q				14	091224LimSK_Exosome3_07.5910.5910.3.dta
47					46469	1	1	732.012	2193.01	3	2193	0.0101	90	109	0	25.87	25	37	0.74	R	VNNSTMLGASGDYADFQYLK	Q				11	091224LimSK_Exosome3_08.5609.5609.3.dta
47					46470	1	1	1097.51	2193.01	2	2193	0.0102	90	109	0	93.48	22	37	1.3e-07	R	VNNSTMLGASGDYADFQYLK	Q				15	091224LimSK_Exosome3_08.5577.5577.2.dta
47					46471	1	1	1097.52	2193.02	2	2193	0.0122	90	109	0	43.43	17	37	0.013	R	VNNSTMLGASGDYADFQYLK	Q				12	091224LimSK_Exosome3_06.6223.6223.2.dta
47					46472	1	1	732.013	2193.02	3	2193	0.0131	90	109	0	51.14	30	37	0.0022	R	VNNSTMLGASGDYADFQYLK	Q				17	091224LimSK_Exosome3_06.5845.5845.3.dta
47					46473	1	1	732.013	2193.02	3	2193	0.0133	90	109	0	48.75	26	37	0.0039	R	VNNSTMLGASGDYADFQYLK	Q				21	091224LimSK_Exosome3_08.5596.5596.3.dta
47					46474	1	1	1097.52	2193.02	2	2193	0.0139	90	109	0	81.71	23	37	1.9e-06	R	VNNSTMLGASGDYADFQYLK	Q				15	091224LimSK_Exosome3_07.5964.5964.2.dta
47					46475	1	1	1097.52	2193.02	2	2193	0.014	90	109	0	83.36	25	37	1.3e-06	R	VNNSTMLGASGDYADFQYLK	Q				16	091224LimSK_Exosome3_07.5896.5896.2.dta
47					46476	1	1	732.014	2193.02	3	2193	0.0146	90	109	0	39.61	20	37	0.032	R	VNNSTMLGASGDYADFQYLK	Q				18	091224LimSK_Exosome3_06.5898.5898.3.dta
47					46477	1	1	1097.52	2193.02	2	2193	0.0148	90	109	0	37.32	17	37	0.053	R	VNNSTMLGASGDYADFQYLK	Q				12	091224LimSK_Exosome3_08.5676.5676.2.dta
47					46478	1	1	1097.52	2193.02	2	2193	0.0149	90	109	0	63.27	19	37	0.00014	R	VNNSTMLGASGDYADFQYLK	Q				15	091224LimSK_Exosome3_08.5641.5641.2.dta
47					46479	1	1	1097.52	2193.02	2	2193	0.015	90	109	0	122.28	28	37	1.7e-10	R	VNNSTMLGASGDYADFQYLK	Q				14	091224LimSK_Exosome3_06.5930.5930.2.dta
47					46480	1	1	1097.52	2193.02	2	2193	0.0154	90	109	0	41.18	15	37	0.022	R	VNNSTMLGASGDYADFQYLK	Q				11	091224LimSK_Exosome3_07.6070.6070.2.dta
47					46481	1	1	1097.52	2193.02	2	2193	0.0155	90	109	0	55.15	24	37	0.00088	R	VNNSTMLGASGDYADFQYLK	Q				11	091224LimSK_Exosome3_06.6175.6175.2.dta
47					46482	1	1	1097.52	2193.02	2	2193	0.0157	90	109	0	87.84	24	37	4.7e-07	R	VNNSTMLGASGDYADFQYLK	Q				14	091224LimSK_Exosome3_06.5995.5995.2.dta
47					46483	1	1	1097.52	2193.02	2	2193	0.0169	90	109	0	80.75	21	37	2.5e-06	R	VNNSTMLGASGDYADFQYLK	Q				15	091224LimSK_Exosome3_06.5811.5811.2.dta
47					46484	1	1	1097.52	2193.02	2	2193	0.0172	90	109	0	111.95	23	37	1.8e-09	R	VNNSTMLGASGDYADFQYLK	Q				15	091224LimSK_Exosome3_06.5863.5863.2.dta
47					46485	1	1	732.015	2193.02	3	2193	0.0179	90	109	0	35.06	22	37	0.089	R	VNNSTMLGASGDYADFQYLK	Q				15	091224LimSK_Exosome3_06.5931.5931.3.dta
47					46486	1	1	1097.52	2193.02	2	2193	0.0182	90	109	0	43.23	19	37	0.014	R	VNNSTMLGASGDYADFQYLK	Q				13	091224LimSK_Exosome3_07.6032.6032.2.dta
47					46487	1	1	1097.52	2193.02	2	2193	0.0192	90	109	0	40.47	23	37	0.026	R	VNNSTMLGASGDYADFQYLK	Q				12	091224LimSK_Exosome3_07.5989.5989.2.dta
47					46488	1	1	1097.52	2193.02	2	2193	0.0199	90	109	0	38.88	22	37	0.038	R	VNNSTMLGASGDYADFQYLK	Q				13	091224LimSK_Exosome3_06.6155.6155.2.dta
47					46489	1	1	1097.52	2193.03	2	2193	0.0203	90	109	0	82.79	19	37	1.4e-06	R	VNNSTMLGASGDYADFQYLK	Q				13	091224LimSK_Exosome3_07.5889.5889.2.dta
47					46490	1	1	1097.52	2193.03	2	2193	0.0208	90	109	0	43.87	16	37	0.011	R	VNNSTMLGASGDYADFQYLK	Q				14	091224LimSK_Exosome3_06.6266.6266.2.dta
47					46516	1	1	1098	2193.99	2	2193	0.9856	90	109	0	23.19	16	37	1.3	R	VNNSTMLGASGDYADFQYLK	Q				11	091224LimSK_Exosome3_08.5730.5730.2.dta
47					46520	1	1	1098.01	2194	2	2193	0.9989	90	109	0	23.95	19	37	1.1	R	VNNSTMLGASGDYADFQYLK	Q				10	091224LimSK_Exosome3_08.5748.5748.2.dta
47					46525	1	1	1098.02	2194.02	2	2193	1.0156	90	109	0	36.82	15	37	0.057	R	VNNSTMLGASGDYADFQYLK	Q				13	091224LimSK_Exosome3_06.6208.6208.2.dta
47					46526	1	1	1098.02	2194.02	2	2193	1.0183	90	109	0	44.96	16	37	0.0087	R	VNNSTMLGASGDYADFQYLK	Q				12	091224LimSK_Exosome3_06.6290.6290.2.dta
47					46527	1	1	1098.02	2194.03	2	2193	1.0211	90	109	0	37.57	16	37	0.048	R	VNNSTMLGASGDYADFQYLK	Q				12	091224LimSK_Exosome3_08.5708.5708.2.dta
47					46528	1	1	1098.02	2194.03	2	2193	1.0238	90	109	0	30.61	20	37	0.24	R	VNNSTMLGASGDYADFQYLK	Q				9	091224LimSK_Exosome3_06.6370.6370.2.dta
47					54320	1	1	815.073	2442.2	3	2442.18	0.0112	110	131	0	58.96	25	36	0.0003	K	QVLGQMVIDEELLGDGHSYSPR	A				21	091224LimSK_Exosome3_08.6202.6202.3.dta
47					54321	1	1	815.073	2442.2	3	2442.18	0.0113	110	131	0	23.24	25	36	1.1	K	QVLGQMVIDEELLGDGHSYSPR	A				19	091224LimSK_Exosome3_07.6949.6949.3.dta
47					54322	1	1	815.073	2442.2	3	2442.18	0.0114	110	131	0	30.4	19	36	0.22	K	QVLGQMVIDEELLGDGHSYSPR	A				11	091224LimSK_Exosome3_06.7542.7542.3.dta
47					54323	1	1	815.074	2442.2	3	2442.18	0.0147	110	131	0	40.25	24	36	0.022	K	QVLGQMVIDEELLGDGHSYSPR	A				18	091224LimSK_Exosome3_06.7119.7119.3.dta
47					54324	1	1	815.074	2442.2	3	2442.18	0.0148	110	131	0	66.47	22	36	5.3e-05	K	QVLGQMVIDEELLGDGHSYSPR	A				14	091224LimSK_Exosome3_06.6600.6600.3.dta
47					54325	1	1	815.074	2442.2	3	2442.18	0.015	110	131	0	35.39	24	36	0.068	K	QVLGQMVIDEELLGDGHSYSPR	A				19	091224LimSK_Exosome3_08.6269.6269.3.dta
47					54326	1	1	815.074	2442.2	3	2442.18	0.0159	110	131	0	37.6	24	36	0.041	K	QVLGQMVIDEELLGDGHSYSPR	A				17	091224LimSK_Exosome3_07.6831.6831.3.dta
47					54327	1	1	815.074	2442.2	3	2442.18	0.016	110	131	0	52.13	24	36	0.0015	K	QVLGQMVIDEELLGDGHSYSPR	A				20	091224LimSK_Exosome3_06.6842.6842.3.dta
47					54328	1	1	815.074	2442.2	3	2442.18	0.0161	110	131	0	45.26	23	36	0.0071	K	QVLGQMVIDEELLGDGHSYSPR	A				11	091224LimSK_Exosome3_06.7053.7053.3.dta
47					54329	1	1	815.074	2442.2	3	2442.18	0.0164	110	131	0	54.59	23	36	0.00082	K	QVLGQMVIDEELLGDGHSYSPR	A				25	091224LimSK_Exosome3_06.6776.6776.3.dta
47					54330	1	1	815.074	2442.2	3	2442.18	0.0166	110	131	0	29.62	23	36	0.26	K	QVLGQMVIDEELLGDGHSYSPR	A				11	091224LimSK_Exosome3_06.7317.7317.3.dta
47					54331	1	1	815.074	2442.2	3	2442.18	0.0167	110	131	0	60.4	30	36	0.00022	K	QVLGQMVIDEELLGDGHSYSPR	A				26	091224LimSK_Exosome3_06.6663.6663.3.dta
47					54332	1	1	815.074	2442.2	3	2442.18	0.0168	110	131	0	47.1	22	36	0.0046	K	QVLGQMVIDEELLGDGHSYSPR	A				11	091224LimSK_Exosome3_06.7133.7133.3.dta
47					54333	1	1	815.075	2442.2	3	2442.18	0.0169	110	131	0	45.74	28	36	0.0063	K	QVLGQMVIDEELLGDGHSYSPR	A				25	091224LimSK_Exosome3_06.6985.6985.3.dta
47					54334	1	1	815.075	2442.2	3	2442.18	0.017	110	131	0	20.26	24	36	2.2	K	QVLGQMVIDEELLGDGHSYSPR	A				12	091224LimSK_Exosome3_06.7356.7356.3.dta
47					54335	1	1	815.075	2442.2	3	2442.18	0.0172	110	131	0	21.15	23	36	1.8	K	QVLGQMVIDEELLGDGHSYSPR	A				11	091224LimSK_Exosome3_06.7285.7285.3.dta
47					54336	1	1	815.075	2442.2	3	2442.18	0.0173	110	131	0	53.97	26	36	0.00094	K	QVLGQMVIDEELLGDGHSYSPR	A				12	091224LimSK_Exosome3_06.6936.6936.3.dta
47					54337	1	1	815.075	2442.2	3	2442.18	0.018	110	131	0	32.44	21	36	0.13	K	QVLGQMVIDEELLGDGHSYSPR	A				15	091224LimSK_Exosome3_07.6771.6771.3.dta
47					54338	1	1	815.075	2442.2	3	2442.18	0.0181	110	131	0	36.09	24	36	0.057	K	QVLGQMVIDEELLGDGHSYSPR	A				20	091224LimSK_Exosome3_07.6891.6891.3.dta
47					54339	1	1	815.075	2442.2	3	2442.18	0.0192	110	131	0	26.68	22	36	0.49	K	QVLGQMVIDEELLGDGHSYSPR	A				13	091224LimSK_Exosome3_07.6956.6956.3.dta
47					54340	1	1	815.075	2442.2	3	2442.18	0.0192	110	131	0	21.96	18	36	1.5	K	QVLGQMVIDEELLGDGHSYSPR	A				10	091224LimSK_Exosome3_06.9246.9246.3.dta
47					54341	1	1	815.075	2442.2	3	2442.18	0.0192	110	131	0	25.78	23	36	0.6	K	QVLGQMVIDEELLGDGHSYSPR	A				14	091224LimSK_Exosome3_06.7211.7211.3.dta
47					54343	1	1	815.076	2442.21	3	2442.18	0.0219	110	131	0	31.86	20	36	0.15	K	QVLGQMVIDEELLGDGHSYSPR	A				15	091224LimSK_Exosome3_06.7924.7924.3.dta
47					54354	1	1	815.407	2443.2	3	2442.18	1.0149	110	131	0	20.06	25	36	2.4	K	QVLGQMVIDEELLGDGHSYSPR	A				8	091224LimSK_Exosome3_06.7713.7713.3.dta
47					54358	1	1	815.408	2443.2	3	2442.18	1.0178	110	131	0	22.03	18	36	1.5	K	QVLGQMVIDEELLGDGHSYSPR	A				8	091224LimSK_Exosome3_06.9355.9355.3.dta
47					54363	1	1	815.41	2443.21	3	2442.18	1.0224	110	131	0	24.31	21	36	0.85	K	QVLGQMVIDEELLGDGHSYSPR	A				11	091224LimSK_Exosome3_06.9007.9007.3.dta
47					54364	1	1	815.41	2443.21	3	2442.18	1.0225	110	131	0	32.4	24	36	0.13	K	QVLGQMVIDEELLGDGHSYSPR	A				14	091224LimSK_Exosome3_06.7488.7488.3.dta
47					54366	1	1	815.41	2443.21	3	2442.18	1.024	110	131	0	53.38	25	36	0.001	K	QVLGQMVIDEELLGDGHSYSPR	A				12	091224LimSK_Exosome3_06.7640.7640.3.dta
47					54753	1	1	820.405	2458.19	3	2458.18	0.0127	110	131	0	42.59	29	37	0.014	K	QVLGQMVIDEELLGDGHSYSPR	A		Oxidation (M)	0.0000010000000000000000.0	21	091224LimSK_Exosome3_06.5899.5899.3.dta
47					54754	1	1	820.408	2458.2	3	2458.18	0.0209	110	131	0	35.04	19	36	0.076	K	QVLGQMVIDEELLGDGHSYSPR	A		Oxidation (M)	0.0000010000000000000000.0	13	091224LimSK_Exosome3_06.5968.5968.3.dta
47					59024	1	1	1316.63	2631.24	2	2631.22	0.0221	241	264	0	78.19	29	37	4.6e-06	K	GVEIEGPLSTETNWDIAHMISGFE	-				13	091224LimSK_Exosome3_06.8778.8778.2.dta
47					59033	1	1	1317.13	2632.24	2	2631.22	1.0267	241	264	0	60.77	25	37	0.00024	K	GVEIEGPLSTETNWDIAHMISGFE	-				18	091224LimSK_Exosome3_07.9009.9009.2.dta
47					59181	1	1	1324.63	2647.24	2	2647.21	0.025	241	264	0	42.9	19	37	0.016	K	GVEIEGPLSTETNWDIAHMISGFE	-		Oxidation (M)	0.000000000000000000100000.0	9	091224LimSK_Exosome3_06.7850.7850.2.dta	emPAI	2.65
49	IPI00025019	Tax_Id=9606 Gene_Symbol=PSMB1 Proteasome subunit beta type-1	1851	26700	2877	1	1	504.264	1006.51	2	1006.51	0.0045	205	213	0	52.07	27	34	0.00081	K	DVFISAAER	D				7	091224LimSK_Exosome3_07.2023.2023.2.dta
49					2878	1	1	504.264	1006.51	2	1006.51	0.0046	205	213	0	45.46	22	34	0.0037	K	DVFISAAER	D				7	091224LimSK_Exosome3_07.1886.1886.2.dta
49					2881	1	1	504.264	1006.51	2	1006.51	0.0048	205	213	0	28.1	22	34	0.2	K	DVFISAAER	D				7	091224LimSK_Exosome3_07.2480.2480.2.dta
49					2882	1	1	504.264	1006.51	2	1006.51	0.0049	205	213	0	20.11	20	34	1.3	K	DVFISAAER	D				6	091224LimSK_Exosome3_07.2314.2314.2.dta
49					2883	1	1	504.264	1006.51	2	1006.51	0.005	205	213	0	56.94	27	34	0.00026	K	DVFISAAER	D				7	091224LimSK_Exosome3_07.1952.1952.2.dta
49					2885	1	1	504.264	1006.51	2	1006.51	0.0051	205	213	0	28.26	17	34	0.19	K	DVFISAAER	D				5	091224LimSK_Exosome3_06.1840.1840.2.dta
49					2886	1	1	504.264	1006.51	2	1006.51	0.0052	205	213	0	43.03	27	34	0.0066	K	DVFISAAER	D				8	091224LimSK_Exosome3_07.2156.2156.2.dta
49					2887	1	1	504.264	1006.51	2	1006.51	0.0058	205	213	0	36.59	28	34	0.029	K	DVFISAAER	D				7	091224LimSK_Exosome3_07.2089.2089.2.dta
49					2914	1	1	505.253	1008.49	2	1008.49	0.0047	214	222	0	20.83	22	33	0.95	R	DVYTGDALR	I				6	091224LimSK_Exosome3_07.1243.1243.2.dta
49					6104	2	1	382.87	1145.59	3	1145.58	0.0048	57	66	0	20.12		34	1.3	R	LSEGFSIHTR	D				11	091224LimSK_Exosome3_07.2767.2767.3.dta
49					6105	1	1	382.87	1145.59	3	1145.58	0.0053	57	66	0	21.76	25	34	0.87	R	LSEGFSIHTR	D				4	091224LimSK_Exosome3_07.3161.3161.3.dta
49					6106	1	1	382.87	1145.59	3	1145.58	0.0055	57	66	0	26.14	31	34	0.32	R	LSEGFSIHTR	D				7	091224LimSK_Exosome3_07.2831.2831.3.dta
49					6109	1	1	573.802	1145.59	2	1145.58	0.0062	57	66	0	29.32	26	34	0.15	R	LSEGFSIHTR	D				8	091224LimSK_Exosome3_07.2873.2873.2.dta
49					6110	1	1	382.87	1145.59	3	1145.58	0.0062	57	66	0	27.05	21	34	0.25	R	LSEGFSIHTR	D				6	091224LimSK_Exosome3_07.2896.2896.3.dta
49					6111	1	1	382.87	1145.59	3	1145.58	0.0062	57	66	0	34.98	22	34	0.041	R	LSEGFSIHTR	D				7	091224LimSK_Exosome3_07.2962.2962.3.dta
49					6112	1	1	382.87	1145.59	3	1145.58	0.0062	57	66	0	26.26	28	34	0.31	R	LSEGFSIHTR	D				4	091224LimSK_Exosome3_07.3227.3227.3.dta
49					6113	1	1	573.802	1145.59	2	1145.58	0.0063	57	66	0	34.29	25	34	0.048	R	LSEGFSIHTR	D				8	091224LimSK_Exosome3_07.2940.2940.2.dta
49					6114	1	1	382.87	1145.59	3	1145.58	0.0063	57	66	0	23.08	26	34	0.63	R	LSEGFSIHTR	D				5	091224LimSK_Exosome3_07.3519.3519.3.dta
49					6115	1	1	573.802	1145.59	2	1145.58	0.0064	57	66	0	24.24	25	34	0.49	R	LSEGFSIHTR	D				8	091224LimSK_Exosome3_07.3009.3009.2.dta
49					6116	1	1	382.87	1145.59	3	1145.58	0.0065	57	66	0	25.1	25	34	0.41	R	LSEGFSIHTR	D				11	091224LimSK_Exosome3_07.3095.3095.3.dta
49					6117	1	1	382.871	1145.59	3	1145.58	0.007	57	66	0	37.58	27	34	0.023	R	LSEGFSIHTR	D				6	091224LimSK_Exosome3_07.3308.3308.3.dta
49					6118	1	1	573.802	1145.59	2	1145.58	0.007	57	66	0	31.11		34	0.1	R	LSEGFSIHTR	D				7	091224LimSK_Exosome3_07.3065.3065.2.dta
49					6119	1	1	382.871	1145.59	3	1145.58	0.0072	57	66	0	28.34	26	34	0.2	R	LSEGFSIHTR	D				4	091224LimSK_Exosome3_07.3371.3371.3.dta
49					6120	1	1	382.871	1145.59	3	1145.58	0.0073	57	66	0	35.73	27	34	0.035	R	LSEGFSIHTR	D				9	091224LimSK_Exosome3_07.3440.3440.3.dta
49					10806	1	1	644.849	1287.68	2	1287.68	0.0054	229	239	1	27.42	24	34	0.24	K	EGIREETVSLR	K				8	091224LimSK_Exosome3_07.1448.1448.2.dta
49					10812	1	1	644.85	1287.68	2	1287.68	0.0061	229	239	1	28.78	33	34	0.18	K	EGIREETVSLR	K				8	091224LimSK_Exosome3_07.1184.1184.2.dta
49					10814	1	1	644.85	1287.68	2	1287.68	0.0062	229	239	1	44.05		34	0.0054	K	EGIREETVSLR	K				11	091224LimSK_Exosome3_06.1061.1061.2.dta
49					10818	1	1	644.85	1287.69	2	1287.68	0.0068	229	239	1	30.97	28	34	0.11	K	EGIREETVSLR	K				6	091224LimSK_Exosome3_07.1381.1381.2.dta
49					10819	1	1	644.85	1287.69	2	1287.68	0.0068	229	239	1	43.81	31	34	0.0059	K	EGIREETVSLR	K				10	091224LimSK_Exosome3_07.1313.1313.2.dta
49					10820	1	1	644.85	1287.69	2	1287.68	0.008	229	239	1	47.72	32	34	0.0023	K	EGIREETVSLR	K				11	091224LimSK_Exosome3_07.1247.1247.2.dta
49					22774	1	1	773.369	1544.72	2	1544.73	-0.0028	147	160	0	30.95	23	35	0.16	K	GAVYSFDPVGSYQR	D				9	091224LimSK_Exosome3_06.4206.4206.2.dta
49					22776	1	1	773.374	1544.73	2	1544.73	0.0067	147	160	0	100.53	27	35	1.8e-08	K	GAVYSFDPVGSYQR	D				11	091224LimSK_Exosome3_07.3814.3814.2.dta
49					22778	1	1	773.375	1544.73	2	1544.73	0.0084	147	160	0	87.25	28	35	3.6e-07	K	GAVYSFDPVGSYQR	D				10	091224LimSK_Exosome3_07.3880.3880.2.dta
49					22779	1	1	773.375	1544.74	2	1544.73	0.0095	147	160	0	65.39	25	35	5.7e-05	K	GAVYSFDPVGSYQR	D				9	091224LimSK_Exosome3_06.4137.4137.2.dta
49					22782	1	1	773.375	1544.74	2	1544.73	0.0099	147	160	0	89.99	26	36	2e-07	K	GAVYSFDPVGSYQR	D				10	091224LimSK_Exosome3_07.3748.3748.2.dta
49					22783	1	1	773.375	1544.74	2	1544.73	0.0101	147	160	0	62.87	24	36	0.0001	K	GAVYSFDPVGSYQR	D				10	091224LimSK_Exosome3_06.4004.4004.2.dta
49					22784	1	1	773.375	1544.74	2	1544.73	0.0103	147	160	0	77.62	26	36	3.5e-06	K	GAVYSFDPVGSYQR	D				10	091224LimSK_Exosome3_07.3946.3946.2.dta
49					22785	1	1	773.377	1544.74	2	1544.73	0.0126	147	160	0	73.39	25	36	9.4e-06	K	GAVYSFDPVGSYQR	D				10	091224LimSK_Exosome3_06.4069.4069.2.dta
49					27953	1	1	551.281	1650.82	3	1650.81	0.007	185	198	0	43.3	27	36	0.0093	K	NMQNVEHVPLSLDR	A				18	091224LimSK_Exosome3_07.3669.3669.3.dta
49					27955	1	1	551.282	1650.82	3	1650.81	0.0079	185	198	0	39.38	34	35	0.023	K	NMQNVEHVPLSLDR	A				10	091224LimSK_Exosome3_07.3399.3399.3.dta
49					27956	1	1	826.419	1650.82	2	1650.81	0.0083	185	198	0	51.55	23	35	0.0014	K	NMQNVEHVPLSLDR	A				17	091224LimSK_Exosome3_07.3703.3703.2.dta
49					27957	1	1	551.282	1650.82	3	1650.81	0.0086	185	198	0	39.75	26	35	0.021	K	NMQNVEHVPLSLDR	A				18	091224LimSK_Exosome3_07.3467.3467.3.dta
49					27958	1	1	551.282	1650.82	3	1650.81	0.0086	185	198	0	25.7	27	35	0.53	K	NMQNVEHVPLSLDR	A				9	091224LimSK_Exosome3_07.3335.3335.3.dta
49					27960	1	1	551.282	1650.82	3	1650.81	0.0087	185	198	0	38.89	27	36	0.026	K	NMQNVEHVPLSLDR	A				14	091224LimSK_Exosome3_07.3736.3736.3.dta
49					27962	1	1	551.282	1650.82	3	1650.81	0.0089	185	198	0	44.48	27	36	0.0071	K	NMQNVEHVPLSLDR	A				16	091224LimSK_Exosome3_07.3534.3534.3.dta
49					27963	1	1	826.419	1650.82	2	1650.81	0.0089	185	198	0	55.77	26	36	0.00053	K	NMQNVEHVPLSLDR	A				6	091224LimSK_Exosome3_07.3501.3501.2.dta
49					27964	1	1	826.419	1650.82	2	1650.81	0.0092	185	198	0	68.89	26	35	2.6e-05	K	NMQNVEHVPLSLDR	A				11	091224LimSK_Exosome3_07.3567.3567.2.dta
49					27965	1	1	551.282	1650.82	3	1650.81	0.0092	185	198	0	44.5	27	35	0.007	K	NMQNVEHVPLSLDR	A				17	091224LimSK_Exosome3_07.3602.3602.3.dta
49					27966	1	1	551.282	1650.82	3	1650.81	0.0093	185	198	0	35.95	30	35	0.05	K	NMQNVEHVPLSLDR	A				13	091224LimSK_Exosome3_07.3909.3909.3.dta
49					27967	1	1	826.42	1650.82	2	1650.81	0.0099	185	198	0	26.8	17	36	0.42	K	NMQNVEHVPLSLDR	A				9	091224LimSK_Exosome3_07.3776.3776.2.dta
49					27968	1	1	551.282	1650.83	3	1650.81	0.0103	185	198	0	27.29		36	0.37	K	NMQNVEHVPLSLDR	A				12	091224LimSK_Exosome3_07.3805.3805.3.dta
49					27969	1	1	826.42	1650.83	2	1650.81	0.0113	185	198	0	54.59	25	35	0.00069	K	NMQNVEHVPLSLDR	A				10	091224LimSK_Exosome3_07.3436.3436.2.dta
49					27970	1	1	826.421	1650.83	2	1650.81	0.0122	185	198	0	69.79	25	35	2.1e-05	K	NMQNVEHVPLSLDR	A				8	091224LimSK_Exosome3_07.3635.3635.2.dta
49					27971	1	1	826.421	1650.83	2	1650.81	0.0128	185	198	0	35.28	19	36	0.06	K	NMQNVEHVPLSLDR	A				7	091224LimSK_Exosome3_07.3373.3373.2.dta
49					27988	1	1	551.61	1651.81	3	1650.81	0.9918	185	198	0	39.42		36	0.025	K	NMQNVEHVPLSLDR	A				8	091224LimSK_Exosome3_07.3887.3887.3.dta
49					35460	1	1	933.454	1864.89	2	1864.88	0.0129	78	94	0	42.22	20	36	0.014	K	TVIGCSGFHGDCLTLTK	I				14	091224LimSK_Exosome3_07.3920.3920.2.dta
49					35461	1	1	933.454	1864.89	2	1864.88	0.0131	78	94	0	55.72	22	36	0.00064	K	TVIGCSGFHGDCLTLTK	I				11	091224LimSK_Exosome3_07.3982.3982.2.dta
49					35463	1	1	933.455	1864.89	2	1864.88	0.0134	78	94	0	40.7	18	36	0.02	K	TVIGCSGFHGDCLTLTK	I				10	091224LimSK_Exosome3_07.4120.4120.2.dta
49					35464	1	1	933.455	1864.9	2	1864.88	0.0147	78	94	0	51.23	26	36	0.0018	K	TVIGCSGFHGDCLTLTK	I				7	091224LimSK_Exosome3_07.4050.4050.2.dta
49					35588	1	1	935.997	1869.98	2	1869.97	0.0112	110	127	0	40.76	20	34	0.012	K	AMTTGAIAAMLSTILYSR	R				9	091224LimSK_Exosome3_08.8623.8623.2.dta
49					35589	1	1	624.334	1869.98	3	1869.97	0.0113	110	127	0	53.48	24	34	0.00061	K	AMTTGAIAAMLSTILYSR	R				18	091224LimSK_Exosome3_07.9284.9284.3.dta
49					35590	1	1	935.999	1869.98	2	1869.97	0.0138	110	127	0	55.75	22	34	0.00034	K	AMTTGAIAAMLSTILYSR	R				20	091224LimSK_Exosome3_07.9344.9344.2.dta
49					35591	1	1	935.999	1869.98	2	1869.97	0.015	110	127	0	51.91	18	34	0.00083	K	AMTTGAIAAMLSTILYSR	R				16	091224LimSK_Exosome3_06.9060.9060.2.dta
49					35592	1	1	936	1869.99	2	1869.97	0.0161	110	127	0	69.77	23	33	1.3e-05	K	AMTTGAIAAMLSTILYSR	R				21	091224LimSK_Exosome3_07.9275.9275.2.dta
49					35615	1	1	936.5	1870.99	2	1869.97	1.0172	110	127	0	21.82	18	34	0.85	K	AMTTGAIAAMLSTILYSR	R				10	091224LimSK_Exosome3_08.8646.8646.2.dta
49					40083	1	1	1002.52	2003.02	2	2003.01	0.0099	165	184	0	59.26	25	35	0.0002	K	AGGSASAMLQPLLDNQVGFK	N				12	091224LimSK_Exosome3_06.6867.6867.2.dta
49					40084	1	1	668.682	2003.02	3	2003.01	0.0102	165	184	0	71.26	24	35	1.3e-05	K	AGGSASAMLQPLLDNQVGFK	N				20	091224LimSK_Exosome3_07.6918.6918.3.dta
49					40085	1	1	1002.52	2003.03	2	2003.01	0.0114	165	184	0	59.77	22	35	0.00018	K	AGGSASAMLQPLLDNQVGFK	N				13	091224LimSK_Exosome3_07.7055.7055.2.dta
49					40086	1	1	668.683	2003.03	3	2003.01	0.0121	165	184	0	54.6	25	35	0.00059	K	AGGSASAMLQPLLDNQVGFK	N				16	091224LimSK_Exosome3_06.6820.6820.3.dta
49					40087	1	1	668.683	2003.03	3	2003.01	0.0123	165	184	0	41.03	24	35	0.013	K	AGGSASAMLQPLLDNQVGFK	N				26	091224LimSK_Exosome3_06.6802.6802.3.dta
49					40088	1	1	1002.52	2003.03	2	2003.01	0.0126	165	184	0	89.05	26	35	2.1e-07	K	AGGSASAMLQPLLDNQVGFK	N				22	091224LimSK_Exosome3_07.6907.6907.2.dta
49					40089	1	1	1002.52	2003.03	2	2003.01	0.013	165	184	0	48.51	21	35	0.0023	K	AGGSASAMLQPLLDNQVGFK	N				9	091224LimSK_Exosome3_07.6842.6842.2.dta
49					40090	1	1	1002.52	2003.03	2	2003.01	0.0131	165	184	0	92.73	19	35	8.9e-08	K	AGGSASAMLQPLLDNQVGFK	N				22	091224LimSK_Exosome3_07.6973.6973.2.dta
49					40091	1	1	668.683	2003.03	3	2003.01	0.0135	165	184	0	43.83	25	35	0.0069	K	AGGSASAMLQPLLDNQVGFK	N				17	091224LimSK_Exosome3_07.6856.6856.3.dta
49					40093	1	1	1002.52	2003.03	2	2003.01	0.0143	165	184	0	57.84	18	35	0.00027	K	AGGSASAMLQPLLDNQVGFK	N				21	091224LimSK_Exosome3_07.7042.7042.2.dta
49					40094	1	1	668.684	2003.03	3	2003.01	0.0156	165	184	0	49.8	31	35	0.0017	K	AGGSASAMLQPLLDNQVGFK	N				10	091224LimSK_Exosome3_07.6986.6986.3.dta
49					40095	1	1	1002.52	2003.03	2	2003.01	0.0158	165	184	0	61.04	18	35	0.00013	K	AGGSASAMLQPLLDNQVGFK	N				22	091224LimSK_Exosome3_06.6799.6799.2.dta
49					40102	1	1	1003.01	2004.01	2	2003.01	0.9971	165	184	0	41.48	19	35	0.014	K	AGGSASAMLQPLLDNQVGFK	N				13	091224LimSK_Exosome3_07.6835.6835.2.dta
49					40103	1	1	669.017	2004.03	3	2003.01	1.014	165	184	0	22.99	21	35	0.85	K	AGGSASAMLQPLLDNQVGFK	N				11	091224LimSK_Exosome3_07.7076.7076.3.dta
49					40545	1	1	1010.52	2019.02	2	2019.01	0.0102	165	184	0	21.05	23	35	1.5	K	AGGSASAMLQPLLDNQVGFK	N		Oxidation (M)	0.00000001000000000000.0	15	091224LimSK_Exosome3_07.5286.5286.2.dta
49					40546	1	1	1010.52	2019.02	2	2019.01	0.0106	165	184	0	34.38	20	35	0.071	K	AGGSASAMLQPLLDNQVGFK	N		Oxidation (M)	0.00000001000000000000.0	9	091224LimSK_Exosome3_07.5353.5353.2.dta
49					44188	1	1	1062.53	2123.04	2	2123.03	0.0131	129	146	0	35.3	22	36	0.069	R	FFPYYVYNIIGGLDEEGK	G				14	091224LimSK_Exosome3_08.8391.8391.2.dta
49					44189	1	1	708.687	2123.04	3	2123.03	0.0138	129	146	0	50.98		36	0.0019	R	FFPYYVYNIIGGLDEEGK	G				12	091224LimSK_Exosome3_07.8996.8996.3.dta
49					44190	1	1	708.687	2123.04	3	2123.03	0.0139	129	146	0	46.58	25	36	0.0051	R	FFPYYVYNIIGGLDEEGK	G				15	091224LimSK_Exosome3_08.8342.8342.3.dta
49					44191	1	1	1062.53	2123.04	2	2123.03	0.0169	129	146	0	83.84	29	36	9.5e-07	R	FFPYYVYNIIGGLDEEGK	G				13	091224LimSK_Exosome3_07.8986.8986.2.dta
49					44192	1	1	1062.53	2123.04	2	2123.03	0.0192	129	146	0	65.66	25	36	6.2e-05	R	FFPYYVYNIIGGLDEEGK	G				12	091224LimSK_Exosome3_08.8324.8324.2.dta
49					44207	1	1	709.02	2124.04	3	2123.03	1.0136	129	146	0	39.45	32	36	0.027	R	FFPYYVYNIIGGLDEEGK	G				14	091224LimSK_Exosome3_08.8332.8332.3.dta
49					50223	1	1	760.721	2279.14	3	2279.13	0.015	128	146	1	36.31	23	35	0.046	R	RFFPYYVYNIIGGLDEEGK	G				17	091224LimSK_Exosome3_08.8210.8210.3.dta
49					50225	1	1	760.722	2279.14	3	2279.13	0.0176	128	146	1	24.33	22	35	0.72	R	RFFPYYVYNIIGGLDEEGK	G				13	091224LimSK_Exosome3_08.8143.8143.3.dta	emPAI	5.55
51	IPI00291922	Tax_Id=9606 Gene_Symbol=PSMA5 Proteasome subunit alpha type-5	1717	26565	178	1	1	387.262	772.509	2	772.506	0.0032	197	203	0	34.03		27	0.01	K	SSLIILK	Q				6	091224LimSK_Exosome3_07.2453.2453.2.dta
51					179	1	1	387.262	772.509	2	772.506	0.0033	197	203	0	44.01		27	0.001	K	SSLIILK	Q				5	091224LimSK_Exosome3_06.2418.2418.2.dta
51					180	1	1	387.262	772.509	2	772.506	0.0034	197	203	0	45.77		27	0.0007	K	SSLIILK	Q				6	091224LimSK_Exosome3_07.2519.2519.2.dta
51					181	1	1	387.262	772.509	2	772.506	0.0035	197	203	0	50.05		27	0.00026	K	SSLIILK	Q				6	091224LimSK_Exosome3_06.2488.2488.2.dta
51					8487	1	1	608.822	1215.63	2	1215.62	0.0059	232	241	1	43.49	32	34	0.0068	K	EELEEVIKDI	-				7	091224LimSK_Exosome3_06.6218.6218.2.dta
51					8489	1	1	608.823	1215.63	2	1215.62	0.0074	232	241	1	36.43	26	34	0.033	K	EELEEVIKDI	-				12	091224LimSK_Exosome3_06.6151.6151.2.dta
51					8490	1	1	608.823	1215.63	2	1215.62	0.0079	232	241	1	25.58	27	34	0.4	K	EELEEVIKDI	-				8	091224LimSK_Exosome3_07.6377.6377.2.dta
51					8491	1	1	608.823	1215.63	2	1215.62	0.008	232	241	1	34.8	27	34	0.047	K	EELEEVIKDI	-				13	091224LimSK_Exosome3_06.6285.6285.2.dta
51					16328	1	1	712.398	1422.78	2	1422.78	0.0057	21	32	0	50.14	29	32	0.00084	R	LFQVEYAIEAIK	L				9	091224LimSK_Exosome3_07.7083.7083.2.dta
51					16329	1	1	712.398	1422.78	2	1422.78	0.0058	21	32	0	32.16	19	32	0.053	R	LFQVEYAIEAIK	L				9	091224LimSK_Exosome3_06.7673.7673.2.dta
51					16330	1	1	712.399	1422.78	2	1422.78	0.0074	21	32	0	49.88	31	32	0.00088	R	LFQVEYAIEAIK	L				9	091224LimSK_Exosome3_07.7088.7088.2.dta
51					16331	1	1	712.399	1422.78	2	1422.78	0.0078	21	32	0	45.74	22	32	0.0022	R	LFQVEYAIEAIK	L				7	091224LimSK_Exosome3_08.6440.6440.2.dta
51					16332	1	1	712.399	1422.78	2	1422.78	0.0081	21	32	0	35.72		32	0.022	R	LFQVEYAIEAIK	L				16	091224LimSK_Exosome3_06.7210.7210.2.dta
51					16333	1	1	712.4	1422.78	2	1422.78	0.0088	21	32	0	63.6	28	32	3.7e-05	R	LFQVEYAIEAIK	L				16	091224LimSK_Exosome3_06.7061.7061.2.dta
51					16334	1	1	712.4	1422.78	2	1422.78	0.009	21	32	0	55.83		32	0.00022	R	LFQVEYAIEAIK	L				8	091224LimSK_Exosome3_06.7330.7330.2.dta
51					16335	1	1	712.4	1422.78	2	1422.78	0.0091	21	32	0	85.44	26	32	2.4e-07	R	LFQVEYAIEAIK	L				10	091224LimSK_Exosome3_06.6995.6995.2.dta
51					16336	1	1	712.4	1422.79	2	1422.78	0.0092	21	32	0	64.57	30	32	2.9e-05	R	LFQVEYAIEAIK	L				7	091224LimSK_Exosome3_06.6930.6930.2.dta
51					16337	1	1	712.4	1422.79	2	1422.78	0.0092	21	32	0	63.92	27	32	3.4e-05	R	LFQVEYAIEAIK	L				15	091224LimSK_Exosome3_07.7153.7153.2.dta
51					16338	1	1	712.4	1422.79	2	1422.78	0.0094	21	32	0	66.13	31	32	2e-05	R	LFQVEYAIEAIK	L				15	091224LimSK_Exosome3_08.6501.6501.2.dta
51					16339	1	1	712.4	1422.79	2	1422.78	0.0098	21	32	0	73.75	30	32	3.5e-06	R	LFQVEYAIEAIK	L				17	091224LimSK_Exosome3_06.6921.6921.2.dta
51					16340	1	1	712.4	1422.79	2	1422.78	0.0099	21	32	0	49.96	24	32	0.00084	R	LFQVEYAIEAIK	L				13	091224LimSK_Exosome3_05.6743.6743.2.dta
51					16341	1	1	712.4	1422.79	2	1422.78	0.01	21	32	0	45.85	23	32	0.0022	R	LFQVEYAIEAIK	L				12	091224LimSK_Exosome3_07.7235.7235.2.dta
51					16342	1	1	712.4	1422.79	2	1422.78	0.0101	21	32	0	42		32	0.0052	R	LFQVEYAIEAIK	L				10	091224LimSK_Exosome3_06.7241.7241.2.dta
51					16343	1	1	712.4	1422.79	2	1422.78	0.0102	21	32	0	69.36	30	32	9.5e-06	R	LFQVEYAIEAIK	L				12	091224LimSK_Exosome3_06.7127.7127.2.dta
51					16344	1	1	712.4	1422.79	2	1422.78	0.0102	21	32	0	47.33	26	32	0.0015	R	LFQVEYAIEAIK	L				13	091224LimSK_Exosome3_05.6806.6806.2.dta
51					16345	1	1	712.4	1422.79	2	1422.78	0.0103	21	32	0	83.98	28	32	3.2e-07	R	LFQVEYAIEAIK	L				10	091224LimSK_Exosome3_06.7174.7174.2.dta
51					16346	1	1	712.401	1422.79	2	1422.78	0.0108	21	32	0	49.39	22	32	0.00093	R	LFQVEYAIEAIK	L				9	091224LimSK_Exosome3_05.6828.6828.2.dta
51					16746	2	0	716.372	1430.73	2	1430.73	-0.0026	54	66	0	22.68		35	0.89	R	ITSPLMEPSSIEK	I				9	091224LimSK_Exosome3_06.3520.3520.2.dta
51					16765	1	1	716.377	1430.74	2	1430.73	0.0073	54	66	0	77.03		34	3e-06	R	ITSPLMEPSSIEK	I				9	091224LimSK_Exosome3_06.3321.3321.2.dta
51					16766	1	1	716.377	1430.74	2	1430.73	0.0076	54	66	0	49.97	26	34	0.0015	R	ITSPLMEPSSIEK	I				8	091224LimSK_Exosome3_06.3387.3387.2.dta
51					16767	1	1	716.378	1430.74	2	1430.73	0.0077	54	66	0	27.21	28	34	0.29	R	ITSPLMEPSSIEK	I				11	091224LimSK_Exosome3_07.3200.3200.2.dta
51					16769	1	1	716.378	1430.74	2	1430.73	0.0082	54	66	0	39.12	31	34	0.019	R	ITSPLMEPSSIEK	I				17	091224LimSK_Exosome3_07.3167.3167.2.dta
51					16770	1	1	716.378	1430.74	2	1430.73	0.0086	54	66	0	26.12	17	34	0.36	R	ITSPLMEPSSIEK	I				7	091224LimSK_Exosome3_06.3453.3453.2.dta
51					16771	1	1	716.378	1430.74	2	1430.73	0.0096	54	66	0	39.69	27	34	0.017	R	ITSPLMEPSSIEK	I				10	091224LimSK_Exosome3_05.3082.3082.2.dta
51					16772	1	1	716.379	1430.74	2	1430.73	0.0097	54	66	0	62.69	33	34	8.3e-05	R	ITSPLMEPSSIEK	I				10	091224LimSK_Exosome3_05.3147.3147.2.dta
51					16773	1	1	716.379	1430.74	2	1430.73	0.0106	54	66	0	38.22	21	34	0.023	R	ITSPLMEPSSIEK	I				8	091224LimSK_Exosome3_07.3118.3118.2.dta
51					16774	1	1	716.379	1430.74	2	1430.73	0.0111	54	66	0	31.01	28	34	0.12	R	ITSPLMEPSSIEK	I				9	091224LimSK_Exosome3_04.3031.3031.2.dta
51					17441	1	1	724.374	1446.73	2	1446.73	0.0064	54	66	0	40.34	23	35	0.016	R	ITSPLMEPSSIEK	I		Oxidation (M)	0.0000010000000.0	9	091224LimSK_Exosome3_06.2389.2389.2.dta
51					17443	1	1	724.375	1446.74	2	1446.73	0.0087	54	66	0	30.66	34	35	0.15	R	ITSPLMEPSSIEK	I		Oxidation (M)	0.0000010000000.0	5	091224LimSK_Exosome3_06.2454.2454.2.dta
51					17445	1	1	724.376	1446.74	2	1446.73	0.0102	54	66	0	21.92	25	35	1.1	R	ITSPLMEPSSIEK	I		Oxidation (M)	0.0000010000000.0	7	091224LimSK_Exosome3_05.2371.2371.2.dta
51					24984	1	1	529.955	1586.84	3	1586.83	0.0079	53	66	1	20.85	22	34	1.2	K	RITSPLMEPSSIEK	I				7	091224LimSK_Exosome3_06.3295.3295.3.dta
51					24985	1	1	529.955	1586.84	3	1586.83	0.0081	53	66	1	24.91	19	34	0.45	K	RITSPLMEPSSIEK	I				9	091224LimSK_Exosome3_05.2416.2416.3.dta
51					24989	1	1	794.429	1586.84	2	1586.83	0.0099	53	66	1	36.04	25	34	0.033	K	RITSPLMEPSSIEK	I				8	091224LimSK_Exosome3_05.2426.2426.2.dta
51					38367	1	1	654.658	1960.95	3	1960.95	0.0043	169	187	0	23.43	19	36	1.1	R	AIGSASEGAQSSLQEVYHK	S				6	091224LimSK_Exosome3_08.3180.3180.3.dta
51					38371	1	1	654.66	1960.96	3	1960.95	0.0091	169	187	0	35.71	24	36	0.065	R	AIGSASEGAQSSLQEVYHK	S				21	091224LimSK_Exosome3_06.2374.2374.3.dta
51					38372	1	1	654.66	1960.96	3	1960.95	0.0098	169	187	0	31.53	23	36	0.17	R	AIGSASEGAQSSLQEVYHK	S				21	091224LimSK_Exosome3_06.2440.2440.3.dta
51					38376	1	1	654.66	1960.96	3	1960.95	0.0105	169	187	0	25.09	27	36	0.75	R	AIGSASEGAQSSLQEVYHK	S				12	091224LimSK_Exosome3_07.2544.2544.3.dta
51					38378	1	1	654.66	1960.96	3	1960.95	0.0106	169	187	0	36.85	23	36	0.05	R	AIGSASEGAQSSLQEVYHK	S				9	091224LimSK_Exosome3_06.2309.2309.3.dta
51					38384	1	1	654.661	1960.96	3	1960.95	0.011	169	187	0	41.39	25	36	0.018	R	AIGSASEGAQSSLQEVYHK	S				13	091224LimSK_Exosome3_05.2222.2222.3.dta
51					38385	1	1	654.661	1960.96	3	1960.95	0.011	169	187	0	34.14	22	36	0.093	R	AIGSASEGAQSSLQEVYHK	S				23	091224LimSK_Exosome3_06.2507.2507.3.dta
51					38387	1	1	654.661	1960.96	3	1960.95	0.0114	169	187	0	25.21	22	36	0.73	R	AIGSASEGAQSSLQEVYHK	S				19	091224LimSK_Exosome3_06.2574.2574.3.dta
51					38388	1	1	654.661	1960.96	3	1960.95	0.0114	169	187	0	20.68	18	36	2.1	R	AIGSASEGAQSSLQEVYHK	S				7	091224LimSK_Exosome3_06.2706.2706.3.dta
51					38389	1	1	654.661	1960.96	3	1960.95	0.0114	169	187	0	30.84	22	36	0.2	R	AIGSASEGAQSSLQEVYHK	S				9	091224LimSK_Exosome3_06.3043.3043.3.dta
51					38391	1	1	654.661	1960.96	3	1960.95	0.012	169	187	0	22.23	25	36	1.4	R	AIGSASEGAQSSLQEVYHK	S				13	091224LimSK_Exosome3_06.2639.2639.3.dta
51					38392	1	1	654.661	1960.96	3	1960.95	0.012	169	187	0	38.45	26	36	0.034	R	AIGSASEGAQSSLQEVYHK	S				17	091224LimSK_Exosome3_05.2164.2164.3.dta
51					38393	1	1	981.488	1960.96	2	1960.95	0.0133	169	187	0	93.37	22	36	1.1e-07	R	AIGSASEGAQSSLQEVYHK	S				14	091224LimSK_Exosome3_05.2179.2179.2.dta
51					38394	1	1	654.662	1960.96	3	1960.95	0.0145	169	187	0	23.39	18	36	1.1	R	AIGSASEGAQSSLQEVYHK	S				10	091224LimSK_Exosome3_06.2773.2773.3.dta
51					45550	1	1	721.667	2161.98	3	2161.97	0.0104	150	168	0	38.67	24	37	0.038	K	GPQLFHMDPSGTFVQCDAR	A				16	091224LimSK_Exosome3_06.5563.5563.3.dta
51					45552	1	1	721.667	2161.98	3	2161.97	0.0112	150	168	0	21.95	27	37	1.8	K	GPQLFHMDPSGTFVQCDAR	A				17	091224LimSK_Exosome3_06.5593.5593.3.dta
51					45553	1	1	721.667	2161.98	3	2161.97	0.0124	150	168	0	32.31	24	37	0.17	K	GPQLFHMDPSGTFVQCDAR	A				12	091224LimSK_Exosome3_06.5449.5449.3.dta
51					45554	1	1	721.667	2161.98	3	2161.97	0.0126	150	168	0	60.98	29	37	0.00023	K	GPQLFHMDPSGTFVQCDAR	A				10	091224LimSK_Exosome3_07.5269.5269.3.dta
51					45555	1	1	721.667	2161.98	3	2161.97	0.0127	150	168	0	54.66	28	37	0.00099	K	GPQLFHMDPSGTFVQCDAR	A				17	091224LimSK_Exosome3_05.4806.4806.3.dta
51					45556	1	1	721.668	2161.98	3	2161.97	0.0136	150	168	0	45.35	23	37	0.0085	K	GPQLFHMDPSGTFVQCDAR	A				10	091224LimSK_Exosome3_05.4944.4944.3.dta
51					45558	1	1	1082	2161.98	2	2161.97	0.0138	150	168	0	30.19	20	37	0.28	K	GPQLFHMDPSGTFVQCDAR	A				11	091224LimSK_Exosome3_06.5177.5177.2.dta
51					45560	1	1	721.668	2161.98	3	2161.97	0.0141	150	168	0	54.68	28	37	0.001	K	GPQLFHMDPSGTFVQCDAR	A				10	091224LimSK_Exosome3_07.5334.5334.3.dta
51					45561	1	1	721.668	2161.98	3	2161.97	0.0143	150	168	0	38.12	26	37	0.045	K	GPQLFHMDPSGTFVQCDAR	A				10	091224LimSK_Exosome3_07.5204.5204.3.dta
51					45562	1	1	721.668	2161.98	3	2161.97	0.0143	150	168	0	52.82	26	37	0.0015	K	GPQLFHMDPSGTFVQCDAR	A				15	091224LimSK_Exosome3_06.5180.5180.3.dta
51					45563	1	1	721.668	2161.98	3	2161.97	0.0144	150	168	0	42.47	23	37	0.016	K	GPQLFHMDPSGTFVQCDAR	A				18	091224LimSK_Exosome3_05.4873.4873.3.dta
51					45566	1	1	721.668	2161.98	3	2161.97	0.0147	150	168	0	53.9	24	37	0.0012	K	GPQLFHMDPSGTFVQCDAR	A				11	091224LimSK_Exosome3_06.5048.5048.3.dta
51					45567	1	1	721.668	2161.98	3	2161.97	0.0149	150	168	0	52.21		37	0.0018	K	GPQLFHMDPSGTFVQCDAR	A				12	091224LimSK_Exosome3_06.5114.5114.3.dta
51					45568	1	1	721.668	2161.98	3	2161.97	0.0151	150	168	0	44.77	36	37	0.0097	K	GPQLFHMDPSGTFVQCDAR	A				15	091224LimSK_Exosome3_06.5378.5378.3.dta
51					45569	1	1	721.668	2161.98	3	2161.97	0.0155	150	168	0	47.28	28	37	0.0055	K	GPQLFHMDPSGTFVQCDAR	A				11	091224LimSK_Exosome3_06.5246.5246.3.dta
51					45571	1	1	1082	2161.98	2	2161.97	0.0156	150	168	0	34.62	16	37	0.1	K	GPQLFHMDPSGTFVQCDAR	A				11	091224LimSK_Exosome3_06.5096.5096.2.dta
51					45573	1	1	721.669	2161.98	3	2161.97	0.0171	150	168	0	55.4	26	37	0.00086	K	GPQLFHMDPSGTFVQCDAR	A				13	091224LimSK_Exosome3_06.5312.5312.3.dta
51					45574	1	1	721.67	2161.99	3	2161.97	0.0198	150	168	0	20.01	21	37	3	K	GPQLFHMDPSGTFVQCDAR	A				11	091224LimSK_Exosome3_07.5181.5181.3.dta
51					45636	1	1	722.001	2162.98	3	2161.97	1.0142	150	168	0	20.9	20	37	2.3	K	GPQLFHMDPSGTFVQCDAR	A				10	091224LimSK_Exosome3_06.5534.5534.3.dta
51					45637	1	1	722.001	2162.98	3	2161.97	1.0154	150	168	0	36.8	22	37	0.059	K	GPQLFHMDPSGTFVQCDAR	A				10	091224LimSK_Exosome3_05.4954.4954.3.dta
51					55316	1	1	825.426	2473.26	3	2473.24	0.0139	210	231	0	31.3	25	35	0.14	K	LNATNIELATVQPGQNFHMFTK	E				8	091224LimSK_Exosome3_06.6391.6391.3.dta
51					55319	1	1	825.427	2473.26	3	2473.24	0.0152	210	231	0	64.24	27	35	6.9e-05	K	LNATNIELATVQPGQNFHMFTK	E				13	091224LimSK_Exosome3_06.6296.6296.3.dta
51					55320	1	1	825.427	2473.26	3	2473.24	0.0155	210	231	0	71.02	27	35	1.4e-05	K	LNATNIELATVQPGQNFHMFTK	E				16	091224LimSK_Exosome3_07.6431.6431.3.dta
51					55322	1	1	825.427	2473.26	3	2473.24	0.0169	210	231	0	74.14	29	35	7.1e-06	K	LNATNIELATVQPGQNFHMFTK	E				13	091224LimSK_Exosome3_06.6229.6229.3.dta
51					55323	1	1	825.427	2473.26	3	2473.24	0.0172	210	231	0	60.02	27	35	0.00018	K	LNATNIELATVQPGQNFHMFTK	E				15	091224LimSK_Exosome3_07.6365.6365.3.dta
51					55324	1	1	825.427	2473.26	3	2473.24	0.0178	210	231	0	42.02	22	35	0.012	K	LNATNIELATVQPGQNFHMFTK	E				11	091224LimSK_Exosome3_06.6323.6323.3.dta
51					55326	1	1	825.428	2473.26	3	2473.24	0.0183	210	231	0	56.13	28	35	0.00045	K	LNATNIELATVQPGQNFHMFTK	E				12	091224LimSK_Exosome3_06.6167.6167.3.dta
51					55327	1	1	825.428	2473.26	3	2473.24	0.0206	210	231	0	58.12	26	35	0.00028	K	LNATNIELATVQPGQNFHMFTK	E				13	091224LimSK_Exosome3_05.5977.5977.3.dta
51					55329	1	1	825.429	2473.27	3	2473.24	0.0244	210	231	0	56.3	24	35	0.00041	K	LNATNIELATVQPGQNFHMFTK	E				14	091224LimSK_Exosome3_05.6042.6042.3.dta
51					55343	1	1	825.761	2474.26	3	2473.24	1.0193	210	231	0	37.49	19	35	0.031	K	LNATNIELATVQPGQNFHMFTK	E				13	091224LimSK_Exosome3_06.6448.6448.3.dta
51					55344	1	1	825.761	2474.26	3	2473.24	1.0195	210	231	0	56.07	33	35	0.00043	K	LNATNIELATVQPGQNFHMFTK	E				12	091224LimSK_Exosome3_07.6358.6358.3.dta
51					55345	1	1	825.761	2474.26	3	2473.24	1.02	210	231	0	33.67	22	35	0.076	K	LNATNIELATVQPGQNFHMFTK	E				11	091224LimSK_Exosome3_05.5954.5954.3.dta
51					55346	1	1	825.761	2474.26	3	2473.24	1.0202	210	231	0	42.94	20	35	0.009	K	LNATNIELATVQPGQNFHMFTK	E				16	091224LimSK_Exosome3_07.6475.6475.3.dta	emPAI	3.14
66	IPI00171199	Tax_Id=9606 Gene_Symbol=PSMA3 Isoform 2 of Proteasome subunit alpha type-3	1212	27858	1932	1	1	475.255	948.496	2	948.492	0.0041	44	52	0	25.77	31	34	0.36	K	DGVVFGVEK	L				11	091224LimSK_Exosome3_06.1887.1887.2.dta
66					1933	1	1	475.256	948.497	2	948.492	0.0051	44	52	0	26.99	22	34	0.28	K	DGVVFGVEK	L				6	091224LimSK_Exosome3_07.1949.1949.2.dta
66					5157	1	1	557.786	1113.56	2	1113.55	0.0052	21	29	0	57.01		34	0.00026	R	VFQVEYAMK	A				7	091224LimSK_Exosome3_05.3026.3026.2.dta
66					5158	1	1	557.786	1113.56	2	1113.55	0.0054	21	29	0	42.41	29	33	0.0072	R	VFQVEYAMK	A				7	091224LimSK_Exosome3_06.3145.3145.2.dta
66					5159	1	1	557.786	1113.56	2	1113.55	0.0054	21	29	0	43.93	30	33	0.0051	R	VFQVEYAMK	A				7	091224LimSK_Exosome3_06.3211.3211.2.dta
66					5160	1	1	557.786	1113.56	2	1113.55	0.0055	21	29	0	36.44	28	34	0.029	R	VFQVEYAMK	A				13	091224LimSK_Exosome3_06.3278.3278.2.dta
66					5161	1	1	557.787	1113.56	2	1113.55	0.0056	21	29	0	24.24	22	34	0.5	R	VFQVEYAMK	A				7	091224LimSK_Exosome3_06.3411.3411.2.dta
66					5163	1	1	557.787	1113.56	2	1113.55	0.0059	21	29	0	39.66	31	34	0.015	R	VFQVEYAMK	A				7	091224LimSK_Exosome3_05.2960.2960.2.dta
66					5164	1	1	557.787	1113.56	2	1113.55	0.006	21	29	0	21.54	24	34	0.95	R	VFQVEYAMK	A				7	091224LimSK_Exosome3_06.3695.3695.2.dta
66					5165	1	1	557.787	1113.56	2	1113.55	0.006	21	29	0	44.37	25	34	0.0049	R	VFQVEYAMK	A				7	091224LimSK_Exosome3_06.3081.3081.2.dta
66					5166	1	1	557.787	1113.56	2	1113.55	0.0063	21	29	0	39.65	27	34	0.014	R	VFQVEYAMK	A				7	091224LimSK_Exosome3_06.3344.3344.2.dta
66					5168	1	1	557.787	1113.56	2	1113.55	0.0065	21	29	0	37.67	24	34	0.023	R	VFQVEYAMK	A				6	091224LimSK_Exosome3_05.3096.3096.2.dta
66					5608	1	1	565.784	1129.55	2	1129.55	0.0051	21	29	0	28.96		34	0.18	R	VFQVEYAMK	A		Oxidation (M)	0.000000010.0	6	091224LimSK_Exosome3_06.1647.1647.2.dta
66					6294	1	1	576.809	1151.6	2	1151.6	0.0051	101	110	0	36.19	24	34	0.036	R	SNFGYNIPLK	H				7	091224LimSK_Exosome3_07.3613.3613.2.dta
66					6295	1	1	576.809	1151.6	2	1151.6	0.0052	101	110	0	53.56	27	34	0.00067	R	SNFGYNIPLK	H				8	091224LimSK_Exosome3_05.3567.3567.2.dta
66					6296	1	1	576.809	1151.6	2	1151.6	0.0052	101	110	0	60.93	30	34	0.00012	R	SNFGYNIPLK	H				14	091224LimSK_Exosome3_06.3765.3765.2.dta
66					6297	1	1	576.809	1151.6	2	1151.6	0.0053	101	110	0	50.83	27	34	0.0013	R	SNFGYNIPLK	H				8	091224LimSK_Exosome3_06.3832.3832.2.dta
66					6299	1	1	576.809	1151.6	2	1151.6	0.006	101	110	0	38.27	26	34	0.023	R	SNFGYNIPLK	H				8	091224LimSK_Exosome3_07.3544.3544.2.dta
66					6300	1	1	576.809	1151.6	2	1151.6	0.0063	101	110	0	41.56	24	34	0.011	R	SNFGYNIPLK	H				5	091224LimSK_Exosome3_06.4108.4108.2.dta
66					6301	1	1	576.809	1151.6	2	1151.6	0.0066	101	110	0	30.63	22	34	0.13	R	SNFGYNIPLK	H				10	091224LimSK_Exosome3_06.4042.4042.2.dta
66					6302	1	1	576.809	1151.6	2	1151.6	0.0066	101	110	0	43.88	25	34	0.0063	R	SNFGYNIPLK	H				8	091224LimSK_Exosome3_06.3899.3899.2.dta
66					6303	1	1	576.809	1151.6	2	1151.6	0.0067	101	110	0	44.93	23	34	0.0049	R	SNFGYNIPLK	H				6	091224LimSK_Exosome3_06.3970.3970.2.dta
66					6304	1	1	576.809	1151.6	2	1151.6	0.0068	101	110	0	36.89	26	34	0.031	R	SNFGYNIPLK	H				7	091224LimSK_Exosome3_06.3701.3701.2.dta
66					6305	1	1	576.81	1151.6	2	1151.6	0.0073	101	110	0	31.52	20	34	0.11	R	SNFGYNIPLK	H				7	091224LimSK_Exosome3_05.3635.3635.2.dta
66					6308	1	1	576.81	1151.61	2	1151.6	0.0076	101	110	0	28.37	30	34	0.21	R	SNFGYNIPLK	H				7	091224LimSK_Exosome3_05.3504.3504.2.dta
66					8522	1	1	609.331	1216.65	2	1216.64	0.0052	30	41	0	89.94	33	34	1.4e-07	K	AVENSSTAIGIR	C				10	091224LimSK_Exosome3_06.994.994.2.dta
66					8523	1	1	609.331	1216.65	2	1216.64	0.0057	30	41	0	73.11	30	34	7e-06	K	AVENSSTAIGIR	C				10	091224LimSK_Exosome3_07.1026.1026.2.dta
66					8524	1	1	609.331	1216.65	2	1216.64	0.006	30	41	0	74.95	32	34	4.6e-06	K	AVENSSTAIGIR	C				10	091224LimSK_Exosome3_06.928.928.2.dta
66					8525	1	1	609.331	1216.65	2	1216.64	0.0063	30	41	0	65.39	28	34	4.1e-05	K	AVENSSTAIGIR	C				9	091224LimSK_Exosome3_06.863.863.2.dta
66					8526	1	1	609.331	1216.65	2	1216.64	0.0066	30	41	0	83.76	33	34	6.1e-07	K	AVENSSTAIGIR	C				10	091224LimSK_Exosome3_05.1107.1107.2.dta
66					8527	1	1	609.332	1216.65	2	1216.64	0.0073	30	41	0	62.47	29	34	8.4e-05	K	AVENSSTAIGIR	C				9	091224LimSK_Exosome3_06.1062.1062.2.dta
66					8528	1	1	609.332	1216.65	2	1216.64	0.0075	30	41	0	73.35		34	6.8e-06	K	AVENSSTAIGIR	C				10	091224LimSK_Exosome3_07.958.958.2.dta
66					8865	1	1	410.238	1227.69	3	1227.69	0.0056	190	199	0	20.86		32	0.68	K	IIYIVHDEVK	D				9	091224LimSK_Exosome3_06.1831.1831.3.dta
66					8867	1	1	614.854	1227.69	2	1227.69	0.0062	190	199	0	36.56	20	32	0.019	K	IIYIVHDEVK	D				5	091224LimSK_Exosome3_06.1885.1885.2.dta
66					8868	1	1	410.239	1227.7	3	1227.69	0.0094	190	199	0	26.82	26	31	0.16	K	IIYIVHDEVK	D				5	091224LimSK_Exosome3_05.1876.1876.3.dta
66					9169	1	1	619.318	1236.62	2	1236.62	0.0044	42	52	1	38.13	33	34	0.023	R	CKDGVVFGVEK	L				7	091224LimSK_Exosome3_06.1040.1040.2.dta
66					9170	1	1	619.318	1236.62	2	1236.62	0.0046	42	52	1	26.79	25	34	0.32	R	CKDGVVFGVEK	L				9	091224LimSK_Exosome3_06.1113.1113.2.dta
66					9171	1	1	619.319	1236.62	2	1236.62	0.0053	42	52	1	29.45	26	34	0.17	R	CKDGVVFGVEK	L				7	091224LimSK_Exosome3_06.972.972.2.dta
66					9173	1	1	413.215	1236.62	3	1236.62	0.0056	42	52	1	21.33	29	34	1.1	R	CKDGVVFGVEK	L				5	091224LimSK_Exosome3_06.1027.1027.3.dta
66					9174	2	1	413.215	1236.62	3	1236.62	0.0059	42	52	1	22.27		34	0.91	R	CKDGVVFGVEK	L				6	091224LimSK_Exosome3_05.1162.1162.3.dta
66					9176	1	1	413.215	1236.62	3	1236.62	0.0063	42	52	1	20.96	29	34	1.2	R	CKDGVVFGVEK	L				14	091224LimSK_Exosome3_05.1232.1232.3.dta
66					9178	1	1	619.319	1236.62	2	1236.62	0.0063	42	52	1	38.15	31	34	0.023	R	CKDGVVFGVEK	L				6	091224LimSK_Exosome3_05.1172.1172.2.dta
66					14222	1	1	460.921	1379.74	3	1379.73	0.006	73	86	0	39.94	29	33	0.012	R	HVGMAVAGLLADAR	S				16	091224LimSK_Exosome3_07.5591.5591.3.dta
66					14223	1	1	460.921	1379.74	3	1379.73	0.0062	73	86	0	44.7	32	33	0.004	R	HVGMAVAGLLADAR	S				12	091224LimSK_Exosome3_05.4370.4370.3.dta
66					14224	1	1	460.921	1379.74	3	1379.73	0.0066	73	86	0	37.47		33	0.021	R	HVGMAVAGLLADAR	S				9	091224LimSK_Exosome3_05.4566.4566.3.dta
66					14225	1	1	460.921	1379.74	3	1379.73	0.0069	73	86	0	21.13	23	33	0.91	R	HVGMAVAGLLADAR	S				12	091224LimSK_Exosome3_07.5681.5681.3.dta
66					14227	1	1	460.921	1379.74	3	1379.73	0.0074	73	86	0	39.77		33	0.012	R	HVGMAVAGLLADAR	S				8	091224LimSK_Exosome3_06.5215.5215.3.dta
66					14228	1	1	460.921	1379.74	3	1379.73	0.0075	73	86	0	27.04	30	33	0.23	R	HVGMAVAGLLADAR	S				13	091224LimSK_Exosome3_07.5460.5460.3.dta
66					14229	1	1	690.878	1379.74	2	1379.73	0.0075	73	86	0	72.12	21	33	7.2e-06	R	HVGMAVAGLLADAR	S				11	091224LimSK_Exosome3_06.5239.5239.2.dta
66					14230	1	1	460.921	1379.74	3	1379.73	0.0075	73	86	0	31.73	29	33	0.079	R	HVGMAVAGLLADAR	S				9	091224LimSK_Exosome3_07.5530.5530.3.dta
66					14231	1	1	690.878	1379.74	2	1379.73	0.0076	73	86	0	51.53	17	33	0.00083	R	HVGMAVAGLLADAR	S				7	091224LimSK_Exosome3_05.4511.4511.2.dta
66					14232	1	1	460.921	1379.74	3	1379.73	0.0077	73	86	0	47.88		33	0.0019	R	HVGMAVAGLLADAR	S				7	091224LimSK_Exosome3_06.5347.5347.3.dta
66					14233	1	1	460.921	1379.74	3	1379.73	0.0078	73	86	0	47.37	32	33	0.0022	R	HVGMAVAGLLADAR	S				9	091224LimSK_Exosome3_06.5281.5281.3.dta
66					14235	1	1	460.921	1379.74	3	1379.73	0.0079	73	86	0	34.44	32	33	0.043	R	HVGMAVAGLLADAR	S				10	091224LimSK_Exosome3_05.4636.4636.3.dta
66					14237	1	1	460.921	1379.74	3	1379.73	0.0081	73	86	0	41.09	32	33	0.0092	R	HVGMAVAGLLADAR	S				9	091224LimSK_Exosome3_05.4500.4500.3.dta
66					14238	1	1	460.921	1379.74	3	1379.73	0.0081	73	86	0	36.21		33	0.028	R	HVGMAVAGLLADAR	S				8	091224LimSK_Exosome3_05.4433.4433.3.dta
66					14239	1	1	690.879	1379.74	2	1379.73	0.0083	73	86	0	72.02	21	33	7.5e-06	R	HVGMAVAGLLADAR	S				9	091224LimSK_Exosome3_05.4492.4492.2.dta
66					14240	1	1	460.921	1379.74	3	1379.73	0.0084	73	86	0	33.47		33	0.054	R	HVGMAVAGLLADAR	S				8	091224LimSK_Exosome3_06.5412.5412.3.dta
66					14241	1	1	690.879	1379.74	2	1379.73	0.0084	73	86	0	68.91	20	33	1.5e-05	R	HVGMAVAGLLADAR	S				10	091224LimSK_Exosome3_06.5317.5317.2.dta
66					14242	1	1	460.922	1379.74	3	1379.73	0.0086	73	86	0	39.26	29	33	0.014	R	HVGMAVAGLLADAR	S				16	091224LimSK_Exosome3_06.5087.5087.3.dta
66					14243	1	1	460.922	1379.74	3	1379.73	0.0089	73	86	0	38.6		33	0.016	R	HVGMAVAGLLADAR	S				9	091224LimSK_Exosome3_06.5148.5148.3.dta
66					14244	1	1	460.922	1379.74	3	1379.73	0.0092	73	86	0	24.85	26	33	0.39	R	HVGMAVAGLLADAR	S				11	091224LimSK_Exosome3_07.5655.5655.3.dta
66					14245	1	1	690.879	1379.74	2	1379.73	0.0093	73	86	0	48.4	23	33	0.0017	R	HVGMAVAGLLADAR	S				8	091224LimSK_Exosome3_05.4559.4559.2.dta
66					14246	1	1	690.879	1379.74	2	1379.73	0.0094	73	86	0	62.64	19	33	6.5e-05	R	HVGMAVAGLLADAR	S				9	091224LimSK_Exosome3_05.4437.4437.2.dta
66					14247	1	1	690.879	1379.74	2	1379.73	0.0095	73	86	0	27.45		33	0.22	R	HVGMAVAGLLADAR	S				19	091224LimSK_Exosome3_07.5584.5584.2.dta
66					14248	1	1	460.922	1379.74	3	1379.73	0.0095	73	86	0	24.73	30	33	0.4	R	HVGMAVAGLLADAR	S				6	091224LimSK_Exosome3_05.4305.4305.3.dta
66					14249	1	1	690.88	1379.74	2	1379.73	0.0107	73	86	0	54.87	22	33	0.00036	R	HVGMAVAGLLADAR	S				17	091224LimSK_Exosome3_05.4412.4412.2.dta
66					14250	1	1	690.88	1379.74	2	1379.73	0.0107	73	86	0	101.57		33	7.8e-09	R	HVGMAVAGLLADAR	S				11	091224LimSK_Exosome3_06.5159.5159.2.dta
66					19023	1	1	491.279	1470.82	3	1470.81	0.0075	190	201	1	27.1	30	32	0.16	K	IIYIVHDEVKDK	A				12	091224LimSK_Exosome3_05.1430.1430.3.dta
66					19026	1	1	736.416	1470.82	2	1470.81	0.0085	190	201	1	54.23		32	0.00032	K	IIYIVHDEVKDK	A				7	091224LimSK_Exosome3_05.1438.1438.2.dta
66					19030	1	1	736.417	1470.82	2	1470.81	0.0102	190	201	1	39.44	27	32	0.0098	K	IIYIVHDEVKDK	A				10	091224LimSK_Exosome3_05.1526.1526.2.dta
66					28119	1	1	828.317	1654.62	2	1654.62	0.0051	235	248	1	42.56	20	33	0.0056	K	ESLKEEDESDDDNM	-				15	091224LimSK_Exosome3_07.595.595.2.dta
66					28121	1	1	828.319	1654.62	2	1654.62	0.008	235	248	1	22.12	20	33	0.63	K	ESLKEEDESDDDNM	-				9	091224LimSK_Exosome3_06.497.497.2.dta
66					30964	1	1	868.303	1734.59	2	1734.58	0.0105	235	248	1	29.2	17	30	0.071	K	ESLKEEDESDDDNM	-		Phospho (ST)	0.00000000200000.0	14	091224LimSK_Exosome3_07.781.781.2.dta
66					30965	1	1	868.304	1734.59	2	1734.58	0.0111	235	248	1	22.38	18	30	0.34	K	ESLKEEDESDDDNM	-		Phospho (ST)	0.00000000200000.0	16	091224LimSK_Exosome3_07.765.765.2.dta	emPAI	2.88
70	IPI00028006	Tax_Id=9606 Gene_Symbol=PSMB2 Proteasome subunit beta type-2	1125	22993	2751	1	1	500.761	999.507	2	999.503	0.0048	146	153	0	21.15	29	33	0.84	R	YYTPTISR	E				4	091224LimSK_Exosome3_06.1370.1370.2.dta
70					3033	1	1	509.269	1016.52	2	1016.52	0.0044	86	93	1	20.13	26	34	1.2	R	RNLADCLR	S				5	091224LimSK_Exosome3_06.650.650.2.dta
70					3868	1	1	530.797	1059.58	2	1059.57	0.0049	20	29	0	75.95	20	34	3.4e-06	R	VAASNIVQMK	D				7	091224LimSK_Exosome3_07.1303.1303.2.dta
70					3869	1	1	530.798	1059.58	2	1059.57	0.0065	20	29	0	63.81	25	34	5.3e-05	R	VAASNIVQMK	D				7	091224LimSK_Exosome3_06.1216.1216.2.dta
70					11543	1	1	653.883	1305.75	2	1305.74	0.0069	171	181	0	35.64		30	0.015	R	FILNLPTFSVR	I				5	091224LimSK_Exosome3_06.7688.7688.2.dta
70					11544	1	1	653.883	1305.75	2	1305.74	0.0069	171	181	0	24.01	23	30	0.23	R	FILNLPTFSVR	I				4	091224LimSK_Exosome3_06.8022.8022.2.dta
70					11545	1	1	653.883	1305.75	2	1305.74	0.0071	171	181	0	30.68	22	30	0.049	R	FILNLPTFSVR	I				7	091224LimSK_Exosome3_05.7526.7526.2.dta
70					11546	1	1	653.883	1305.75	2	1305.74	0.0072	171	181	0	42.34	29	30	0.0033	R	FILNLPTFSVR	I				5	091224LimSK_Exosome3_07.7834.7834.2.dta
70					11547	1	1	653.883	1305.75	2	1305.74	0.0072	171	181	0	25.76	18	30	0.15	R	FILNLPTFSVR	I				9	091224LimSK_Exosome3_05.7511.7511.2.dta
70					11548	1	1	653.883	1305.75	2	1305.74	0.0073	171	181	0	54.78	26	30	0.00019	R	FILNLPTFSVR	I				9	091224LimSK_Exosome3_06.7754.7754.2.dta
70					11549	1	1	653.883	1305.75	2	1305.74	0.0074	171	181	0	42.39		30	0.0032	R	FILNLPTFSVR	I				8	091224LimSK_Exosome3_07.7900.7900.2.dta
70					11550	1	1	653.883	1305.75	2	1305.74	0.0074	171	181	0	37.96	29	30	0.0089	R	FILNLPTFSVR	I				5	091224LimSK_Exosome3_06.7955.7955.2.dta
70					11551	1	1	653.883	1305.75	2	1305.74	0.0076	171	181	0	39.56	21	30	0.0061	R	FILNLPTFSVR	I				5	091224LimSK_Exosome3_06.7820.7820.2.dta
70					11556	1	1	653.884	1305.75	2	1305.74	0.0083	171	181	0	33.36	26	30	0.026	R	FILNLPTFSVR	I				5	091224LimSK_Exosome3_06.7889.7889.2.dta
70					18904	1	1	490.587	1468.74	3	1468.73	0.0074	186	198	0	21.62	20	35	1.3	K	NGIHDLDNISFPK	Q				16	091224LimSK_Exosome3_06.4525.4525.3.dta
70					18905	1	1	490.587	1468.74	3	1468.73	0.0094	186	198	0	23.09	34	35	0.89	K	NGIHDLDNISFPK	Q				11	091224LimSK_Exosome3_06.4588.4588.3.dta
70					18906	1	1	735.378	1468.74	2	1468.73	0.0105	186	198	0	57.14	26	35	0.00036	K	NGIHDLDNISFPK	Q				7	091224LimSK_Exosome3_06.4623.4623.2.dta
70					18907	1	1	735.378	1468.74	2	1468.73	0.011	186	198	0	61.39	26	35	0.00013	K	NGIHDLDNISFPK	Q				8	091224LimSK_Exosome3_06.4581.4581.2.dta
70					18947	1	1	735.869	1469.72	2	1468.73	0.992	186	198	0	26.72	31	35	0.42	K	NGIHDLDNISFPK	Q				5	091224LimSK_Exosome3_06.4862.4862.2.dta
70					26106	1	1	806.396	1610.78	2	1610.77	0.008	71	85	0	85.7	27	36	5.6e-07	R	NGYELSPTAAANFTR	R				11	091224LimSK_Exosome3_07.3670.3670.2.dta
70					26107	1	1	806.397	1610.78	2	1610.77	0.0097	71	85	0	81.94	23	36	1.3e-06	R	NGYELSPTAAANFTR	R				19	091224LimSK_Exosome3_06.3888.3888.2.dta
70					26108	1	1	806.397	1610.78	2	1610.77	0.0099	71	85	0	51.3	19	36	0.0015	R	NGYELSPTAAANFTR	R				10	091224LimSK_Exosome3_06.3828.3828.2.dta
70					26109	1	1	806.397	1610.78	2	1610.77	0.01	71	85	0	61.19	21	36	0.00016	R	NGYELSPTAAANFTR	R				11	091224LimSK_Exosome3_06.4026.4026.2.dta
70					26110	1	1	806.397	1610.78	2	1610.77	0.0104	71	85	0	39.97	25	36	0.021	R	NGYELSPTAAANFTR	R				8	091224LimSK_Exosome3_07.3742.3742.2.dta
70					26111	1	1	806.397	1610.78	2	1610.77	0.0104	71	85	0	42.01	20	36	0.013	R	NGYELSPTAAANFTR	R				7	091224LimSK_Exosome3_06.4139.4139.2.dta
70					26112	1	1	806.397	1610.78	2	1610.77	0.0105	71	85	0	90.34	24	36	1.9e-07	R	NGYELSPTAAANFTR	R				11	091224LimSK_Exosome3_06.3957.3957.2.dta
70					26113	1	1	806.397	1610.78	2	1610.77	0.0106	71	85	0	44.26	26	36	0.0076	R	NGYELSPTAAANFTR	R				9	091224LimSK_Exosome3_07.3606.3606.2.dta
70					26114	1	1	806.397	1610.78	2	1610.77	0.0109	71	85	0	41.2	24	36	0.015	R	NGYELSPTAAANFTR	R				9	091224LimSK_Exosome3_06.4162.4162.2.dta
70					26115	1	1	806.398	1610.78	2	1610.77	0.0116	71	85	0	49.28	21	36	0.0024	R	NGYELSPTAAANFTR	R				10	091224LimSK_Exosome3_06.4071.4071.2.dta
70					26116	1	1	806.399	1610.78	2	1610.77	0.014	71	85	0	61.58	21	35	0.00014	R	NGYELSPTAAANFTR	R				10	091224LimSK_Exosome3_06.4328.4328.2.dta
70					26138	1	1	806.888	1611.76	2	1610.77	0.9921	71	85	0	46.47	21	36	0.0048	R	NGYELSPTAAANFTR	R				11	091224LimSK_Exosome3_07.4156.4156.2.dta
70					26139	1	1	806.888	1611.76	2	1610.77	0.9926	71	85	0	75.45		36	6.1e-06	R	NGYELSPTAAANFTR	R				11	091224LimSK_Exosome3_06.4432.4432.2.dta
70					26140	1	1	806.888	1611.76	2	1610.77	0.9929	71	85	0	70.01	25	36	2.1e-05	R	NGYELSPTAAANFTR	R				11	091224LimSK_Exosome3_06.4202.4202.2.dta
70					26141	1	1	806.888	1611.76	2	1610.77	0.9934	71	85	0	21.07	23	36	1.7	R	NGYELSPTAAANFTR	R				9	091224LimSK_Exosome3_07.4090.4090.2.dta
70					26142	1	1	806.889	1611.76	2	1610.77	0.9942	71	85	0	30.92	21	36	0.17	R	NGYELSPTAAANFTR	R				10	091224LimSK_Exosome3_07.3938.3938.2.dta
70					26143	1	1	806.889	1611.76	2	1610.77	0.9944	71	85	0	64.34	29	36	7.9e-05	R	NGYELSPTAAANFTR	R				9	091224LimSK_Exosome3_06.4268.4268.2.dta
70					26145	1	1	806.889	1611.76	2	1610.77	0.9948	71	85	0	43.12	22	36	0.01	R	NGYELSPTAAANFTR	R				11	091224LimSK_Exosome3_07.3922.3922.2.dta
70					26146	1	1	806.889	1611.76	2	1610.77	0.995	71	85	0	34.66	18	36	0.073	R	NGYELSPTAAANFTR	R				10	091224LimSK_Exosome3_06.4367.4367.2.dta
70					26147	1	1	806.889	1611.76	2	1610.77	0.9955	71	85	0	45.74	21	36	0.0056	R	NGYELSPTAAANFTR	R				10	091224LimSK_Exosome3_06.4499.4499.2.dta
70					26148	1	1	806.891	1611.77	2	1610.77	0.9985	71	85	0	37.28	22	36	0.039	R	NGYELSPTAAANFTR	R				10	091224LimSK_Exosome3_05.4449.4449.2.dta
70					28684	1	1	835.915	1669.81	2	1669.81	0.0054	20	34	1	21.06	27	36	1.7	R	VAASNIVQMKDDHDK	M				7	091224LimSK_Exosome3_06.633.633.2.dta
70					28687	1	1	557.612	1669.82	3	1669.81	0.0064	20	34	1	29.23	29	36	0.26	R	VAASNIVQMKDDHDK	M				12	091224LimSK_Exosome3_06.616.616.3.dta
70					28688	1	1	418.461	1669.82	4	1669.81	0.0065	20	34	1	35.75	31	36	0.057	R	VAASNIVQMKDDHDK	M				13	091224LimSK_Exosome3_06.615.615.4.dta
70					28689	1	1	418.461	1669.82	4	1669.81	0.007	20	34	1	25.6	27	36	0.6	R	VAASNIVQMKDDHDK	M				7	091224LimSK_Exosome3_05.824.824.4.dta
70					28691	1	1	418.461	1669.82	4	1669.81	0.0072	20	34	1	22.29	30	36	1.3	R	VAASNIVQMKDDHDK	M				9	091224LimSK_Exosome3_06.671.671.4.dta
70					28693	1	1	418.462	1669.82	4	1669.81	0.0074	20	34	1	21.98	27	36	1.4	R	VAASNIVQMKDDHDK	M				5	091224LimSK_Exosome3_06.552.552.4.dta
70					28694	1	1	418.462	1669.82	4	1669.81	0.0075	20	34	1	24.24	25	36	0.82	R	VAASNIVQMKDDHDK	M				9	091224LimSK_Exosome3_07.709.709.4.dta
70					28695	1	1	557.613	1669.82	3	1669.81	0.0075	20	34	1	30.96	30	36	0.18	R	VAASNIVQMKDDHDK	M				16	091224LimSK_Exosome3_06.558.558.3.dta
70					28698	1	1	835.916	1669.82	2	1669.81	0.0078	20	34	1	32.99	22	36	0.11	R	VAASNIVQMKDDHDK	M				17	091224LimSK_Exosome3_06.566.566.2.dta
70					28700	1	1	418.462	1669.82	4	1669.81	0.0086	20	34	1	20.56	30	36	1.9	R	VAASNIVQMKDDHDK	M				7	091224LimSK_Exosome3_06.818.818.4.dta
70					37569	1	1	647.019	1938.03	3	1938.02	0.0125	182	198	1	38.48	25	33	0.015	R	IIDKNGIHDLDNISFPK	Q				10	091224LimSK_Exosome3_06.5107.5107.3.dta
70					37570	1	1	647.019	1938.04	3	1938.02	0.0139	182	198	1	35.9	20	33	0.027	R	IIDKNGIHDLDNISFPK	Q				13	091224LimSK_Exosome3_06.5099.5099.3.dta
70					37606	1	1	647.346	1939.02	3	1938.02	0.9939	182	198	1	46.48	19	34	0.0031	R	IIDKNGIHDLDNISFPK	Q				9	091224LimSK_Exosome3_06.5301.5301.3.dta
70					37607	1	1	647.346	1939.02	3	1938.02	0.994	182	198	1	23.31	31	34	0.64	R	IIDKNGIHDLDNISFPK	Q				13	091224LimSK_Exosome3_06.5440.5440.3.dta
70					37608	1	1	647.346	1939.02	3	1938.02	0.9941	182	198	1	45.02	18	34	0.0043	R	IIDKNGIHDLDNISFPK	Q				9	091224LimSK_Exosome3_06.5172.5172.3.dta
70					37610	1	1	647.346	1939.02	3	1938.02	0.9957	182	198	1	41.92	23	34	0.0086	R	IIDKNGIHDLDNISFPK	Q				7	091224LimSK_Exosome3_06.5238.5238.3.dta
70					37612	1	1	647.347	1939.02	3	1938.02	0.9973	182	198	1	28.97	16	34	0.17	R	IIDKNGIHDLDNISFPK	Q				9	091224LimSK_Exosome3_06.5370.5370.3.dta
70					37613	1	1	970.517	1939.02	2	1938.02	0.9981	182	198	1	24.27	15	34	0.47	R	IIDKNGIHDLDNISFPK	Q				7	091224LimSK_Exosome3_06.5219.5219.2.dta
70					37642	1	1	971.018	1940.02	2	1938.02	2.0004	182	198	1	24.46	16	34	0.46	R	IIDKNGIHDLDNISFPK	Q				8	091224LimSK_Exosome3_06.5310.5310.2.dta
70					47990	1	1	740.356	2218.04	3	2218.04	0.0068	1	19	0	22.01	22	37	1.8	-	MEYLIGIQGPDYVLVASDR	V		Phospho (Y)	0.0030000000000000000.0	7	091224LimSK_Exosome3_06.8914.8914.3.dta
70					52836	1	1	789.751	2366.23	3	2366.22	0.0131	42	62	0	20.03	15	34	1.3	K	ILLLCVGEAGDTVQFAEYIQK	N				9	091224LimSK_Exosome3_06.9215.9215.3.dta
70					52837	1	1	789.755	2366.24	3	2366.22	0.0228	42	62	0	30.11	21	33	0.12	K	ILLLCVGEAGDTVQFAEYIQK	N				16	091224LimSK_Exosome3_06.9415.9415.3.dta
70					52851	1	1	790.086	2367.24	3	2366.22	1.0171	42	62	0	21.66	18	34	0.89	K	ILLLCVGEAGDTVQFAEYIQK	N				15	091224LimSK_Exosome3_06.9950.9950.3.dta
70					52854	1	1	790.087	2367.24	3	2366.22	1.0199	42	62	0	32.5	23	34	0.071	K	ILLLCVGEAGDTVQFAEYIQK	N				11	091224LimSK_Exosome3_06.9656.9656.3.dta
70					52856	1	1	790.088	2367.24	3	2366.22	1.0221	42	62	0	20.96	22	33	0.98	K	ILLLCVGEAGDTVQFAEYIQK	N				19	091224LimSK_Exosome3_06.9356.9356.3.dta
70					52857	1	1	790.088	2367.24	3	2366.22	1.0223	42	62	0	24	19	33	0.49	K	ILLLCVGEAGDTVQFAEYIQK	N				20	091224LimSK_Exosome3_06.10137.10137.3.dta
70					52858	1	1	790.088	2367.24	3	2366.22	1.023	42	62	0	20.5	18	33	1.1	K	ILLLCVGEAGDTVQFAEYIQK	N				20	091224LimSK_Exosome3_06.8927.8927.3.dta
70					52871	1	1	790.419	2368.24	3	2366.22	2.0168	42	62	0	30.45	22	34	0.12	K	ILLLCVGEAGDTVQFAEYIQK	N				12	091224LimSK_Exosome3_06.9050.9050.3.dta
70					52883	1	1	790.423	2368.25	3	2366.22	2.0269	42	62	0	23.32	21	33	0.55	K	ILLLCVGEAGDTVQFAEYIQK	N				23	091224LimSK_Exosome3_06.9936.9936.3.dta	emPAI	4.12
122	IPI00003217	Tax_Id=9606 Gene_Symbol=PSMB7 Proteasome subunit beta type-7	489	30288	3007	2	1	508.774	1015.53	2	1015.53	0.0042	53	62	0	28.38		34	0.18	K	DGIVLGADTR	A				6	091224LimSK_Exosome3_06.1298.1298.2.dta
122					3008	1	1	508.774	1015.53	2	1015.53	0.0044	53	62	0	43.34		33	0.0055	K	DGIVLGADTR	A				8	091224LimSK_Exosome3_07.1469.1469.2.dta
122					3012	1	1	508.774	1015.53	2	1015.53	0.0047	53	62	0	46.2	28	33	0.0028	K	DGIVLGADTR	A				13	091224LimSK_Exosome3_06.1426.1426.2.dta
122					3014	1	1	508.775	1015.53	2	1015.53	0.0048	53	62	0	32.61	24	33	0.064	K	DGIVLGADTR	A				7	091224LimSK_Exosome3_07.1538.1538.2.dta
122					3020	1	1	508.775	1015.53	2	1015.53	0.0051	53	62	0	40.21	27	33	0.012	K	DGIVLGADTR	A				8	091224LimSK_Exosome3_06.1493.1493.2.dta
122					3021	1	1	508.775	1015.54	2	1015.53	0.0053	53	62	0	31	22	33	0.095	K	DGIVLGADTR	A				12	091224LimSK_Exosome3_07.1408.1408.2.dta
122					3022	1	1	508.775	1015.54	2	1015.53	0.0053	53	62	0	69.21		33	1.4e-05	K	DGIVLGADTR	A				8	091224LimSK_Exosome3_06.1359.1359.2.dta
122					3023	1	1	508.775	1015.54	2	1015.53	0.0053	53	62	0	32.92		33	0.061	K	DGIVLGADTR	A				9	091224LimSK_Exosome3_06.1626.1626.2.dta
122					3024	1	1	508.775	1015.54	2	1015.53	0.0056	53	62	0	31.1	27	33	0.093	K	DGIVLGADTR	A				7	091224LimSK_Exosome3_07.1641.1641.2.dta
122					3025	1	1	508.775	1015.54	2	1015.53	0.0058	53	62	0	20.08	27	33	1.2	K	DGIVLGADTR	A				6	091224LimSK_Exosome3_07.1630.1630.2.dta
122					3026	1	1	508.775	1015.54	2	1015.53	0.0058	53	62	0	34.72	32	33	0.041	K	DGIVLGADTR	A				11	091224LimSK_Exosome3_06.1561.1561.2.dta
122					14198	1	1	690.811	1379.61	2	1379.6	0.0054	185	195	0	34.49	24	35	0.066	K	FRPDMEEEEAK	N				7	091224LimSK_Exosome3_06.630.630.2.dta
122					14199	1	1	460.877	1379.61	3	1379.6	0.0055	185	195	0	20.64	27	35	1.6	K	FRPDMEEEEAK	N				7	091224LimSK_Exosome3_06.874.874.3.dta
122					14200	1	1	460.877	1379.61	3	1379.6	0.006	185	195	0	37.16	29	35	0.035	K	FRPDMEEEEAK	N				8	091224LimSK_Exosome3_07.689.689.3.dta
122					14201	1	1	690.812	1379.61	2	1379.6	0.006	185	195	0	38.55	22	35	0.025	K	FRPDMEEEEAK	N				6	091224LimSK_Exosome3_06.684.684.2.dta
122					14202	1	1	460.877	1379.61	3	1379.6	0.0062	185	195	0	37.72	34	35	0.03	K	FRPDMEEEEAK	N				11	091224LimSK_Exosome3_06.627.627.3.dta
122					14204	1	1	460.877	1379.61	3	1379.6	0.0063	185	195	0	41.19	32	35	0.013	K	FRPDMEEEEAK	N				8	091224LimSK_Exosome3_06.682.682.3.dta
122					14205	1	1	460.877	1379.61	3	1379.6	0.0067	185	195	0	37.75	32	35	0.029	K	FRPDMEEEEAK	N				7	091224LimSK_Exosome3_06.561.561.3.dta
122					14207	1	1	690.812	1379.61	2	1379.6	0.0069	185	195	0	57.24		35	0.00033	K	FRPDMEEEEAK	N				6	091224LimSK_Exosome3_06.573.573.2.dta
122					14208	1	1	460.877	1379.61	3	1379.6	0.0069	185	195	0	22.8	26	35	0.91	K	FRPDMEEEEAK	N				7	091224LimSK_Exosome3_06.751.751.3.dta
122					14209	1	1	690.813	1379.61	2	1379.6	0.0083	185	195	0	43.52	27	35	0.0074	K	FRPDMEEEEAK	N				7	091224LimSK_Exosome3_07.715.715.2.dta
122					18581	1	1	488.275	1461.8	3	1461.8	0.0065	226	237	0	26.27	24	32	0.22	K	LDFLRPYTVPNK	K				5	091224LimSK_Exosome3_07.4804.4804.3.dta
122					18586	1	1	488.276	1461.81	3	1461.8	0.0085	226	237	0	20.12	24	32	0.87	K	LDFLRPYTVPNK	K				5	091224LimSK_Exosome3_06.4583.4583.3.dta
122					18587	1	1	488.276	1461.81	3	1461.8	0.0086	226	237	0	28.25	29	32	0.13	K	LDFLRPYTVPNK	K				9	091224LimSK_Exosome3_06.4641.4641.3.dta
122					18591	1	1	731.911	1461.81	2	1461.8	0.0094	226	237	0	32.99	28	32	0.045	K	LDFLRPYTVPNK	K				14	091224LimSK_Exosome3_06.4674.4674.2.dta
122					18594	1	1	731.911	1461.81	2	1461.8	0.0098	226	237	0	21.37	24	32	0.65	K	LDFLRPYTVPNK	K				9	091224LimSK_Exosome3_06.4614.4614.2.dta
122					45016	1	1	1074.54	2147.07	2	2147.06	0.0136	259	277	0	99.87	28	36	2.4e-08	K	ITPLEIEVLEETVQTMDTS	-				13	091224LimSK_Exosome3_07.9078.9078.2.dta
122					45017	1	1	716.697	2147.07	3	2147.06	0.0141	259	277	0	36.3	25	36	0.053	K	ITPLEIEVLEETVQTMDTS	-				11	091224LimSK_Exosome3_08.8424.8424.3.dta
122					45018	1	1	1074.54	2147.07	2	2147.06	0.0145	259	277	0	72.88	33	36	1.2e-05	K	ITPLEIEVLEETVQTMDTS	-				21	091224LimSK_Exosome3_08.8423.8423.2.dta
122					45020	1	1	716.699	2147.07	3	2147.06	0.0194	259	277	0	71.04	26	36	1.7e-05	K	ITPLEIEVLEETVQTMDTS	-				14	091224LimSK_Exosome3_06.8857.8857.3.dta
122					74365	1	1	1063.77	4251.03	4	4251	0.0307	77	115	0	22.09	29	37	1.7	K	IHFISPNIYCCGAGTAADTDMTTQLISSNLELHSLSTGR	L				20	091224LimSK_Exosome3_06.8482.8482.4.dta
122					74366	1	1	1063.77	4251.04	4	4251	0.0323	77	115	0	48.44	28	37	0.0039	K	IHFISPNIYCCGAGTAADTDMTTQLISSNLELHSLSTGR	L				13	091224LimSK_Exosome3_06.8054.8054.4.dta
122					74370	1	1	1064.02	4252.04	4	4251	1.0319	77	115	0	30.5	29	37	0.24	K	IHFISPNIYCCGAGTAADTDMTTQLISSNLELHSLSTGR	L				15	091224LimSK_Exosome3_06.8451.8451.4.dta
122					74371	1	1	1064.02	4252.04	4	4251	1.0328	77	115	0	48.49	26	37	0.0038	K	IHFISPNIYCCGAGTAADTDMTTQLISSNLELHSLSTGR	L				18	091224LimSK_Exosome3_06.7965.7965.4.dta
122					74372	1	1	1064.02	4252.04	4	4251	1.0332	77	115	0	36.8	25	37	0.056	K	IHFISPNIYCCGAGTAADTDMTTQLISSNLELHSLSTGR	L				18	091224LimSK_Exosome3_06.8131.8131.4.dta
122					74375	1	1	1064.02	4252.04	4	4251	1.0393	77	115	0	26.78	29	37	0.55	K	IHFISPNIYCCGAGTAADTDMTTQLISSNLELHSLSTGR	L				22	091224LimSK_Exosome3_06.8427.8427.4.dta
122					74377	1	1	1064.02	4252.05	4	4251	1.0419	77	115	0	32.53	28	37	0.14	K	IHFISPNIYCCGAGTAADTDMTTQLISSNLELHSLSTGR	L				19	091224LimSK_Exosome3_06.8086.8086.4.dta
122					74387	1	1	1064.27	4253.05	4	4251	2.0436	77	115	0	41.2	23	37	0.019	K	IHFISPNIYCCGAGTAADTDMTTQLISSNLELHSLSTGR	L				14	091224LimSK_Exosome3_06.7884.7884.4.dta
122					74449	1	1	1067.76	4267.02	4	4267	0.0235	77	115	0	30.7	33	37	0.25	K	IHFISPNIYCCGAGTAADTDMTTQLISSNLELHSLSTGR	L		Oxidation (M)	0.000000000000000000001000000000000000000.0	16	091224LimSK_Exosome3_06.7351.7351.4.dta
122					74450	1	1	1067.76	4267.03	4	4267	0.0289	77	115	0	23.74	24	37	1.2	K	IHFISPNIYCCGAGTAADTDMTTQLISSNLELHSLSTGR	L		Oxidation (M)	0.000000000000000000001000000000000000000.0	20	091224LimSK_Exosome3_06.7328.7328.4.dta
122					74451	1	1	1068.01	4268.02	4	4267	1.0247	77	115	0	26.64	27	37	0.62	K	IHFISPNIYCCGAGTAADTDMTTQLISSNLELHSLSTGR	L		Oxidation (M)	0.000000000000000000001000000000000000000.0	13	091224LimSK_Exosome3_06.7398.7398.4.dta
122					74452	1	1	1068.02	4268.03	4	4267	1.0341	77	115	0	42.77	31	37	0.015	K	IHFISPNIYCCGAGTAADTDMTTQLISSNLELHSLSTGR	L		Oxidation (M)	0.000000000000000000001000000000000000000.0	13	091224LimSK_Exosome3_06.7323.7323.4.dta
122					74453	1	1	1068.26	4269.03	4	4267	2.0278	77	115	0	26.98	30	37	0.57	K	IHFISPNIYCCGAGTAADTDMTTQLISSNLELHSLSTGR	L		Oxidation (M)	0.000000000000000000001000000000000000000.0	24	091224LimSK_Exosome3_06.7421.7421.4.dta	emPAI	1.55
138	IPI00000811	Tax_Id=9606 Gene_Symbol=PSMB6 Proteasome subunit beta type-6	413	25570	1096	1	1	443.758	885.502	2	885.496	0.0056	231	239	0	20.29	24	31	0.66	K	FAVATLPPA	-				6	091224LimSK_Exosome3_06.3912.3912.2.dta
138					4307	1	1	542.277	1082.54	2	1082.54	0.0035	54	63	0	25.06	27	34	0.45	R	TTTGSYIANR	V				6	091224LimSK_Exosome3_07.361.361.2.dta
138					5043	1	1	555.832	1109.65	2	1109.64	0.0048	221	230	0	23.14		29	0.2	R	QVLLGDQIPK	F				5	091224LimSK_Exosome3_06.2838.2838.2.dta
138					5044	1	1	555.832	1109.65	2	1109.64	0.0049	221	230	0	21.26	25	29	0.31	R	QVLLGDQIPK	F				5	091224LimSK_Exosome3_07.2765.2765.2.dta
138					5045	1	1	555.832	1109.65	2	1109.64	0.005	221	230	0	64.53		29	1.5e-05	R	QVLLGDQIPK	F				8	091224LimSK_Exosome3_06.2638.2638.2.dta
138					5046	1	1	555.832	1109.65	2	1109.64	0.0055	221	230	0	30.73		28	0.031	R	QVLLGDQIPK	F				5	091224LimSK_Exosome3_06.2772.2772.2.dta
138					5047	1	1	555.832	1109.65	2	1109.64	0.0056	221	230	0	24.53	23	28	0.13	R	QVLLGDQIPK	F				6	091224LimSK_Exosome3_06.2705.2705.2.dta
138					5049	1	1	555.832	1109.65	2	1109.64	0.006	221	230	0	58.69		28	5e-05	R	QVLLGDQIPK	F				13	091224LimSK_Exosome3_07.2694.2694.2.dta
138					5052	1	1	555.835	1109.65	2	1109.64	0.0105	221	230	0	48.38	24	28	0.00049	R	QVLLGDQIPK	F				8	091224LimSK_Exosome3_07.2631.2631.2.dta
138					5201	1	1	558.308	1114.6	2	1114.6	0.0033	210	220	0	80.02	25	33	1.2e-06	R	LAAIAESGVER	Q				10	091224LimSK_Exosome3_07.1136.1136.2.dta
138					5205	1	1	558.309	1114.6	2	1114.6	0.0047	210	220	0	28.81	24	33	0.15	R	LAAIAESGVER	Q				8	091224LimSK_Exosome3_08.1375.1375.2.dta
138					5207	1	1	558.309	1114.6	2	1114.6	0.0048	210	220	0	68.7	26	33	1.6e-05	R	LAAIAESGVER	Q				9	091224LimSK_Exosome3_06.983.983.2.dta
138					5211	1	1	558.309	1114.6	2	1114.6	0.0052	210	220	0	36.08	24	33	0.029	R	LAAIAESGVER	Q				9	091224LimSK_Exosome3_07.1438.1438.2.dta
138					5212	1	1	558.309	1114.6	2	1114.6	0.0053	210	220	0	65.92	24	33	3e-05	R	LAAIAESGVER	Q				10	091224LimSK_Exosome3_06.1049.1049.2.dta
138					5213	1	1	558.309	1114.6	2	1114.6	0.0055	210	220	0	73.51	25	33	4.9e-06	R	LAAIAESGVER	Q				10	091224LimSK_Exosome3_07.1067.1067.2.dta
138					10989	1	1	432.243	1293.71	3	1293.7	0.0047	64	74	1	50.44	26	33	0.001	R	VTDKLTPIHDR	I				10	091224LimSK_Exosome3_07.278.278.3.dta
138					10990	1	1	432.244	1293.71	3	1293.7	0.0047	64	74	1	21.76	26	33	0.74	R	VTDKLTPIHDR	I				10	091224LimSK_Exosome3_06.353.353.3.dta
138					10991	1	1	647.862	1293.71	2	1293.7	0.0048	64	74	1	40.01	29	33	0.011	R	VTDKLTPIHDR	I				8	091224LimSK_Exosome3_07.354.354.2.dta
138					10992	1	1	432.244	1293.71	3	1293.7	0.0048	64	74	1	32.21	29	33	0.067	R	VTDKLTPIHDR	I				12	091224LimSK_Exosome3_06.406.406.3.dta
138					10993	1	1	432.244	1293.71	3	1293.7	0.005	64	74	1	35.52	31	33	0.031	R	VTDKLTPIHDR	I				11	091224LimSK_Exosome3_06.202.202.3.dta
138					10994	1	1	432.244	1293.71	3	1293.7	0.0053	64	74	1	51.78		33	0.00074	R	VTDKLTPIHDR	I				10	091224LimSK_Exosome3_07.408.408.3.dta
138					10995	1	1	432.244	1293.71	3	1293.7	0.0054	64	74	1	31.72	26	33	0.075	R	VTDKLTPIHDR	I				9	091224LimSK_Exosome3_06.266.266.3.dta
138					10996	1	1	432.244	1293.71	3	1293.7	0.0056	64	74	1	41.34		33	0.0082	R	VTDKLTPIHDR	I				10	091224LimSK_Exosome3_07.341.341.3.dta
138					10997	1	1	432.244	1293.71	3	1293.7	0.0056	64	74	1	23.26	23	33	0.51	R	VTDKLTPIHDR	I				9	091224LimSK_Exosome3_06.469.469.3.dta
138					10998	1	1	432.244	1293.71	3	1293.7	0.0058	64	74	1	28.47	25	33	0.15	R	VTDKLTPIHDR	I				9	091224LimSK_Exosome3_06.333.333.3.dta
138					11001	1	1	647.863	1293.71	2	1293.7	0.0069	64	74	1	39.42		33	0.013	R	VTDKLTPIHDR	I				7	091224LimSK_Exosome3_07.292.292.2.dta
138					11010	1	1	432.578	1294.71	3	1293.7	1.0093	64	74	1	29.64	31	32	0.11	R	VTDKLTPIHDR	I				12	091224LimSK_Exosome3_06.389.389.3.dta
138					74020	1	1	1014.77	4055.06	4	4055.03	0.0357	80	118	0	22.95	26	33	0.62	R	SGSAADTQAVADAVTYQLGFHSIELNEPPLVHTAASLFK	E				30	091224LimSK_Exosome3_06.9066.9066.4.dta	emPAI	0.64
168	IPI00000783	Tax_Id=9606 Gene_Symbol=PSMB8 Isoform 1 of Proteasome subunit beta type-8	265	30677	4663	1	1	548.296	1094.58	2	1094.57	0.0047	92	102	0	54.15		33	0.00048	R	ASAGSYISALR	V				9	091224LimSK_Exosome3_06.2814.2814.2.dta
168					4664	1	1	548.296	1094.58	2	1094.57	0.0053	92	102	0	59.33	29	33	0.00015	R	ASAGSYISALR	V				10	091224LimSK_Exosome3_06.2748.2748.2.dta
168					11149	1	1	433.9	1298.68	3	1298.67	0.0054	80	91	0	26.41	23	34	0.29	K	FQHGVIAAVDSR	A				6	091224LimSK_Exosome3_06.1268.1268.3.dta
168					11151	1	1	433.9	1298.68	3	1298.67	0.0057	80	91	0	30.19	27	33	0.12	K	FQHGVIAAVDSR	A				12	091224LimSK_Exosome3_06.1112.1112.3.dta
168					11154	1	1	433.901	1298.68	3	1298.67	0.0071	80	91	0	31.17	26	33	0.092	K	FQHGVIAAVDSR	A				6	091224LimSK_Exosome3_06.1172.1172.3.dta
168					11816	1	1	658.305	1314.59	2	1314.59	0.0064	154	163	0	22.86	17	35	0.88	K	LLSNMMCQYR	G				5	091224LimSK_Exosome3_06.3440.3440.2.dta
168					11817	1	1	658.305	1314.6	2	1314.59	0.0079	154	163	0	53.85	23	35	0.00073	K	LLSNMMCQYR	G				8	091224LimSK_Exosome3_06.3302.3302.2.dta
168					11818	1	1	658.306	1314.6	2	1314.59	0.0085	154	163	0	37.64	23	35	0.03	K	LLSNMMCQYR	G				6	091224LimSK_Exosome3_06.3369.3369.2.dta
168					11819	1	1	658.306	1314.6	2	1314.59	0.0086	154	163	0	41.08	23	35	0.014	K	LLSNMMCQYR	G				6	091224LimSK_Exosome3_06.3391.3391.2.dta
168					11820	1	1	658.306	1314.6	2	1314.59	0.0093	154	163	0	43.18	20	35	0.0081	K	LLSNMMCQYR	G				8	091224LimSK_Exosome3_07.3180.3180.2.dta
168					11821	1	1	658.306	1314.6	2	1314.59	0.0094	154	163	0	25.91	22	35	0.43	K	LLSNMMCQYR	G				7	091224LimSK_Exosome3_07.3121.3121.2.dta
168					18624	1	1	488.571	1462.69	3	1462.68	0.0066	180	192	0	24.01	21	36	0.82	K	GPGLYYVDEHGTR	L				9	091224LimSK_Exosome3_06.1463.1463.3.dta
168					18625	1	1	732.353	1462.69	2	1462.68	0.0068	180	192	0	31.4	16	36	0.15	K	GPGLYYVDEHGTR	L				6	091224LimSK_Exosome3_06.1477.1477.2.dta
168					28355	1	1	554.612	1660.81	3	1660.81	0.0082	259	272	0	49.64	27	36	0.0024	K	VESTDVSDLLHQYR	E				9	091224LimSK_Exosome3_06.4600.4600.3.dta
168					28356	1	1	554.612	1660.81	3	1660.81	0.0085	259	272	0	25.19	25	36	0.65	K	VESTDVSDLLHQYR	E				7	091224LimSK_Exosome3_07.4653.4653.3.dta
168					28360	1	1	554.612	1660.81	3	1660.81	0.0091	259	272	0	25.8	27	36	0.56	K	VESTDVSDLLHQYR	E				13	091224LimSK_Exosome3_06.4518.4518.3.dta
168					28361	1	1	554.612	1660.81	3	1660.81	0.0092	259	272	0	25.57	23	36	0.59	K	VESTDVSDLLHQYR	E				8	091224LimSK_Exosome3_06.4540.4540.3.dta
168					73733	1	1	1326.61	3976.8	3	3975.77	1.0337	193	229	0	66.5	29	38	8.5e-05	R	LSGNMFSTGSGNTYAYGVMDSGYRPNLSPEEAYDLGR	R				13	091224LimSK_Exosome3_06.7068.7068.3.dta	emPAI	1.06
255	IPI00027933	Tax_Id=9606 Gene_Symbol=PSMB10 Proteasome subunit beta type-10	122	29203	41346	1	1	682.034	2043.08	3	2043.06	0.0164	161	180	0	34.93	26	33	0.038	R	LPFTALGSGQDAALAVLEDR	F				6	091224LimSK_Exosome3_06.7802.7802.3.dta
255					41347	1	1	1022.55	2043.08	2	2043.06	0.0171	161	180	0	112.99	25	33	6e-10	R	LPFTALGSGQDAALAVLEDR	F				17	091224LimSK_Exosome3_06.7779.7779.2.dta	emPAI	0.24
294	IPI00014151	Tax_Id=9606 Gene_Symbol=PSMD6 26S proteasome non-ATPase regulatory subunit 6	94	45787	12962	1	1	673.829	1345.64	2	1345.64	0.0072	83	93	1	40.72	23	35	0.017	K	RLDEELEDAEK	N				9	091224LimSK_Exosome3_04.1124.1124.2.dta
294					13733	1	1	684.361	1366.71	2	1366.7	0.01	2	13	0	63.46	21	34	6.5e-05	M	PLENLEEEGLPK	N				9	091224LimSK_Exosome3_04.3023.3023.2.dta
294					25774	1	1	535.313	1602.92	3	1602.91	0.0094	243	257	0	32.19	20	29	0.026	K	GAEILEVLHSLPAVR	Q				12	091224LimSK_Exosome3_04.7281.7281.3.dta	emPAI	0.23
337	IPI00019927	Tax_Id=9606 Gene_Symbol=PSMD7 26S proteasome non-ATPase regulatory subunit 7	70	37060	16923	1	1	717.388	1432.76	2	1432.75	0.0089	178	190	1	69.55	29	34	1.5e-05	R	DIKDTTVGTLSQR	I				9	091224LimSK_Exosome3_05.1608.1608.2.dta	emPAI	0.09
430	IPI00024821	Tax_Id=9606 Gene_Symbol=PSMD14 26S proteasome non-ATPase regulatory subunit 14	42	34726	12196	1	1	662.9	1323.79	2	1323.78	0.0088	140	152	0	42	21	25	0.0012	R	AVAVVVDPIQSVK	G				9	091224LimSK_Exosome3_05.3487.3487.2.dta	emPAI	0.1
